# Supplementary material for: Identification of Cryptic Anopheles Mosquito Species by Molecular Protein Profiling
Source: PLoS One. 2013 Feb 28;8(2):e57486. doi: 10.1371/journal.pone.0057486 (PMC3585343; doi:10.1371/journal.pone.0057486)
Supplement: Table S1 — MALDI-TOF MS classification results. The table shows the specimens included in the three different models and whether the models classified the individuals correctly (TRUE) or wrongly (FALSE) against the reference (i.e. morphology, PCR score and information provided by MR4). PEAKLIST: file name of the MALDI-TOF MS peak list. LABEL: name of the mosquito colony or the field population. MR4.ID: MR4 catalogue number. ORIGIN: tells whether the specimen was collected in the field or originating from a laboratory colony. SPECIMEN: is the specimen number of a colony (1 through to 10) or field population. SPECIES: mosquito species. MOL.FORM: molecular form in the case of A. gambiae s.s. INCLUSION.MODEL.1: indicates whether the spectrum/specimen was included in building Model 1. CLASSIFICATION.MODEL.1: states whether the specimen was classified correctly (TRUE), wrongly (FALSE) or was not included in the classification (NA). INCLUSION.MODEL.2: same as above for Model 2. CLASSIFICATION.MODEL.2: same as above for Model 2. INCLUSION.MODEL.3: same as above for Model 3. CLASSIFICATION.MODEL.3: same as above for Model 3. (CSV) [file pone.0057486.s001.csv]

SPECTRUM	LABEL	MR4.ID	ORIGIN	SPECIMEN	SPECIES	MOL.FORM	INCLUSION.MODEL.1	CLASSIFICATION.MODEL.1	INCLUSION.MODEL.2	CLASSIFICATION.MODEL.2	INCLUSION.MODEL.3	CLASSIFICATION.MODEL.3
mabr_D10_1516-1J1.txt	SQUQUA	MRA-761	lab	1	A. quadriannulatus	NA	TRUE	NA	FALSE	NA	FALSE	NA
mabr_D10_1516-1J2.txt	SQUQUA	MRA-761	lab	1	A. quadriannulatus	NA	TRUE	NA	FALSE	NA	FALSE	NA
mabr_D10_1516-1J3.txt	SQUQUA	MRA-761	lab	1	A. quadriannulatus	NA	TRUE	NA	FALSE	NA	FALSE	NA
mabr_D10_1516-1J4.txt	SQUQUA	MRA-761	lab	1	A. quadriannulatus	NA	TRUE	NA	FALSE	NA	FALSE	NA
mabr_D10_1519-2J1.txt	SQUQUA	MRA-761	lab	2	A. quadriannulatus	NA	FALSE	TRUE	FALSE	NA	FALSE	NA
mabr_D10_1519-2J2.txt	SQUQUA	MRA-761	lab	2	A. quadriannulatus	NA	FALSE	TRUE	FALSE	NA	FALSE	NA
mabr_D10_1519-2J3.txt	SQUQUA	MRA-761	lab	2	A. quadriannulatus	NA	FALSE	TRUE	FALSE	NA	FALSE	NA
mabr_D10_1519-2J4.txt	SQUQUA	MRA-761	lab	2	A. quadriannulatus	NA	FALSE	TRUE	FALSE	NA	FALSE	NA
mabr_D10_1535-2J1.txt	SQUQUA	MRA-761	lab	3	A. quadriannulatus	NA	FALSE	TRUE	FALSE	NA	FALSE	NA
mabr_D10_1535-2J2.txt	SQUQUA	MRA-761	lab	3	A. quadriannulatus	NA	FALSE	TRUE	FALSE	NA	FALSE	NA
mabr_D10_1535-2J3.txt	SQUQUA	MRA-761	lab	3	A. quadriannulatus	NA	FALSE	TRUE	FALSE	NA	FALSE	NA
mabr_D10_1535-2J4.txt	SQUQUA	MRA-761	lab	3	A. quadriannulatus	NA	FALSE	TRUE	FALSE	NA	FALSE	NA
mabr_D10_1538-3J1.txt	SQUQUA	MRA-761	lab	4	A. quadriannulatus	NA	TRUE	NA	FALSE	NA	FALSE	NA
mabr_D10_1538-3J2.txt	SQUQUA	MRA-761	lab	4	A. quadriannulatus	NA	TRUE	NA	FALSE	NA	FALSE	NA
mabr_D10_1538-3J3.txt	SQUQUA	MRA-761	lab	4	A. quadriannulatus	NA	TRUE	NA	FALSE	NA	FALSE	NA
mabr_D10_1538-3J4.txt	SQUQUA	MRA-761	lab	4	A. quadriannulatus	NA	TRUE	NA	FALSE	NA	FALSE	NA
mabr_D10_1570-2J1.txt	SQUQUA	MRA-761	lab	5	A. quadriannulatus	NA	FALSE	TRUE	FALSE	NA	FALSE	NA
mabr_D10_1570-2J2.txt	SQUQUA	MRA-761	lab	5	A. quadriannulatus	NA	FALSE	TRUE	FALSE	NA	FALSE	NA
mabr_D10_1570-2J3.txt	SQUQUA	MRA-761	lab	5	A. quadriannulatus	NA	FALSE	TRUE	FALSE	NA	FALSE	NA
mabr_D10_1570-2J4.txt	SQUQUA	MRA-761	lab	5	A. quadriannulatus	NA	FALSE	TRUE	FALSE	NA	FALSE	NA
mabr_D10_1572-3J1.txt	SQUQUA	MRA-761	lab	6	A. quadriannulatus	NA	TRUE	NA	FALSE	NA	FALSE	NA
mabr_D10_1572-3J2.txt	SQUQUA	MRA-761	lab	6	A. quadriannulatus	NA	TRUE	NA	FALSE	NA	FALSE	NA
mabr_D10_1572-3J3.txt	SQUQUA	MRA-761	lab	6	A. quadriannulatus	NA	TRUE	NA	FALSE	NA	FALSE	NA
mabr_D10_1572-3J4.txt	SQUQUA	MRA-761	lab	6	A. quadriannulatus	NA	TRUE	NA	FALSE	NA	FALSE	NA
mabr_D10_1588-2J1.txt	SQUQUA	MRA-761	lab	7	A. quadriannulatus	NA	TRUE	NA	FALSE	NA	FALSE	NA
mabr_D10_1588-2J2.txt	SQUQUA	MRA-761	lab	7	A. quadriannulatus	NA	TRUE	NA	FALSE	NA	FALSE	NA
mabr_D10_1588-2J3.txt	SQUQUA	MRA-761	lab	7	A. quadriannulatus	NA	TRUE	NA	FALSE	NA	FALSE	NA
mabr_D10_1588-2J4.txt	SQUQUA	MRA-761	lab	7	A. quadriannulatus	NA	TRUE	NA	FALSE	NA	FALSE	NA
mabr_D10_1590-3J1.txt	SQUQUA	MRA-761	lab	8	A. quadriannulatus	NA	FALSE	TRUE	FALSE	NA	FALSE	NA
mabr_D10_1590-3J2.txt	SQUQUA	MRA-761	lab	8	A. quadriannulatus	NA	FALSE	TRUE	FALSE	NA	FALSE	NA
mabr_D10_1590-3J3.txt	SQUQUA	MRA-761	lab	8	A. quadriannulatus	NA	FALSE	TRUE	FALSE	NA	FALSE	NA
mabr_D10_1590-3J4.txt	SQUQUA	MRA-761	lab	8	A. quadriannulatus	NA	FALSE	TRUE	FALSE	NA	FALSE	NA
mabr_D10_1605-2J1.txt	SQUQUA	MRA-761	lab	9	A. quadriannulatus	NA	FALSE	FALSE	FALSE	NA	FALSE	NA
mabr_D10_1605-2J2.txt	SQUQUA	MRA-761	lab	9	A. quadriannulatus	NA	FALSE	FALSE	FALSE	NA	FALSE	NA
mabr_D10_1605-2J3.txt	SQUQUA	MRA-761	lab	9	A. quadriannulatus	NA	FALSE	FALSE	FALSE	NA	FALSE	NA
mabr_D10_1605-2J4.txt	SQUQUA	MRA-761	lab	9	A. quadriannulatus	NA	FALSE	FALSE	FALSE	NA	FALSE	NA
mabr_D10_1607-3J1.txt	SQUQUA	MRA-761	lab	10	A. quadriannulatus	NA	TRUE	NA	FALSE	NA	FALSE	NA
mabr_D10_1607-3J2.txt	SQUQUA	MRA-761	lab	10	A. quadriannulatus	NA	TRUE	NA	FALSE	NA	FALSE	NA
mabr_D10_1607-3J3.txt	SQUQUA	MRA-761	lab	10	A. quadriannulatus	NA	TRUE	NA	FALSE	NA	FALSE	NA
mabr_D10_1607-3J4.txt	SQUQUA	MRA-761	lab	10	A. quadriannulatus	NA	TRUE	NA	FALSE	NA	FALSE	NA
mabr_D10_1516-1D1.txt	OPHANSI	MRA-803	lab	1	A. merus	NA	TRUE	NA	FALSE	NA	FALSE	NA
mabr_D10_1516-1D2.txt	OPHANSI	MRA-803	lab	1	A. merus	NA	TRUE	NA	FALSE	NA	FALSE	NA
mabr_D10_1516-1D3.txt	OPHANSI	MRA-803	lab	1	A. merus	NA	TRUE	NA	FALSE	NA	FALSE	NA
mabr_D10_1516-1D4.txt	OPHANSI	MRA-803	lab	1	A. merus	NA	TRUE	NA	FALSE	NA	FALSE	NA
mabr_D10_1519-2D1.txt	OPHANSI	MRA-803	lab	2	A. merus	NA	TRUE	NA	FALSE	NA	FALSE	NA
mabr_D10_1519-2D2.txt	OPHANSI	MRA-803	lab	2	A. merus	NA	TRUE	NA	FALSE	NA	FALSE	NA
mabr_D10_1519-2D3.txt	OPHANSI	MRA-803	lab	2	A. merus	NA	TRUE	NA	FALSE	NA	FALSE	NA
mabr_D10_1519-2D4.txt	OPHANSI	MRA-803	lab	2	A. merus	NA	TRUE	NA	FALSE	NA	FALSE	NA
mabr_D10_1535-2D1.txt	OPHANSI	MRA-803	lab	3	A. merus	NA	FALSE	FALSE	FALSE	NA	FALSE	NA
mabr_D10_1535-2D2.txt	OPHANSI	MRA-803	lab	3	A. merus	NA	FALSE	FALSE	FALSE	NA	FALSE	NA
mabr_D10_1535-2D3.txt	OPHANSI	MRA-803	lab	3	A. merus	NA	FALSE	FALSE	FALSE	NA	FALSE	NA
mabr_D10_1535-2D4.txt	OPHANSI	MRA-803	lab	3	A. merus	NA	FALSE	FALSE	FALSE	NA	FALSE	NA
mabr_D10_1538-3D1.txt	OPHANSI	MRA-803	lab	4	A. merus	NA	FALSE	FALSE	FALSE	NA	FALSE	NA
mabr_D10_1538-3D2.txt	OPHANSI	MRA-803	lab	4	A. merus	NA	FALSE	FALSE	FALSE	NA	FALSE	NA
mabr_D10_1538-3D3.txt	OPHANSI	MRA-803	lab	4	A. merus	NA	FALSE	FALSE	FALSE	NA	FALSE	NA
mabr_D10_1538-3D4.txt	OPHANSI	MRA-803	lab	4	A. merus	NA	FALSE	FALSE	FALSE	NA	FALSE	NA
mabr_D10_1570-2D1.txt	OPHANSI	MRA-803	lab	5	A. merus	NA	FALSE	TRUE	FALSE	NA	FALSE	NA
mabr_D10_1570-2D2.txt	OPHANSI	MRA-803	lab	5	A. merus	NA	FALSE	TRUE	FALSE	NA	FALSE	NA
mabr_D10_1570-2D3.txt	OPHANSI	MRA-803	lab	5	A. merus	NA	FALSE	TRUE	FALSE	NA	FALSE	NA
mabr_D10_1570-2D4.txt	OPHANSI	MRA-803	lab	5	A. merus	NA	FALSE	TRUE	FALSE	NA	FALSE	NA
mabr_D10_1572-3D1.txt	OPHANSI	MRA-803	lab	6	A. merus	NA	TRUE	NA	FALSE	NA	FALSE	NA
mabr_D10_1572-3D2.txt	OPHANSI	MRA-803	lab	6	A. merus	NA	TRUE	NA	FALSE	NA	FALSE	NA
mabr_D10_1572-3D3.txt	OPHANSI	MRA-803	lab	6	A. merus	NA	TRUE	NA	FALSE	NA	FALSE	NA
mabr_D10_1572-3D4.txt	OPHANSI	MRA-803	lab	6	A. merus	NA	TRUE	NA	FALSE	NA	FALSE	NA
mabr_D10_1588-2D1.txt	OPHANSI	MRA-803	lab	7	A. merus	NA	TRUE	NA	FALSE	NA	FALSE	NA
mabr_D10_1588-2D2.txt	OPHANSI	MRA-803	lab	7	A. merus	NA	TRUE	NA	FALSE	NA	FALSE	NA
mabr_D10_1588-2D3.txt	OPHANSI	MRA-803	lab	7	A. merus	NA	TRUE	NA	FALSE	NA	FALSE	NA
mabr_D10_1588-2D4.txt	OPHANSI	MRA-803	lab	7	A. merus	NA	TRUE	NA	FALSE	NA	FALSE	NA
mabr_D10_1590-3D1.txt	OPHANSI	MRA-803	lab	8	A. merus	NA	FALSE	TRUE	FALSE	NA	FALSE	NA
mabr_D10_1590-3D2.txt	OPHANSI	MRA-803	lab	8	A. merus	NA	FALSE	TRUE	FALSE	NA	FALSE	NA
mabr_D10_1590-3D3.txt	OPHANSI	MRA-803	lab	8	A. merus	NA	FALSE	TRUE	FALSE	NA	FALSE	NA
mabr_D10_1590-3D4.txt	OPHANSI	MRA-803	lab	8	A. merus	NA	FALSE	TRUE	FALSE	NA	FALSE	NA
mabr_D10_1605-2D1.txt	OPHANSI	MRA-803	lab	9	A. merus	NA	TRUE	NA	FALSE	NA	FALSE	NA
mabr_D10_1605-2D2.txt	OPHANSI	MRA-803	lab	9	A. merus	NA	TRUE	NA	FALSE	NA	FALSE	NA
mabr_D10_1605-2D3.txt	OPHANSI	MRA-803	lab	9	A. merus	NA	TRUE	NA	FALSE	NA	FALSE	NA
mabr_D10_1605-2D4.txt	OPHANSI	MRA-803	lab	9	A. merus	NA	TRUE	NA	FALSE	NA	FALSE	NA
mabr_D10_1607-3D1.txt	OPHANSI	MRA-803	lab	10	A. merus	NA	FALSE	TRUE	FALSE	NA	FALSE	NA
mabr_D10_1607-3D2.txt	OPHANSI	MRA-803	lab	10	A. merus	NA	FALSE	TRUE	FALSE	NA	FALSE	NA
mabr_D10_1607-3D3.txt	OPHANSI	MRA-803	lab	10	A. merus	NA	FALSE	TRUE	FALSE	NA	FALSE	NA
mabr_D10_1607-3D4.txt	OPHANSI	MRA-803	lab	10	A. merus	NA	FALSE	TRUE	FALSE	NA	FALSE	NA
mabr_D10_1516-1A1.txt	MALI-NIH	MRA-860	lab	1	A. gambiae s.s.	M	FALSE	TRUE	FALSE	TRUE	FALSE	NA
mabr_D10_1516-1A2.txt	MALI-NIH	MRA-860	lab	1	A. gambiae s.s.	M	FALSE	TRUE	FALSE	TRUE	FALSE	NA
mabr_D10_1516-1A3.txt	MALI-NIH	MRA-860	lab	1	A. gambiae s.s.	M	FALSE	TRUE	FALSE	TRUE	FALSE	NA
mabr_D10_1516-1A4.txt	MALI-NIH	MRA-860	lab	1	A. gambiae s.s.	M	FALSE	TRUE	FALSE	TRUE	FALSE	NA
mabr_D10_1519-2A1.txt	MALI-NIH	MRA-860	lab	2	A. gambiae s.s.	M	TRUE	NA	FALSE	TRUE	FALSE	NA
mabr_D10_1519-2A2.txt	MALI-NIH	MRA-860	lab	2	A. gambiae s.s.	M	TRUE	NA	FALSE	TRUE	FALSE	NA
mabr_D10_1519-2A3.txt	MALI-NIH	MRA-860	lab	2	A. gambiae s.s.	M	TRUE	NA	FALSE	TRUE	FALSE	NA
mabr_D10_1519-2A4.txt	MALI-NIH	MRA-860	lab	2	A. gambiae s.s.	M	TRUE	NA	FALSE	TRUE	FALSE	NA
mabr_D10_1535-2A1.txt	MALI-NIH	MRA-860	lab	3	A. gambiae s.s.	M	FALSE	TRUE	TRUE	NA	FALSE	NA
mabr_D10_1535-2A2.txt	MALI-NIH	MRA-860	lab	3	A. gambiae s.s.	M	FALSE	TRUE	TRUE	NA	FALSE	NA
mabr_D10_1535-2A3.txt	MALI-NIH	MRA-860	lab	3	A. gambiae s.s.	M	FALSE	TRUE	TRUE	NA	FALSE	NA
mabr_D10_1535-2A4.txt	MALI-NIH	MRA-860	lab	3	A. gambiae s.s.	M	FALSE	TRUE	TRUE	NA	FALSE	NA
mabr_D10_1538-3A1.txt	MALI-NIH	MRA-860	lab	4	A. gambiae s.s.	M	FALSE	TRUE	FALSE	TRUE	FALSE	NA
mabr_D10_1538-3A2.txt	MALI-NIH	MRA-860	lab	4	A. gambiae s.s.	M	FALSE	TRUE	FALSE	TRUE	FALSE	NA
mabr_D10_1538-3A3.txt	MALI-NIH	MRA-860	lab	4	A. gambiae s.s.	M	FALSE	TRUE	FALSE	TRUE	FALSE	NA
mabr_D10_1538-3A4.txt	MALI-NIH	MRA-860	lab	4	A. gambiae s.s.	M	FALSE	TRUE	FALSE	TRUE	FALSE	NA
mabr_D10_1570-2A1.txt	MALI-NIH	MRA-860	lab	5	A. gambiae s.s.	M	TRUE	NA	TRUE	NA	FALSE	NA
mabr_D10_1570-2A2.txt	MALI-NIH	MRA-860	lab	5	A. gambiae s.s.	M	TRUE	NA	TRUE	NA	FALSE	NA
mabr_D10_1570-2A3.txt	MALI-NIH	MRA-860	lab	5	A. gambiae s.s.	M	TRUE	NA	TRUE	NA	FALSE	NA
mabr_D10_1570-2A4.txt	MALI-NIH	MRA-860	lab	5	A. gambiae s.s.	M	TRUE	NA	TRUE	NA	FALSE	NA
mabr_D10_1572-3A1.txt	MALI-NIH	MRA-860	lab	6	A. gambiae s.s.	M	TRUE	NA	FALSE	TRUE	FALSE	NA
mabr_D10_1572-3A2.txt	MALI-NIH	MRA-860	lab	6	A. gambiae s.s.	M	TRUE	NA	FALSE	TRUE	FALSE	NA
mabr_D10_1572-3A3.txt	MALI-NIH	MRA-860	lab	6	A. gambiae s.s.	M	TRUE	NA	FALSE	TRUE	FALSE	NA
mabr_D10_1572-3A4.txt	MALI-NIH	MRA-860	lab	6	A. gambiae s.s.	M	TRUE	NA	FALSE	TRUE	FALSE	NA
mabr_D10_1588-2A1.txt	MALI-NIH	MRA-860	lab	7	A. gambiae s.s.	M	FALSE	TRUE	FALSE	TRUE	FALSE	NA
mabr_D10_1588-2A2.txt	MALI-NIH	MRA-860	lab	7	A. gambiae s.s.	M	FALSE	TRUE	FALSE	TRUE	FALSE	NA
mabr_D10_1588-2A3.txt	MALI-NIH	MRA-860	lab	7	A. gambiae s.s.	M	FALSE	TRUE	FALSE	TRUE	FALSE	NA
mabr_D10_1588-2A4.txt	MALI-NIH	MRA-860	lab	7	A. gambiae s.s.	M	FALSE	TRUE	FALSE	TRUE	FALSE	NA
mabr_D10_1590-3A1.txt	MALI-NIH	MRA-860	lab	8	A. gambiae s.s.	M	FALSE	TRUE	TRUE	NA	FALSE	NA
mabr_D10_1590-3A2.txt	MALI-NIH	MRA-860	lab	8	A. gambiae s.s.	M	FALSE	TRUE	TRUE	NA	FALSE	NA
mabr_D10_1590-3A3.txt	MALI-NIH	MRA-860	lab	8	A. gambiae s.s.	M	FALSE	TRUE	TRUE	NA	FALSE	NA
mabr_D10_1590-3A4.txt	MALI-NIH	MRA-860	lab	8	A. gambiae s.s.	M	FALSE	TRUE	TRUE	NA	FALSE	NA
mabr_D10_1605-2A1.txt	MALI-NIH	MRA-860	lab	9	A. gambiae s.s.	M	TRUE	NA	TRUE	NA	FALSE	NA
mabr_D10_1605-2A2.txt	MALI-NIH	MRA-860	lab	9	A. gambiae s.s.	M	TRUE	NA	TRUE	NA	FALSE	NA
mabr_D10_1605-2A3.txt	MALI-NIH	MRA-860	lab	9	A. gambiae s.s.	M	TRUE	NA	TRUE	NA	FALSE	NA
mabr_D10_1605-2A4.txt	MALI-NIH	MRA-860	lab	9	A. gambiae s.s.	M	TRUE	NA	TRUE	NA	FALSE	NA
mabr_D10_1607-3A1.txt	MALI-NIH	MRA-860	lab	10	A. gambiae s.s.	M	TRUE	NA	TRUE	NA	FALSE	NA
mabr_D10_1607-3A2.txt	MALI-NIH	MRA-860	lab	10	A. gambiae s.s.	M	TRUE	NA	TRUE	NA	FALSE	NA
mabr_D10_1607-3A3.txt	MALI-NIH	MRA-860	lab	10	A. gambiae s.s.	M	TRUE	NA	TRUE	NA	FALSE	NA
mabr_D10_1607-3A4.txt	MALI-NIH	MRA-860	lab	10	A. gambiae s.s.	M	TRUE	NA	TRUE	NA	FALSE	NA
mabr_D10_1516-1F1.txt	MOPTI	MRA-763	lab	1	A. gambiae s.s.	M	TRUE	NA	FALSE	TRUE	FALSE	NA
mabr_D10_1516-1F2.txt	MOPTI	MRA-763	lab	1	A. gambiae s.s.	M	TRUE	NA	FALSE	TRUE	FALSE	NA
mabr_D10_1516-1F3.txt	MOPTI	MRA-763	lab	1	A. gambiae s.s.	M	TRUE	NA	FALSE	TRUE	FALSE	NA
mabr_D10_1516-1F4.txt	MOPTI	MRA-763	lab	1	A. gambiae s.s.	M	TRUE	NA	FALSE	TRUE	FALSE	NA
mabr_D10_1519-2F1.txt	MOPTI	MRA-763	lab	2	A. gambiae s.s.	M	FALSE	TRUE	TRUE	NA	FALSE	NA
mabr_D10_1519-2F2.txt	MOPTI	MRA-763	lab	2	A. gambiae s.s.	M	FALSE	TRUE	TRUE	NA	FALSE	NA
mabr_D10_1519-2F3.txt	MOPTI	MRA-763	lab	2	A. gambiae s.s.	M	FALSE	TRUE	TRUE	NA	FALSE	NA
mabr_D10_1519-2F4.txt	MOPTI	MRA-763	lab	2	A. gambiae s.s.	M	FALSE	TRUE	TRUE	NA	FALSE	NA
mabr_D10_1535-2F1.txt	MOPTI	MRA-763	lab	3	A. gambiae s.s.	M	TRUE	NA	TRUE	NA	FALSE	NA
mabr_D10_1535-2F2.txt	MOPTI	MRA-763	lab	3	A. gambiae s.s.	M	TRUE	NA	TRUE	NA	FALSE	NA
mabr_D10_1535-2F3.txt	MOPTI	MRA-763	lab	3	A. gambiae s.s.	M	TRUE	NA	TRUE	NA	FALSE	NA
mabr_D10_1535-2F4.txt	MOPTI	MRA-763	lab	3	A. gambiae s.s.	M	TRUE	NA	TRUE	NA	FALSE	NA
mabr_D10_1538-3F1.txt	MOPTI	MRA-763	lab	4	A. gambiae s.s.	M	FALSE	TRUE	FALSE	TRUE	FALSE	NA
mabr_D10_1538-3F2.txt	MOPTI	MRA-763	lab	4	A. gambiae s.s.	M	FALSE	TRUE	FALSE	TRUE	FALSE	NA
mabr_D10_1538-3F3.txt	MOPTI	MRA-763	lab	4	A. gambiae s.s.	M	FALSE	TRUE	FALSE	TRUE	FALSE	NA
mabr_D10_1538-3F4.txt	MOPTI	MRA-763	lab	4	A. gambiae s.s.	M	FALSE	TRUE	FALSE	TRUE	FALSE	NA
mabr_D10_1570-2F1.txt	MOPTI	MRA-763	lab	5	A. gambiae s.s.	M	FALSE	TRUE	TRUE	NA	FALSE	NA
mabr_D10_1570-2F2.txt	MOPTI	MRA-763	lab	5	A. gambiae s.s.	M	FALSE	TRUE	TRUE	NA	FALSE	NA
mabr_D10_1570-2F3.txt	MOPTI	MRA-763	lab	5	A. gambiae s.s.	M	FALSE	TRUE	TRUE	NA	FALSE	NA
mabr_D10_1570-2F4.txt	MOPTI	MRA-763	lab	5	A. gambiae s.s.	M	FALSE	TRUE	TRUE	NA	FALSE	NA
mabr_D10_1572-3F1.txt	MOPTI	MRA-763	lab	6	A. gambiae s.s.	M	FALSE	TRUE	FALSE	TRUE	FALSE	NA
mabr_D10_1572-3F2.txt	MOPTI	MRA-763	lab	6	A. gambiae s.s.	M	FALSE	TRUE	FALSE	TRUE	FALSE	NA
mabr_D10_1572-3F3.txt	MOPTI	MRA-763	lab	6	A. gambiae s.s.	M	FALSE	TRUE	FALSE	TRUE	FALSE	NA
mabr_D10_1572-3F4.txt	MOPTI	MRA-763	lab	6	A. gambiae s.s.	M	FALSE	TRUE	FALSE	TRUE	FALSE	NA
mabr_D10_1588-2F1.txt	MOPTI	MRA-763	lab	7	A. gambiae s.s.	M	TRUE	NA	FALSE	TRUE	FALSE	NA
mabr_D10_1588-2F2.txt	MOPTI	MRA-763	lab	7	A. gambiae s.s.	M	TRUE	NA	FALSE	TRUE	FALSE	NA
mabr_D10_1588-2F3.txt	MOPTI	MRA-763	lab	7	A. gambiae s.s.	M	TRUE	NA	FALSE	TRUE	FALSE	NA
mabr_D10_1588-2F4.txt	MOPTI	MRA-763	lab	7	A. gambiae s.s.	M	TRUE	NA	FALSE	TRUE	FALSE	NA
mabr_D10_1590-3F1.txt	MOPTI	MRA-763	lab	8	A. gambiae s.s.	M	TRUE	NA	TRUE	NA	FALSE	NA
mabr_D10_1590-3F2.txt	MOPTI	MRA-763	lab	8	A. gambiae s.s.	M	TRUE	NA	TRUE	NA	FALSE	NA
mabr_D10_1590-3F3.txt	MOPTI	MRA-763	lab	8	A. gambiae s.s.	M	TRUE	NA	TRUE	NA	FALSE	NA
mabr_D10_1590-3F4.txt	MOPTI	MRA-763	lab	8	A. gambiae s.s.	M	TRUE	NA	TRUE	NA	FALSE	NA
mabr_D10_1605-2F1.txt	MOPTI	MRA-763	lab	9	A. gambiae s.s.	M	FALSE	TRUE	TRUE	NA	FALSE	NA
mabr_D10_1605-2F2.txt	MOPTI	MRA-763	lab	9	A. gambiae s.s.	M	FALSE	TRUE	TRUE	NA	FALSE	NA
mabr_D10_1605-2F3.txt	MOPTI	MRA-763	lab	9	A. gambiae s.s.	M	FALSE	TRUE	TRUE	NA	FALSE	NA
mabr_D10_1605-2F4.txt	MOPTI	MRA-763	lab	9	A. gambiae s.s.	M	FALSE	TRUE	TRUE	NA	FALSE	NA
mabr_D10_1607-3F1.txt	MOPTI	MRA-763	lab	10	A. gambiae s.s.	M	TRUE	NA	FALSE	FALSE	FALSE	NA
mabr_D10_1607-3F2.txt	MOPTI	MRA-763	lab	10	A. gambiae s.s.	M	TRUE	NA	FALSE	FALSE	FALSE	NA
mabr_D10_1607-3F3.txt	MOPTI	MRA-763	lab	10	A. gambiae s.s.	M	TRUE	NA	FALSE	FALSE	FALSE	NA
mabr_D10_1607-3F4.txt	MOPTI	MRA-763	lab	10	A. gambiae s.s.	M	TRUE	NA	FALSE	FALSE	FALSE	NA
mabr_STI10_0025-2A1.txt	VK5	NA	lab	1	A. gambiae s.s.	M	TRUE	NA	TRUE	NA	FALSE	NA
mabr_STI10_0025-2A2.txt	VK5	NA	lab	1	A. gambiae s.s.	M	TRUE	NA	TRUE	NA	FALSE	NA
mabr_STI10_0025-2A3.txt	VK5	NA	lab	1	A. gambiae s.s.	M	TRUE	NA	TRUE	NA	FALSE	NA
mabr_STI10_0025-2A4.txt	VK5	NA	lab	1	A. gambiae s.s.	M	TRUE	NA	TRUE	NA	FALSE	NA
mabr_STI10_0025-2B1.txt	VK5	NA	lab	2	A. gambiae s.s.	M	FALSE	TRUE	TRUE	NA	FALSE	NA
mabr_STI10_0025-2B2.txt	VK5	NA	lab	2	A. gambiae s.s.	M	FALSE	TRUE	TRUE	NA	FALSE	NA
mabr_STI10_0025-2B3.txt	VK5	NA	lab	2	A. gambiae s.s.	M	FALSE	TRUE	TRUE	NA	FALSE	NA
mabr_STI10_0025-2B4.txt	VK5	NA	lab	2	A. gambiae s.s.	M	FALSE	TRUE	TRUE	NA	FALSE	NA
mabr_STI10_0025-2C1.txt	VK5	NA	lab	3	A. gambiae s.s.	M	FALSE	TRUE	TRUE	NA	FALSE	NA
mabr_STI10_0025-2C2.txt	VK5	NA	lab	3	A. gambiae s.s.	M	FALSE	TRUE	TRUE	NA	FALSE	NA
mabr_STI10_0025-2C3.txt	VK5	NA	lab	3	A. gambiae s.s.	M	FALSE	TRUE	TRUE	NA	FALSE	NA
mabr_STI10_0025-2C4.txt	VK5	NA	lab	3	A. gambiae s.s.	M	FALSE	TRUE	TRUE	NA	FALSE	NA
mabr_STI10_0025-2D1.txt	VK5	NA	lab	4	A. gambiae s.s.	M	TRUE	NA	TRUE	NA	FALSE	NA
mabr_STI10_0025-2D2.txt	VK5	NA	lab	4	A. gambiae s.s.	M	TRUE	NA	TRUE	NA	FALSE	NA
mabr_STI10_0025-2D3.txt	VK5	NA	lab	4	A. gambiae s.s.	M	TRUE	NA	TRUE	NA	FALSE	NA
mabr_STI10_0025-2D4.txt	VK5	NA	lab	4	A. gambiae s.s.	M	TRUE	NA	TRUE	NA	FALSE	NA
mabr_STI10_0025-2E1.txt	VK5	NA	lab	5	A. gambiae s.s.	M	TRUE	NA	TRUE	NA	FALSE	NA
mabr_STI10_0025-2E2.txt	VK5	NA	lab	5	A. gambiae s.s.	M	TRUE	NA	TRUE	NA	FALSE	NA
mabr_STI10_0025-2E3.txt	VK5	NA	lab	5	A. gambiae s.s.	M	TRUE	NA	TRUE	NA	FALSE	NA
mabr_STI10_0025-2E4.txt	VK5	NA	lab	5	A. gambiae s.s.	M	TRUE	NA	TRUE	NA	FALSE	NA
mabr_STI10_0025-2F1.txt	VK5	NA	lab	6	A. gambiae s.s.	M	TRUE	NA	FALSE	TRUE	FALSE	NA
mabr_STI10_0025-2F2.txt	VK5	NA	lab	6	A. gambiae s.s.	M	TRUE	NA	FALSE	TRUE	FALSE	NA
mabr_STI10_0025-2F3.txt	VK5	NA	lab	6	A. gambiae s.s.	M	TRUE	NA	FALSE	TRUE	FALSE	NA
mabr_STI10_0025-2F4.txt	VK5	NA	lab	6	A. gambiae s.s.	M	TRUE	NA	FALSE	TRUE	FALSE	NA
mabr_STI10_0025-2H1.txt	VK5	NA	lab	7	A. gambiae s.s.	M	FALSE	TRUE	FALSE	TRUE	FALSE	NA
mabr_STI10_0025-2H2.txt	VK5	NA	lab	7	A. gambiae s.s.	M	FALSE	TRUE	FALSE	TRUE	FALSE	NA
mabr_STI10_0025-2H3.txt	VK5	NA	lab	7	A. gambiae s.s.	M	FALSE	TRUE	FALSE	TRUE	FALSE	NA
mabr_STI10_0025-2H4.txt	VK5	NA	lab	7	A. gambiae s.s.	M	FALSE	TRUE	FALSE	TRUE	FALSE	NA
mabr_STI10_0025-2I1.txt	VK5	NA	lab	8	A. gambiae s.s.	M	FALSE	TRUE	FALSE	TRUE	FALSE	NA
mabr_STI10_0025-2I2.txt	VK5	NA	lab	8	A. gambiae s.s.	M	FALSE	TRUE	FALSE	TRUE	FALSE	NA
mabr_STI10_0025-2I3.txt	VK5	NA	lab	8	A. gambiae s.s.	M	FALSE	TRUE	FALSE	TRUE	FALSE	NA
mabr_STI10_0025-2I4.txt	VK5	NA	lab	8	A. gambiae s.s.	M	FALSE	TRUE	FALSE	TRUE	FALSE	NA
mabr_STI10_0025-2J1.txt	VK5	NA	lab	9	A. gambiae s.s.	M	FALSE	TRUE	FALSE	TRUE	FALSE	NA
mabr_STI10_0025-2J2.txt	VK5	NA	lab	9	A. gambiae s.s.	M	FALSE	TRUE	FALSE	TRUE	FALSE	NA
mabr_STI10_0025-2J3.txt	VK5	NA	lab	9	A. gambiae s.s.	M	FALSE	TRUE	FALSE	TRUE	FALSE	NA
mabr_STI10_0025-2J4.txt	VK5	NA	lab	9	A. gambiae s.s.	M	FALSE	TRUE	FALSE	TRUE	FALSE	NA
mabr_STI10_0025-2K1.txt	VK5	NA	lab	10	A. gambiae s.s.	M	TRUE	NA	FALSE	TRUE	FALSE	NA
mabr_STI10_0025-2K2.txt	VK5	NA	lab	10	A. gambiae s.s.	M	TRUE	NA	FALSE	TRUE	FALSE	NA
mabr_STI10_0025-2K3.txt	VK5	NA	lab	10	A. gambiae s.s.	M	TRUE	NA	FALSE	TRUE	FALSE	NA
mabr_STI10_0025-2K4.txt	VK5	NA	lab	10	A. gambiae s.s.	M	TRUE	NA	FALSE	TRUE	FALSE	NA
mabr_STI10_0015-4C1.txt	VKPER	NA	lab	1	A. gambiae s.s.	M/S	FALSE	TRUE	FALSE	NA	FALSE	NA
mabr_STI10_0015-4C2.txt	VKPER	NA	lab	1	A. gambiae s.s.	M/S	FALSE	TRUE	FALSE	NA	FALSE	NA
mabr_STI10_0015-4C3.txt	VKPER	NA	lab	1	A. gambiae s.s.	M/S	FALSE	TRUE	FALSE	NA	FALSE	NA
mabr_STI10_0015-4C4.txt	VKPER	NA	lab	1	A. gambiae s.s.	M/S	FALSE	TRUE	FALSE	NA	FALSE	NA
mabr_STI10_0015-4D1.txt	VKPER	NA	lab	2	A. gambiae s.s.	M/S	FALSE	TRUE	FALSE	NA	FALSE	NA
mabr_STI10_0015-4D2.txt	VKPER	NA	lab	2	A. gambiae s.s.	M/S	FALSE	TRUE	FALSE	NA	FALSE	NA
mabr_STI10_0015-4D3.txt	VKPER	NA	lab	2	A. gambiae s.s.	M/S	FALSE	TRUE	FALSE	NA	FALSE	NA
mabr_STI10_0015-4D4.txt	VKPER	NA	lab	2	A. gambiae s.s.	M/S	FALSE	TRUE	FALSE	NA	FALSE	NA
mabr_STI10_0015-4E1.txt	VKPER	NA	lab	3	A. gambiae s.s.	M/S	TRUE	NA	FALSE	NA	FALSE	NA
mabr_STI10_0015-4E2.txt	VKPER	NA	lab	3	A. gambiae s.s.	M/S	TRUE	NA	FALSE	NA	FALSE	NA
mabr_STI10_0015-4E3.txt	VKPER	NA	lab	3	A. gambiae s.s.	M/S	TRUE	NA	FALSE	NA	FALSE	NA
mabr_STI10_0015-4E4.txt	VKPER	NA	lab	3	A. gambiae s.s.	M/S	TRUE	NA	FALSE	NA	FALSE	NA
mabr_STI10_0015-4F1.txt	VKPER	NA	lab	4	A. gambiae s.s.	M/S	FALSE	TRUE	FALSE	NA	FALSE	NA
mabr_STI10_0015-4F2.txt	VKPER	NA	lab	4	A. gambiae s.s.	M/S	FALSE	TRUE	FALSE	NA	FALSE	NA
mabr_STI10_0015-4F3.txt	VKPER	NA	lab	4	A. gambiae s.s.	M/S	FALSE	TRUE	FALSE	NA	FALSE	NA
mabr_STI10_0015-4F4.txt	VKPER	NA	lab	4	A. gambiae s.s.	M/S	FALSE	TRUE	FALSE	NA	FALSE	NA
mabr_STI10_0019-3A1.txt	VKPER	NA	lab	5	A. gambiae s.s.	M/S	FALSE	TRUE	FALSE	NA	FALSE	NA
mabr_STI10_0019-3A2.txt	VKPER	NA	lab	5	A. gambiae s.s.	M/S	FALSE	TRUE	FALSE	NA	FALSE	NA
mabr_STI10_0019-3A3.txt	VKPER	NA	lab	5	A. gambiae s.s.	M/S	FALSE	TRUE	FALSE	NA	FALSE	NA
mabr_STI10_0019-3A4.txt	VKPER	NA	lab	5	A. gambiae s.s.	M/S	FALSE	TRUE	FALSE	NA	FALSE	NA
mabr_STI10_0019-3B1.txt	VKPER	NA	lab	6	A. gambiae s.s.	M/S	FALSE	TRUE	FALSE	NA	FALSE	NA
mabr_STI10_0019-3B2.txt	VKPER	NA	lab	6	A. gambiae s.s.	M/S	FALSE	TRUE	FALSE	NA	FALSE	NA
mabr_STI10_0019-3B3.txt	VKPER	NA	lab	6	A. gambiae s.s.	M/S	FALSE	TRUE	FALSE	NA	FALSE	NA
mabr_STI10_0019-3B4.txt	VKPER	NA	lab	6	A. gambiae s.s.	M/S	FALSE	TRUE	FALSE	NA	FALSE	NA
mabr_STI10_0019-3C1.txt	VKPER	NA	lab	7	A. gambiae s.s.	M/S	TRUE	NA	FALSE	NA	FALSE	NA
mabr_STI10_0019-3C2.txt	VKPER	NA	lab	7	A. gambiae s.s.	M/S	TRUE	NA	FALSE	NA	FALSE	NA
mabr_STI10_0019-3C3.txt	VKPER	NA	lab	7	A. gambiae s.s.	M/S	TRUE	NA	FALSE	NA	FALSE	NA
mabr_STI10_0019-3C4.txt	VKPER	NA	lab	7	A. gambiae s.s.	M/S	TRUE	NA	FALSE	NA	FALSE	NA
mabr_STI10_0019-3D1.txt	VKPER	NA	lab	8	A. gambiae s.s.	M/S	TRUE	NA	FALSE	NA	FALSE	NA
mabr_STI10_0019-3D2.txt	VKPER	NA	lab	8	A. gambiae s.s.	M/S	TRUE	NA	FALSE	NA	FALSE	NA
mabr_STI10_0019-3D3.txt	VKPER	NA	lab	8	A. gambiae s.s.	M/S	TRUE	NA	FALSE	NA	FALSE	NA
mabr_STI10_0019-3D4.txt	VKPER	NA	lab	8	A. gambiae s.s.	M/S	TRUE	NA	FALSE	NA	FALSE	NA
mabr_STI10_0019-3E1.txt	VKPER	NA	lab	9	A. gambiae s.s.	M/S	TRUE	NA	FALSE	NA	FALSE	NA
mabr_STI10_0019-3E2.txt	VKPER	NA	lab	9	A. gambiae s.s.	M/S	TRUE	NA	FALSE	NA	FALSE	NA
mabr_STI10_0019-3E3.txt	VKPER	NA	lab	9	A. gambiae s.s.	M/S	TRUE	NA	FALSE	NA	FALSE	NA
mabr_STI10_0019-3E4.txt	VKPER	NA	lab	9	A. gambiae s.s.	M/S	TRUE	NA	FALSE	NA	FALSE	NA
mabr_STI10_0019-3F1.txt	VKPER	NA	lab	10	A. gambiae s.s.	M/S	TRUE	NA	FALSE	NA	FALSE	NA
mabr_STI10_0019-3F2.txt	VKPER	NA	lab	10	A. gambiae s.s.	M/S	TRUE	NA	FALSE	NA	FALSE	NA
mabr_STI10_0019-3F3.txt	VKPER	NA	lab	10	A. gambiae s.s.	M/S	TRUE	NA	FALSE	NA	FALSE	NA
mabr_STI10_0019-3F4.txt	VKPER	NA	lab	10	A. gambiae s.s.	M/S	TRUE	NA	FALSE	NA	FALSE	NA
AE1307_0001-1A1.txt	G3	MRA-112	lab	1	A. gambiae s.s.	S	TRUE	NA	TRUE	NA	FALSE	NA
AE1307_0001-1A2.txt	G3	MRA-112	lab	1	A. gambiae s.s.	S	TRUE	NA	TRUE	NA	FALSE	NA
AE1307_0001-1A3.txt	G3	MRA-112	lab	1	A. gambiae s.s.	S	TRUE	NA	TRUE	NA	FALSE	NA
AE1307_0001-1A4.txt	G3	MRA-112	lab	1	A. gambiae s.s.	S	TRUE	NA	TRUE	NA	FALSE	NA
mabr_D10_1420-1A1.txt	G3	MRA-112	lab	2	A. gambiae s.s.	S	FALSE	TRUE	FALSE	TRUE	FALSE	NA
mabr_D10_1420-1A2.txt	G3	MRA-112	lab	2	A. gambiae s.s.	S	FALSE	TRUE	FALSE	TRUE	FALSE	NA
mabr_D10_1420-1A3.txt	G3	MRA-112	lab	2	A. gambiae s.s.	S	FALSE	TRUE	FALSE	TRUE	FALSE	NA
mabr_D10_1420-1A4.txt	G3	MRA-112	lab	2	A. gambiae s.s.	S	FALSE	TRUE	FALSE	TRUE	FALSE	NA
mabr_D10_1422-2B1.txt	G3	MRA-112	lab	3	A. gambiae s.s.	S	TRUE	NA	TRUE	NA	FALSE	NA
mabr_D10_1422-2B2.txt	G3	MRA-112	lab	3	A. gambiae s.s.	S	TRUE	NA	TRUE	NA	FALSE	NA
mabr_D10_1422-2B3.txt	G3	MRA-112	lab	3	A. gambiae s.s.	S	TRUE	NA	TRUE	NA	FALSE	NA
mabr_D10_1422-2B4.txt	G3	MRA-112	lab	3	A. gambiae s.s.	S	TRUE	NA	TRUE	NA	FALSE	NA
mabr_D10_1435-2B1.txt	G3	MRA-112	lab	4	A. gambiae s.s.	S	FALSE	TRUE	TRUE	NA	FALSE	NA
mabr_D10_1435-2B2.txt	G3	MRA-112	lab	4	A. gambiae s.s.	S	FALSE	TRUE	TRUE	NA	FALSE	NA
mabr_D10_1435-2B3.txt	G3	MRA-112	lab	4	A. gambiae s.s.	S	FALSE	TRUE	TRUE	NA	FALSE	NA
mabr_D10_1435-2B4.txt	G3	MRA-112	lab	4	A. gambiae s.s.	S	FALSE	TRUE	TRUE	NA	FALSE	NA
mabr_D10_1439-1A1.txt	G3	MRA-112	lab	5	A. gambiae s.s.	S	FALSE	TRUE	FALSE	FALSE	FALSE	NA
mabr_D10_1439-1A2.txt	G3	MRA-112	lab	5	A. gambiae s.s.	S	FALSE	TRUE	FALSE	FALSE	FALSE	NA
mabr_D10_1439-1A3.txt	G3	MRA-112	lab	5	A. gambiae s.s.	S	FALSE	TRUE	FALSE	FALSE	FALSE	NA
mabr_D10_1439-1A4.txt	G3	MRA-112	lab	5	A. gambiae s.s.	S	FALSE	TRUE	FALSE	FALSE	FALSE	NA
mabr_D10_1447-2B1.txt	G3	MRA-112	lab	6	A. gambiae s.s.	S	TRUE	NA	FALSE	TRUE	FALSE	NA
mabr_D10_1447-2B2.txt	G3	MRA-112	lab	6	A. gambiae s.s.	S	TRUE	NA	FALSE	TRUE	FALSE	NA
mabr_D10_1447-2B3.txt	G3	MRA-112	lab	6	A. gambiae s.s.	S	TRUE	NA	FALSE	TRUE	FALSE	NA
mabr_D10_1447-2B4.txt	G3	MRA-112	lab	6	A. gambiae s.s.	S	TRUE	NA	FALSE	TRUE	FALSE	NA
mabr_D10_1462-1A1.txt	G3	MRA-112	lab	7	A. gambiae s.s.	S	TRUE	NA	TRUE	NA	FALSE	NA
mabr_D10_1462-1A2.txt	G3	MRA-112	lab	7	A. gambiae s.s.	S	TRUE	NA	TRUE	NA	FALSE	NA
mabr_D10_1462-1A3.txt	G3	MRA-112	lab	7	A. gambiae s.s.	S	TRUE	NA	TRUE	NA	FALSE	NA
mabr_D10_1462-1A4.txt	G3	MRA-112	lab	7	A. gambiae s.s.	S	TRUE	NA	TRUE	NA	FALSE	NA
mabr_D10_1464-2B1.txt	G3	MRA-112	lab	8	A. gambiae s.s.	S	FALSE	TRUE	TRUE	NA	FALSE	NA
mabr_D10_1464-2B2.txt	G3	MRA-112	lab	8	A. gambiae s.s.	S	FALSE	TRUE	TRUE	NA	FALSE	NA
mabr_D10_1464-2B3.txt	G3	MRA-112	lab	8	A. gambiae s.s.	S	FALSE	TRUE	TRUE	NA	FALSE	NA
mabr_D10_1464-2B4.txt	G3	MRA-112	lab	8	A. gambiae s.s.	S	FALSE	TRUE	TRUE	NA	FALSE	NA
mabr_D10_ical_1378-1A1.txt	G3	MRA-112	lab	9	A. gambiae s.s.	S	FALSE	TRUE	FALSE	TRUE	FALSE	NA
mabr_D10_ical_1379-1A2.txt	G3	MRA-112	lab	9	A. gambiae s.s.	S	FALSE	TRUE	FALSE	TRUE	FALSE	NA
mabr_D10_ical_1379-1A3.txt	G3	MRA-112	lab	9	A. gambiae s.s.	S	FALSE	TRUE	FALSE	TRUE	FALSE	NA
mabr_D10_ical_1379-1A4.txt	G3	MRA-112	lab	9	A. gambiae s.s.	S	FALSE	TRUE	FALSE	TRUE	FALSE	NA
mabr_D10_ical_1381-2B1.txt	G3	MRA-112	lab	10	A. gambiae s.s.	S	TRUE	NA	FALSE	TRUE	FALSE	NA
mabr_D10_ical_1381-2B2.txt	G3	MRA-112	lab	10	A. gambiae s.s.	S	TRUE	NA	FALSE	TRUE	FALSE	NA
mabr_D10_ical_1381-2B3.txt	G3	MRA-112	lab	10	A. gambiae s.s.	S	TRUE	NA	FALSE	TRUE	FALSE	NA
mabr_D10_ical_1381-2B4.txt	G3	MRA-112	lab	10	A. gambiae s.s.	S	TRUE	NA	FALSE	TRUE	FALSE	NA
mabr_D10_1516-1C1.txt	KISUMU1	MRA-762	lab	1	A. gambiae s.s.	S	TRUE	NA	TRUE	NA	FALSE	NA
mabr_D10_1516-1C2.txt	KISUMU1	MRA-762	lab	1	A. gambiae s.s.	S	TRUE	NA	TRUE	NA	FALSE	NA
mabr_D10_1516-1C3.txt	KISUMU1	MRA-762	lab	1	A. gambiae s.s.	S	TRUE	NA	TRUE	NA	FALSE	NA
mabr_D10_1516-1C4.txt	KISUMU1	MRA-762	lab	1	A. gambiae s.s.	S	TRUE	NA	TRUE	NA	FALSE	NA
mabr_D10_1519-2C1.txt	KISUMU1	MRA-762	lab	2	A. gambiae s.s.	S	FALSE	TRUE	TRUE	NA	FALSE	NA
mabr_D10_1519-2C2.txt	KISUMU1	MRA-762	lab	2	A. gambiae s.s.	S	FALSE	TRUE	TRUE	NA	FALSE	NA
mabr_D10_1519-2C3.txt	KISUMU1	MRA-762	lab	2	A. gambiae s.s.	S	FALSE	TRUE	TRUE	NA	FALSE	NA
mabr_D10_1519-2C4.txt	KISUMU1	MRA-762	lab	2	A. gambiae s.s.	S	FALSE	TRUE	TRUE	NA	FALSE	NA
mabr_D10_1535-2C1.txt	KISUMU1	MRA-762	lab	3	A. gambiae s.s.	S	TRUE	NA	TRUE	NA	FALSE	NA
mabr_D10_1535-2C2.txt	KISUMU1	MRA-762	lab	3	A. gambiae s.s.	S	TRUE	NA	TRUE	NA	FALSE	NA
mabr_D10_1535-2C3.txt	KISUMU1	MRA-762	lab	3	A. gambiae s.s.	S	TRUE	NA	TRUE	NA	FALSE	NA
mabr_D10_1535-2C4.txt	KISUMU1	MRA-762	lab	3	A. gambiae s.s.	S	TRUE	NA	TRUE	NA	FALSE	NA
mabr_D10_1538-3C1.txt	KISUMU1	MRA-762	lab	4	A. gambiae s.s.	S	TRUE	NA	FALSE	TRUE	FALSE	NA
mabr_D10_1538-3C2.txt	KISUMU1	MRA-762	lab	4	A. gambiae s.s.	S	TRUE	NA	FALSE	TRUE	FALSE	NA
mabr_D10_1538-3C3.txt	KISUMU1	MRA-762	lab	4	A. gambiae s.s.	S	TRUE	NA	FALSE	TRUE	FALSE	NA
mabr_D10_1538-3C4.txt	KISUMU1	MRA-762	lab	4	A. gambiae s.s.	S	TRUE	NA	FALSE	TRUE	FALSE	NA
mabr_D10_1570-2C1.txt	KISUMU1	MRA-762	lab	5	A. gambiae s.s.	S	TRUE	NA	FALSE	TRUE	FALSE	NA
mabr_D10_1570-2C2.txt	KISUMU1	MRA-762	lab	5	A. gambiae s.s.	S	TRUE	NA	FALSE	TRUE	FALSE	NA
mabr_D10_1570-2C3.txt	KISUMU1	MRA-762	lab	5	A. gambiae s.s.	S	TRUE	NA	FALSE	TRUE	FALSE	NA
mabr_D10_1570-2C4.txt	KISUMU1	MRA-762	lab	5	A. gambiae s.s.	S	TRUE	NA	FALSE	TRUE	FALSE	NA
mabr_D10_1572-3C1.txt	KISUMU1	MRA-762	lab	6	A. gambiae s.s.	S	FALSE	TRUE	FALSE	TRUE	FALSE	NA
mabr_D10_1572-3C2.txt	KISUMU1	MRA-762	lab	6	A. gambiae s.s.	S	FALSE	TRUE	FALSE	TRUE	FALSE	NA
mabr_D10_1572-3C3.txt	KISUMU1	MRA-762	lab	6	A. gambiae s.s.	S	FALSE	TRUE	FALSE	TRUE	FALSE	NA
mabr_D10_1572-3C4.txt	KISUMU1	MRA-762	lab	6	A. gambiae s.s.	S	FALSE	TRUE	FALSE	TRUE	FALSE	NA
mabr_D10_1588-2C1.txt	KISUMU1	MRA-762	lab	7	A. gambiae s.s.	S	FALSE	TRUE	FALSE	TRUE	FALSE	NA
mabr_D10_1588-2C2.txt	KISUMU1	MRA-762	lab	7	A. gambiae s.s.	S	FALSE	TRUE	FALSE	TRUE	FALSE	NA
mabr_D10_1588-2C3.txt	KISUMU1	MRA-762	lab	7	A. gambiae s.s.	S	FALSE	TRUE	FALSE	TRUE	FALSE	NA
mabr_D10_1588-2C4.txt	KISUMU1	MRA-762	lab	7	A. gambiae s.s.	S	FALSE	TRUE	FALSE	TRUE	FALSE	NA
mabr_D10_1590-3C1.txt	KISUMU1	MRA-762	lab	8	A. gambiae s.s.	S	TRUE	NA	TRUE	NA	FALSE	NA
mabr_D10_1590-3C2.txt	KISUMU1	MRA-762	lab	8	A. gambiae s.s.	S	TRUE	NA	TRUE	NA	FALSE	NA
mabr_D10_1590-3C3.txt	KISUMU1	MRA-762	lab	8	A. gambiae s.s.	S	TRUE	NA	TRUE	NA	FALSE	NA
mabr_D10_1590-3C4.txt	KISUMU1	MRA-762	lab	8	A. gambiae s.s.	S	TRUE	NA	TRUE	NA	FALSE	NA
mabr_D10_1605-2C1.txt	KISUMU1	MRA-762	lab	9	A. gambiae s.s.	S	FALSE	TRUE	TRUE	NA	FALSE	NA
mabr_D10_1605-2C2.txt	KISUMU1	MRA-762	lab	9	A. gambiae s.s.	S	FALSE	TRUE	TRUE	NA	FALSE	NA
mabr_D10_1605-2C3.txt	KISUMU1	MRA-762	lab	9	A. gambiae s.s.	S	FALSE	TRUE	TRUE	NA	FALSE	NA
mabr_D10_1605-2C4.txt	KISUMU1	MRA-762	lab	9	A. gambiae s.s.	S	FALSE	TRUE	TRUE	NA	FALSE	NA
mabr_D10_1607-3C1.txt	KISUMU1	MRA-762	lab	10	A. gambiae s.s.	S	FALSE	TRUE	FALSE	TRUE	FALSE	NA
mabr_D10_1607-3C2.txt	KISUMU1	MRA-762	lab	10	A. gambiae s.s.	S	FALSE	TRUE	FALSE	TRUE	FALSE	NA
mabr_D10_1607-3C3.txt	KISUMU1	MRA-762	lab	10	A. gambiae s.s.	S	FALSE	TRUE	FALSE	TRUE	FALSE	NA
mabr_D10_1607-3C4.txt	KISUMU1	MRA-762	lab	10	A. gambiae s.s.	S	FALSE	TRUE	FALSE	TRUE	FALSE	NA
AE1307_0001-1B1.txt	PIMPERENA	MRA-861	lab	1	A. gambiae s.s.	S	TRUE	NA	TRUE	NA	FALSE	NA
AE1307_0001-1B2.txt	PIMPERENA	MRA-861	lab	1	A. gambiae s.s.	S	TRUE	NA	TRUE	NA	FALSE	NA
AE1307_0001-1B3.txt	PIMPERENA	MRA-861	lab	1	A. gambiae s.s.	S	TRUE	NA	TRUE	NA	FALSE	NA
AE1307_0001-1B4.txt	PIMPERENA	MRA-861	lab	1	A. gambiae s.s.	S	TRUE	NA	TRUE	NA	FALSE	NA
mabr_D10_1420-1B1.txt	PIMPERENA	MRA-861	lab	2	A. gambiae s.s.	S	FALSE	TRUE	FALSE	TRUE	FALSE	NA
mabr_D10_1420-1B2.txt	PIMPERENA	MRA-861	lab	2	A. gambiae s.s.	S	FALSE	TRUE	FALSE	TRUE	FALSE	NA
mabr_D10_1420-1B3.txt	PIMPERENA	MRA-861	lab	2	A. gambiae s.s.	S	FALSE	TRUE	FALSE	TRUE	FALSE	NA
mabr_D10_1420-1B4.txt	PIMPERENA	MRA-861	lab	2	A. gambiae s.s.	S	FALSE	TRUE	FALSE	TRUE	FALSE	NA
mabr_D10_1422-2C1.txt	PIMPERENA	MRA-861	lab	3	A. gambiae s.s.	S	TRUE	NA	FALSE	TRUE	FALSE	NA
mabr_D10_1422-2C2.txt	PIMPERENA	MRA-861	lab	3	A. gambiae s.s.	S	TRUE	NA	FALSE	TRUE	FALSE	NA
mabr_D10_1422-2C3.txt	PIMPERENA	MRA-861	lab	3	A. gambiae s.s.	S	TRUE	NA	FALSE	TRUE	FALSE	NA
mabr_D10_1422-2C4.txt	PIMPERENA	MRA-861	lab	3	A. gambiae s.s.	S	TRUE	NA	FALSE	TRUE	FALSE	NA
mabr_D10_1435-2C1.txt	PIMPERENA	MRA-861	lab	4	A. gambiae s.s.	S	TRUE	NA	FALSE	FALSE	FALSE	NA
mabr_D10_1435-2C2.txt	PIMPERENA	MRA-861	lab	4	A. gambiae s.s.	S	TRUE	NA	FALSE	FALSE	FALSE	NA
mabr_D10_1435-2C3.txt	PIMPERENA	MRA-861	lab	4	A. gambiae s.s.	S	TRUE	NA	FALSE	FALSE	FALSE	NA
mabr_D10_1435-2C4.txt	PIMPERENA	MRA-861	lab	4	A. gambiae s.s.	S	TRUE	NA	FALSE	FALSE	FALSE	NA
mabr_D10_1439-1B1.txt	PIMPERENA	MRA-861	lab	5	A. gambiae s.s.	S	TRUE	NA	FALSE	FALSE	FALSE	NA
mabr_D10_1439-1B2.txt	PIMPERENA	MRA-861	lab	5	A. gambiae s.s.	S	TRUE	NA	FALSE	FALSE	FALSE	NA
mabr_D10_1439-1B3.txt	PIMPERENA	MRA-861	lab	5	A. gambiae s.s.	S	TRUE	NA	FALSE	FALSE	FALSE	NA
mabr_D10_1439-1B4.txt	PIMPERENA	MRA-861	lab	5	A. gambiae s.s.	S	TRUE	NA	FALSE	FALSE	FALSE	NA
mabr_D10_1447-2C1.txt	PIMPERENA	MRA-861	lab	6	A. gambiae s.s.	S	FALSE	TRUE	FALSE	TRUE	FALSE	NA
mabr_D10_1447-2C2.txt	PIMPERENA	MRA-861	lab	6	A. gambiae s.s.	S	FALSE	TRUE	FALSE	TRUE	FALSE	NA
mabr_D10_1447-2C3.txt	PIMPERENA	MRA-861	lab	6	A. gambiae s.s.	S	FALSE	TRUE	FALSE	TRUE	FALSE	NA
mabr_D10_1447-2C4.txt	PIMPERENA	MRA-861	lab	6	A. gambiae s.s.	S	FALSE	TRUE	FALSE	TRUE	FALSE	NA
mabr_D10_1462-1B1.txt	PIMPERENA	MRA-861	lab	7	A. gambiae s.s.	S	FALSE	TRUE	TRUE	NA	FALSE	NA
mabr_D10_1462-1B2.txt	PIMPERENA	MRA-861	lab	7	A. gambiae s.s.	S	FALSE	TRUE	TRUE	NA	FALSE	NA
mabr_D10_1462-1B3.txt	PIMPERENA	MRA-861	lab	7	A. gambiae s.s.	S	FALSE	TRUE	TRUE	NA	FALSE	NA
mabr_D10_1462-1B4.txt	PIMPERENA	MRA-861	lab	7	A. gambiae s.s.	S	FALSE	TRUE	TRUE	NA	FALSE	NA
mabr_D10_1464-2C1.txt	PIMPERENA	MRA-861	lab	8	A. gambiae s.s.	S	FALSE	TRUE	TRUE	NA	FALSE	NA
mabr_D10_1464-2C2.txt	PIMPERENA	MRA-861	lab	8	A. gambiae s.s.	S	FALSE	TRUE	TRUE	NA	FALSE	NA
mabr_D10_1464-2C3.txt	PIMPERENA	MRA-861	lab	8	A. gambiae s.s.	S	FALSE	TRUE	TRUE	NA	FALSE	NA
mabr_D10_1464-2C4.txt	PIMPERENA	MRA-861	lab	8	A. gambiae s.s.	S	FALSE	TRUE	TRUE	NA	FALSE	NA
mabr_D10_ical_1379-1B1.txt	PIMPERENA	MRA-861	lab	9	A. gambiae s.s.	S	FALSE	TRUE	TRUE	NA	FALSE	NA
mabr_D10_ical_1379-1B2.txt	PIMPERENA	MRA-861	lab	9	A. gambiae s.s.	S	FALSE	TRUE	TRUE	NA	FALSE	NA
mabr_D10_ical_1379-1B3.txt	PIMPERENA	MRA-861	lab	9	A. gambiae s.s.	S	FALSE	TRUE	TRUE	NA	FALSE	NA
mabr_D10_ical_1379-1B4.txt	PIMPERENA	MRA-861	lab	9	A. gambiae s.s.	S	FALSE	TRUE	TRUE	NA	FALSE	NA
mabr_D10_ical_1381-2C1.txt	PIMPERENA	MRA-861	lab	10	A. gambiae s.s.	S	TRUE	NA	TRUE	NA	FALSE	NA
mabr_D10_ical_1381-2C2.txt	PIMPERENA	MRA-861	lab	10	A. gambiae s.s.	S	TRUE	NA	TRUE	NA	FALSE	NA
mabr_D10_ical_1381-2C3.txt	PIMPERENA	MRA-861	lab	10	A. gambiae s.s.	S	TRUE	NA	TRUE	NA	FALSE	NA
mabr_D10_ical_1381-2C4.txt	PIMPERENA	MRA-861	lab	10	A. gambiae s.s.	S	TRUE	NA	TRUE	NA	FALSE	NA
AE1307_0001-1C1.txt	RSP-ST	MRA-698	lab	1	A. gambiae s.s.	S	FALSE	TRUE	TRUE	NA	FALSE	NA
AE1307_0001-1C2.txt	RSP-ST	MRA-698	lab	1	A. gambiae s.s.	S	FALSE	TRUE	TRUE	NA	FALSE	NA
AE1307_0001-1C3.txt	RSP-ST	MRA-698	lab	1	A. gambiae s.s.	S	FALSE	TRUE	TRUE	NA	FALSE	NA
AE1307_0001-1C4.txt	RSP-ST	MRA-698	lab	1	A. gambiae s.s.	S	FALSE	TRUE	TRUE	NA	FALSE	NA
mabr_D10_1420-1C1.txt	RSP-ST	MRA-698	lab	2	A. gambiae s.s.	S	FALSE	TRUE	FALSE	FALSE	FALSE	NA
mabr_D10_1420-1C2.txt	RSP-ST	MRA-698	lab	2	A. gambiae s.s.	S	FALSE	TRUE	FALSE	FALSE	FALSE	NA
mabr_D10_1420-1C3.txt	RSP-ST	MRA-698	lab	2	A. gambiae s.s.	S	FALSE	TRUE	FALSE	FALSE	FALSE	NA
mabr_D10_1420-1C4.txt	RSP-ST	MRA-698	lab	2	A. gambiae s.s.	S	FALSE	TRUE	FALSE	FALSE	FALSE	NA
mabr_D10_1422-2D1.txt	RSP-ST	MRA-698	lab	3	A. gambiae s.s.	S	FALSE	TRUE	TRUE	NA	FALSE	NA
mabr_D10_1422-2D2.txt	RSP-ST	MRA-698	lab	3	A. gambiae s.s.	S	FALSE	TRUE	TRUE	NA	FALSE	NA
mabr_D10_1422-2D3.txt	RSP-ST	MRA-698	lab	3	A. gambiae s.s.	S	FALSE	TRUE	TRUE	NA	FALSE	NA
mabr_D10_1422-2D4.txt	RSP-ST	MRA-698	lab	3	A. gambiae s.s.	S	FALSE	TRUE	TRUE	NA	FALSE	NA
mabr_D10_1435-2D1.txt	RSP-ST	MRA-698	lab	4	A. gambiae s.s.	S	TRUE	NA	FALSE	TRUE	FALSE	NA
mabr_D10_1435-2D2.txt	RSP-ST	MRA-698	lab	4	A. gambiae s.s.	S	TRUE	NA	FALSE	TRUE	FALSE	NA
mabr_D10_1435-2D3.txt	RSP-ST	MRA-698	lab	4	A. gambiae s.s.	S	TRUE	NA	FALSE	TRUE	FALSE	NA
mabr_D10_1435-2D4.txt	RSP-ST	MRA-698	lab	4	A. gambiae s.s.	S	TRUE	NA	FALSE	TRUE	FALSE	NA
mabr_D10_1439-1C1.txt	RSP-ST	MRA-698	lab	5	A. gambiae s.s.	S	TRUE	NA	TRUE	NA	FALSE	NA
mabr_D10_1439-1C2.txt	RSP-ST	MRA-698	lab	5	A. gambiae s.s.	S	TRUE	NA	TRUE	NA	FALSE	NA
mabr_D10_1439-1C3.txt	RSP-ST	MRA-698	lab	5	A. gambiae s.s.	S	TRUE	NA	TRUE	NA	FALSE	NA
mabr_D10_1439-1C4.txt	RSP-ST	MRA-698	lab	5	A. gambiae s.s.	S	TRUE	NA	TRUE	NA	FALSE	NA
mabr_D10_1447-2D1.txt	RSP-ST	MRA-698	lab	6	A. gambiae s.s.	S	TRUE	NA	FALSE	TRUE	FALSE	NA
mabr_D10_1447-2D2.txt	RSP-ST	MRA-698	lab	6	A. gambiae s.s.	S	TRUE	NA	FALSE	TRUE	FALSE	NA
mabr_D10_1447-2D3.txt	RSP-ST	MRA-698	lab	6	A. gambiae s.s.	S	TRUE	NA	FALSE	TRUE	FALSE	NA
mabr_D10_1447-2D4.txt	RSP-ST	MRA-698	lab	6	A. gambiae s.s.	S	TRUE	NA	FALSE	TRUE	FALSE	NA
mabr_D10_1462-1C1.txt	RSP-ST	MRA-698	lab	7	A. gambiae s.s.	S	FALSE	TRUE	TRUE	NA	FALSE	NA
mabr_D10_1462-1C2.txt	RSP-ST	MRA-698	lab	7	A. gambiae s.s.	S	FALSE	TRUE	TRUE	NA	FALSE	NA
mabr_D10_1462-1C3.txt	RSP-ST	MRA-698	lab	7	A. gambiae s.s.	S	FALSE	TRUE	TRUE	NA	FALSE	NA
mabr_D10_1462-1C4.txt	RSP-ST	MRA-698	lab	7	A. gambiae s.s.	S	FALSE	TRUE	TRUE	NA	FALSE	NA
mabr_D10_1464-2D1.txt	RSP-ST	MRA-698	lab	8	A. gambiae s.s.	S	TRUE	NA	FALSE	TRUE	FALSE	NA
mabr_D10_1464-2D2.txt	RSP-ST	MRA-698	lab	8	A. gambiae s.s.	S	TRUE	NA	FALSE	TRUE	FALSE	NA
mabr_D10_1464-2D3.txt	RSP-ST	MRA-698	lab	8	A. gambiae s.s.	S	TRUE	NA	FALSE	TRUE	FALSE	NA
mabr_D10_1464-2D4.txt	RSP-ST	MRA-698	lab	8	A. gambiae s.s.	S	TRUE	NA	FALSE	TRUE	FALSE	NA
mabr_D10_ical_1379-1C1.txt	RSP-ST	MRA-698	lab	9	A. gambiae s.s.	S	FALSE	TRUE	TRUE	NA	FALSE	NA
mabr_D10_ical_1379-1C2.txt	RSP-ST	MRA-698	lab	9	A. gambiae s.s.	S	FALSE	TRUE	TRUE	NA	FALSE	NA
mabr_D10_ical_1379-1C3.txt	RSP-ST	MRA-698	lab	9	A. gambiae s.s.	S	FALSE	TRUE	TRUE	NA	FALSE	NA
mabr_D10_ical_1379-1C4.txt	RSP-ST	MRA-698	lab	9	A. gambiae s.s.	S	FALSE	TRUE	TRUE	NA	FALSE	NA
mabr_D10_ical_1381-2D1.txt	RSP-ST	MRA-698	lab	10	A. gambiae s.s.	S	TRUE	NA	FALSE	TRUE	FALSE	NA
mabr_D10_ical_1381-2D2.txt	RSP-ST	MRA-698	lab	10	A. gambiae s.s.	S	TRUE	NA	FALSE	TRUE	FALSE	NA
mabr_D10_ical_1381-2D3.txt	RSP-ST	MRA-698	lab	10	A. gambiae s.s.	S	TRUE	NA	FALSE	TRUE	FALSE	NA
mabr_D10_ical_1381-2D4.txt	RSP-ST	MRA-698	lab	10	A. gambiae s.s.	S	TRUE	NA	FALSE	TRUE	FALSE	NA
mabr_STI10_0023-2A1.txt	SOUMOUSSO	NA	lab	1	A. gambiae s.s.	S	FALSE	TRUE	TRUE	NA	FALSE	NA
mabr_STI10_0023-2A2.txt	SOUMOUSSO	NA	lab	1	A. gambiae s.s.	S	FALSE	TRUE	TRUE	NA	FALSE	NA
mabr_STI10_0023-2A3.txt	SOUMOUSSO	NA	lab	1	A. gambiae s.s.	S	FALSE	TRUE	TRUE	NA	FALSE	NA
mabr_STI10_0023-2A4.txt	SOUMOUSSO	NA	lab	1	A. gambiae s.s.	S	FALSE	TRUE	TRUE	NA	FALSE	NA
mabr_STI10_0023-2B1.txt	SOUMOUSSO	NA	lab	2	A. gambiae s.s.	S	TRUE	NA	TRUE	NA	FALSE	NA
mabr_STI10_0023-2B2.txt	SOUMOUSSO	NA	lab	2	A. gambiae s.s.	S	TRUE	NA	TRUE	NA	FALSE	NA
mabr_STI10_0023-2B3.txt	SOUMOUSSO	NA	lab	2	A. gambiae s.s.	S	TRUE	NA	TRUE	NA	FALSE	NA
mabr_STI10_0023-2B4.txt	SOUMOUSSO	NA	lab	2	A. gambiae s.s.	S	TRUE	NA	TRUE	NA	FALSE	NA
mabr_STI10_0023-2C1.txt	SOUMOUSSO	NA	lab	3	A. gambiae s.s.	S	FALSE	TRUE	FALSE	TRUE	FALSE	NA
mabr_STI10_0023-2C2.txt	SOUMOUSSO	NA	lab	3	A. gambiae s.s.	S	FALSE	TRUE	FALSE	TRUE	FALSE	NA
mabr_STI10_0023-2C3.txt	SOUMOUSSO	NA	lab	3	A. gambiae s.s.	S	FALSE	TRUE	FALSE	TRUE	FALSE	NA
mabr_STI10_0023-2C4.txt	SOUMOUSSO	NA	lab	3	A. gambiae s.s.	S	FALSE	TRUE	FALSE	TRUE	FALSE	NA
mabr_STI10_0023-2D1.txt	SOUMOUSSO	NA	lab	4	A. gambiae s.s.	S	FALSE	TRUE	FALSE	TRUE	FALSE	NA
mabr_STI10_0023-2D2.txt	SOUMOUSSO	NA	lab	4	A. gambiae s.s.	S	FALSE	TRUE	FALSE	TRUE	FALSE	NA
mabr_STI10_0023-2D3.txt	SOUMOUSSO	NA	lab	4	A. gambiae s.s.	S	FALSE	TRUE	FALSE	TRUE	FALSE	NA
mabr_STI10_0023-2D4.txt	SOUMOUSSO	NA	lab	4	A. gambiae s.s.	S	FALSE	TRUE	FALSE	TRUE	FALSE	NA
mabr_STI10_0023-2E1.txt	SOUMOUSSO	NA	lab	5	A. gambiae s.s.	S	TRUE	NA	FALSE	TRUE	FALSE	NA
mabr_STI10_0023-2E2.txt	SOUMOUSSO	NA	lab	5	A. gambiae s.s.	S	TRUE	NA	FALSE	TRUE	FALSE	NA
mabr_STI10_0023-2E3.txt	SOUMOUSSO	NA	lab	5	A. gambiae s.s.	S	TRUE	NA	FALSE	TRUE	FALSE	NA
mabr_STI10_0023-2E4.txt	SOUMOUSSO	NA	lab	5	A. gambiae s.s.	S	TRUE	NA	FALSE	TRUE	FALSE	NA
mabr_STI10_0023-2F1.txt	SOUMOUSSO	NA	lab	6	A. gambiae s.s.	S	FALSE	TRUE	TRUE	NA	FALSE	NA
mabr_STI10_0023-2F2.txt	SOUMOUSSO	NA	lab	6	A. gambiae s.s.	S	FALSE	TRUE	TRUE	NA	FALSE	NA
mabr_STI10_0023-2F3.txt	SOUMOUSSO	NA	lab	6	A. gambiae s.s.	S	FALSE	TRUE	TRUE	NA	FALSE	NA
mabr_STI10_0023-2F4.txt	SOUMOUSSO	NA	lab	6	A. gambiae s.s.	S	FALSE	TRUE	TRUE	NA	FALSE	NA
mabr_STI10_0023-2H1.txt	SOUMOUSSO	NA	lab	7	A. gambiae s.s.	S	TRUE	NA	FALSE	TRUE	FALSE	NA
mabr_STI10_0023-2H2.txt	SOUMOUSSO	NA	lab	7	A. gambiae s.s.	S	TRUE	NA	FALSE	TRUE	FALSE	NA
mabr_STI10_0023-2H3.txt	SOUMOUSSO	NA	lab	7	A. gambiae s.s.	S	TRUE	NA	FALSE	TRUE	FALSE	NA
mabr_STI10_0023-2H4.txt	SOUMOUSSO	NA	lab	7	A. gambiae s.s.	S	TRUE	NA	FALSE	TRUE	FALSE	NA
mabr_STI10_0023-2I1.txt	SOUMOUSSO	NA	lab	8	A. gambiae s.s.	S	TRUE	NA	FALSE	TRUE	FALSE	NA
mabr_STI10_0023-2I2.txt	SOUMOUSSO	NA	lab	8	A. gambiae s.s.	S	TRUE	NA	FALSE	TRUE	FALSE	NA
mabr_STI10_0023-2I3.txt	SOUMOUSSO	NA	lab	8	A. gambiae s.s.	S	TRUE	NA	FALSE	TRUE	FALSE	NA
mabr_STI10_0023-2I4.txt	SOUMOUSSO	NA	lab	8	A. gambiae s.s.	S	TRUE	NA	FALSE	TRUE	FALSE	NA
mabr_STI10_0023-2J1.txt	SOUMOUSSO	NA	lab	9	A. gambiae s.s.	S	TRUE	NA	TRUE	NA	FALSE	NA
mabr_STI10_0023-2J2.txt	SOUMOUSSO	NA	lab	9	A. gambiae s.s.	S	TRUE	NA	TRUE	NA	FALSE	NA
mabr_STI10_0023-2J3.txt	SOUMOUSSO	NA	lab	9	A. gambiae s.s.	S	TRUE	NA	TRUE	NA	FALSE	NA
mabr_STI10_0023-2J4.txt	SOUMOUSSO	NA	lab	9	A. gambiae s.s.	S	TRUE	NA	TRUE	NA	FALSE	NA
mabr_STI10_0023-2K1.txt	SOUMOUSSO	NA	lab	10	A. gambiae s.s.	S	FALSE	TRUE	TRUE	NA	FALSE	NA
mabr_STI10_0023-2K2.txt	SOUMOUSSO	NA	lab	10	A. gambiae s.s.	S	FALSE	TRUE	TRUE	NA	FALSE	NA
mabr_STI10_0023-2K3.txt	SOUMOUSSO	NA	lab	10	A. gambiae s.s.	S	FALSE	TRUE	TRUE	NA	FALSE	NA
mabr_STI10_0023-2K4.txt	SOUMOUSSO	NA	lab	10	A. gambiae s.s.	S	FALSE	TRUE	TRUE	NA	FALSE	NA
mabr_D10_1516-1E1.txt	ZAN/U	MRA-594	lab	1	A. gambiae s.s.	S	TRUE	NA	FALSE	TRUE	FALSE	NA
mabr_D10_1516-1E2.txt	ZAN/U	MRA-594	lab	1	A. gambiae s.s.	S	TRUE	NA	FALSE	TRUE	FALSE	NA
mabr_D10_1516-1E3.txt	ZAN/U	MRA-594	lab	1	A. gambiae s.s.	S	TRUE	NA	FALSE	TRUE	FALSE	NA
mabr_D10_1516-1E4.txt	ZAN/U	MRA-594	lab	1	A. gambiae s.s.	S	TRUE	NA	FALSE	TRUE	FALSE	NA
mabr_D10_1519-2E1.txt	ZAN/U	MRA-594	lab	2	A. gambiae s.s.	S	FALSE	TRUE	FALSE	TRUE	FALSE	NA
mabr_D10_1519-2E2.txt	ZAN/U	MRA-594	lab	2	A. gambiae s.s.	S	FALSE	TRUE	FALSE	TRUE	FALSE	NA
mabr_D10_1519-2E3.txt	ZAN/U	MRA-594	lab	2	A. gambiae s.s.	S	FALSE	TRUE	FALSE	TRUE	FALSE	NA
mabr_D10_1519-2E4.txt	ZAN/U	MRA-594	lab	2	A. gambiae s.s.	S	FALSE	TRUE	FALSE	TRUE	FALSE	NA
mabr_D10_1535-2E1.txt	ZAN/U	MRA-594	lab	3	A. gambiae s.s.	S	FALSE	TRUE	TRUE	NA	FALSE	NA
mabr_D10_1535-2E2.txt	ZAN/U	MRA-594	lab	3	A. gambiae s.s.	S	FALSE	TRUE	TRUE	NA	FALSE	NA
mabr_D10_1535-2E3.txt	ZAN/U	MRA-594	lab	3	A. gambiae s.s.	S	FALSE	TRUE	TRUE	NA	FALSE	NA
mabr_D10_1535-2E4.txt	ZAN/U	MRA-594	lab	3	A. gambiae s.s.	S	FALSE	TRUE	TRUE	NA	FALSE	NA
mabr_D10_1538-3E1.txt	ZAN/U	MRA-594	lab	4	A. gambiae s.s.	S	FALSE	TRUE	TRUE	NA	FALSE	NA
mabr_D10_1538-3E2.txt	ZAN/U	MRA-594	lab	4	A. gambiae s.s.	S	FALSE	TRUE	TRUE	NA	FALSE	NA
mabr_D10_1538-3E3.txt	ZAN/U	MRA-594	lab	4	A. gambiae s.s.	S	FALSE	TRUE	TRUE	NA	FALSE	NA
mabr_D10_1538-3E4.txt	ZAN/U	MRA-594	lab	4	A. gambiae s.s.	S	FALSE	TRUE	TRUE	NA	FALSE	NA
mabr_D10_1570-2E1.txt	ZAN/U	MRA-594	lab	5	A. gambiae s.s.	S	FALSE	TRUE	FALSE	TRUE	FALSE	NA
mabr_D10_1570-2E2.txt	ZAN/U	MRA-594	lab	5	A. gambiae s.s.	S	FALSE	TRUE	FALSE	TRUE	FALSE	NA
mabr_D10_1570-2E3.txt	ZAN/U	MRA-594	lab	5	A. gambiae s.s.	S	FALSE	TRUE	FALSE	TRUE	FALSE	NA
mabr_D10_1570-2E4.txt	ZAN/U	MRA-594	lab	5	A. gambiae s.s.	S	FALSE	TRUE	FALSE	TRUE	FALSE	NA
mabr_D10_1572-3E1.txt	ZAN/U	MRA-594	lab	6	A. gambiae s.s.	S	TRUE	NA	TRUE	NA	FALSE	NA
mabr_D10_1572-3E2.txt	ZAN/U	MRA-594	lab	6	A. gambiae s.s.	S	TRUE	NA	TRUE	NA	FALSE	NA
mabr_D10_1572-3E3.txt	ZAN/U	MRA-594	lab	6	A. gambiae s.s.	S	TRUE	NA	TRUE	NA	FALSE	NA
mabr_D10_1572-3E4.txt	ZAN/U	MRA-594	lab	6	A. gambiae s.s.	S	TRUE	NA	TRUE	NA	FALSE	NA
mabr_D10_1588-2E1.txt	ZAN/U	MRA-594	lab	7	A. gambiae s.s.	S	TRUE	NA	FALSE	TRUE	FALSE	NA
mabr_D10_1588-2E2.txt	ZAN/U	MRA-594	lab	7	A. gambiae s.s.	S	TRUE	NA	FALSE	TRUE	FALSE	NA
mabr_D10_1588-2E3.txt	ZAN/U	MRA-594	lab	7	A. gambiae s.s.	S	TRUE	NA	FALSE	TRUE	FALSE	NA
mabr_D10_1588-2E4.txt	ZAN/U	MRA-594	lab	7	A. gambiae s.s.	S	TRUE	NA	FALSE	TRUE	FALSE	NA
mabr_D10_1590-3E1.txt	ZAN/U	MRA-594	lab	8	A. gambiae s.s.	S	FALSE	TRUE	TRUE	NA	FALSE	NA
mabr_D10_1590-3E2.txt	ZAN/U	MRA-594	lab	8	A. gambiae s.s.	S	FALSE	TRUE	TRUE	NA	FALSE	NA
mabr_D10_1590-3E3.txt	ZAN/U	MRA-594	lab	8	A. gambiae s.s.	S	FALSE	TRUE	TRUE	NA	FALSE	NA
mabr_D10_1590-3E4.txt	ZAN/U	MRA-594	lab	8	A. gambiae s.s.	S	FALSE	TRUE	TRUE	NA	FALSE	NA
mabr_D10_1605-2E1.txt	ZAN/U	MRA-594	lab	9	A. gambiae s.s.	S	TRUE	NA	FALSE	TRUE	FALSE	NA
mabr_D10_1605-2E2.txt	ZAN/U	MRA-594	lab	9	A. gambiae s.s.	S	TRUE	NA	FALSE	TRUE	FALSE	NA
mabr_D10_1605-2E3.txt	ZAN/U	MRA-594	lab	9	A. gambiae s.s.	S	TRUE	NA	FALSE	TRUE	FALSE	NA
mabr_D10_1605-2E4.txt	ZAN/U	MRA-594	lab	9	A. gambiae s.s.	S	TRUE	NA	FALSE	TRUE	FALSE	NA
mabr_D10_1607-3E1.txt	ZAN/U	MRA-594	lab	10	A. gambiae s.s.	S	TRUE	NA	TRUE	NA	FALSE	NA
mabr_D10_1607-3E2.txt	ZAN/U	MRA-594	lab	10	A. gambiae s.s.	S	TRUE	NA	TRUE	NA	FALSE	NA
mabr_D10_1607-3E3.txt	ZAN/U	MRA-594	lab	10	A. gambiae s.s.	S	TRUE	NA	TRUE	NA	FALSE	NA
mabr_D10_1607-3E4.txt	ZAN/U	MRA-594	lab	10	A. gambiae s.s.	S	TRUE	NA	TRUE	NA	FALSE	NA
mabr_D10_1516-1I1.txt	ASEMBO1	MRA-186	lab	1	A. gambiae s.s.	M/S	TRUE	NA	TRUE	NA	FALSE	NA
mabr_D10_1516-1I2.txt	ASEMBO1	MRA-186	lab	1	A. gambiae s.s.	M/S	TRUE	NA	TRUE	NA	FALSE	NA
mabr_D10_1516-1I3.txt	ASEMBO1	MRA-186	lab	1	A. gambiae s.s.	M/S	TRUE	NA	TRUE	NA	FALSE	NA
mabr_D10_1516-1I4.txt	ASEMBO1	MRA-186	lab	1	A. gambiae s.s.	M/S	TRUE	NA	TRUE	NA	FALSE	NA
mabr_D10_1519-2I1.txt	ASEMBO1	MRA-186	lab	2	A. gambiae s.s.	M/S	TRUE	NA	TRUE	NA	FALSE	NA
mabr_D10_1519-2I2.txt	ASEMBO1	MRA-186	lab	2	A. gambiae s.s.	M/S	TRUE	NA	TRUE	NA	FALSE	NA
mabr_D10_1519-2I3.txt	ASEMBO1	MRA-186	lab	2	A. gambiae s.s.	M/S	TRUE	NA	TRUE	NA	FALSE	NA
mabr_D10_1519-2I4.txt	ASEMBO1	MRA-186	lab	2	A. gambiae s.s.	M/S	TRUE	NA	TRUE	NA	FALSE	NA
mabr_D10_1535-2I1.txt	ASEMBO1	MRA-186	lab	3	A. gambiae s.s.	M/S	FALSE	TRUE	FALSE	TRUE	FALSE	NA
mabr_D10_1535-2I2.txt	ASEMBO1	MRA-186	lab	3	A. gambiae s.s.	M/S	FALSE	TRUE	FALSE	TRUE	FALSE	NA
mabr_D10_1535-2I3.txt	ASEMBO1	MRA-186	lab	3	A. gambiae s.s.	M/S	FALSE	TRUE	FALSE	TRUE	FALSE	NA
mabr_D10_1535-2I4.txt	ASEMBO1	MRA-186	lab	3	A. gambiae s.s.	M/S	FALSE	TRUE	FALSE	TRUE	FALSE	NA
mabr_D10_1538-3I1.txt	ASEMBO1	MRA-186	lab	4	A. gambiae s.s.	M/S	FALSE	TRUE	TRUE	NA	FALSE	NA
mabr_D10_1538-3I2.txt	ASEMBO1	MRA-186	lab	4	A. gambiae s.s.	M/S	FALSE	TRUE	TRUE	NA	FALSE	NA
mabr_D10_1538-3I3.txt	ASEMBO1	MRA-186	lab	4	A. gambiae s.s.	M/S	FALSE	TRUE	TRUE	NA	FALSE	NA
mabr_D10_1538-3I4.txt	ASEMBO1	MRA-186	lab	4	A. gambiae s.s.	M/S	FALSE	TRUE	TRUE	NA	FALSE	NA
mabr_D10_1570-2I1.txt	ASEMBO1	MRA-186	lab	5	A. gambiae s.s.	M/S	FALSE	TRUE	FALSE	TRUE	FALSE	NA
mabr_D10_1570-2I2.txt	ASEMBO1	MRA-186	lab	5	A. gambiae s.s.	M/S	FALSE	TRUE	FALSE	TRUE	FALSE	NA
mabr_D10_1570-2I3.txt	ASEMBO1	MRA-186	lab	5	A. gambiae s.s.	M/S	FALSE	TRUE	FALSE	TRUE	FALSE	NA
mabr_D10_1570-2I4.txt	ASEMBO1	MRA-186	lab	5	A. gambiae s.s.	M/S	FALSE	TRUE	FALSE	TRUE	FALSE	NA
mabr_D10_1572-3I1.txt	ASEMBO1	MRA-186	lab	6	A. gambiae s.s.	M/S	FALSE	TRUE	TRUE	NA	FALSE	NA
mabr_D10_1572-3I2.txt	ASEMBO1	MRA-186	lab	6	A. gambiae s.s.	M/S	FALSE	TRUE	TRUE	NA	FALSE	NA
mabr_D10_1572-3I3.txt	ASEMBO1	MRA-186	lab	6	A. gambiae s.s.	M/S	FALSE	TRUE	TRUE	NA	FALSE	NA
mabr_D10_1572-3I4.txt	ASEMBO1	MRA-186	lab	6	A. gambiae s.s.	M/S	FALSE	TRUE	TRUE	NA	FALSE	NA
mabr_D10_1588-2I1.txt	ASEMBO1	MRA-186	lab	7	A. gambiae s.s.	M/S	TRUE	NA	TRUE	NA	FALSE	NA
mabr_D10_1588-2I2.txt	ASEMBO1	MRA-186	lab	7	A. gambiae s.s.	M/S	TRUE	NA	TRUE	NA	FALSE	NA
mabr_D10_1588-2I3.txt	ASEMBO1	MRA-186	lab	7	A. gambiae s.s.	M/S	TRUE	NA	TRUE	NA	FALSE	NA
mabr_D10_1588-2I4.txt	ASEMBO1	MRA-186	lab	7	A. gambiae s.s.	M/S	TRUE	NA	TRUE	NA	FALSE	NA
mabr_D10_1590-3I1.txt	ASEMBO1	MRA-186	lab	8	A. gambiae s.s.	M/S	FALSE	TRUE	FALSE	TRUE	FALSE	NA
mabr_D10_1590-3I2.txt	ASEMBO1	MRA-186	lab	8	A. gambiae s.s.	M/S	FALSE	TRUE	FALSE	TRUE	FALSE	NA
mabr_D10_1590-3I3.txt	ASEMBO1	MRA-186	lab	8	A. gambiae s.s.	M/S	FALSE	TRUE	FALSE	TRUE	FALSE	NA
mabr_D10_1590-3I4.txt	ASEMBO1	MRA-186	lab	8	A. gambiae s.s.	M/S	FALSE	TRUE	FALSE	TRUE	FALSE	NA
mabr_D10_1605-2I1.txt	ASEMBO1	MRA-186	lab	9	A. gambiae s.s.	M/S	TRUE	NA	FALSE	TRUE	FALSE	NA
mabr_D10_1605-2I2.txt	ASEMBO1	MRA-186	lab	9	A. gambiae s.s.	M/S	TRUE	NA	FALSE	TRUE	FALSE	NA
mabr_D10_1605-2I3.txt	ASEMBO1	MRA-186	lab	9	A. gambiae s.s.	M/S	TRUE	NA	FALSE	TRUE	FALSE	NA
mabr_D10_1605-2I4.txt	ASEMBO1	MRA-186	lab	9	A. gambiae s.s.	M/S	TRUE	NA	FALSE	TRUE	FALSE	NA
mabr_D10_1607-3I1.txt	ASEMBO1	MRA-186	lab	10	A. gambiae s.s.	M/S	TRUE	NA	FALSE	TRUE	FALSE	NA
mabr_D10_1607-3I2.txt	ASEMBO1	MRA-186	lab	10	A. gambiae s.s.	M/S	TRUE	NA	FALSE	TRUE	FALSE	NA
mabr_D10_1607-3I3.txt	ASEMBO1	MRA-186	lab	10	A. gambiae s.s.	M/S	TRUE	NA	FALSE	TRUE	FALSE	NA
mabr_D10_1607-3I4.txt	ASEMBO1	MRA-186	lab	10	A. gambiae s.s.	M/S	TRUE	NA	FALSE	TRUE	FALSE	NA
mabr_D10_1516-1B1.txt	RSP	MRA-334	lab	1	A. gambiae s.s.	M/S	FALSE	TRUE	FALSE	NA	FALSE	NA
mabr_D10_1516-1B2.txt	RSP	MRA-334	lab	1	A. gambiae s.s.	M/S	FALSE	TRUE	FALSE	NA	FALSE	NA
mabr_D10_1516-1B3.txt	RSP	MRA-334	lab	1	A. gambiae s.s.	M/S	FALSE	TRUE	FALSE	NA	FALSE	NA
mabr_D10_1516-1B4.txt	RSP	MRA-334	lab	1	A. gambiae s.s.	M/S	FALSE	TRUE	FALSE	NA	FALSE	NA
mabr_D10_1519-2B1.txt	RSP	MRA-334	lab	2	A. gambiae s.s.	M/S	TRUE	NA	FALSE	NA	FALSE	NA
mabr_D10_1519-2B2.txt	RSP	MRA-334	lab	2	A. gambiae s.s.	M/S	TRUE	NA	FALSE	NA	FALSE	NA
mabr_D10_1519-2B3.txt	RSP	MRA-334	lab	2	A. gambiae s.s.	M/S	TRUE	NA	FALSE	NA	FALSE	NA
mabr_D10_1519-2B4.txt	RSP	MRA-334	lab	2	A. gambiae s.s.	M/S	TRUE	NA	FALSE	NA	FALSE	NA
mabr_D10_1535-2B1.txt	RSP	MRA-334	lab	3	A. gambiae s.s.	M/S	FALSE	TRUE	FALSE	NA	FALSE	NA
mabr_D10_1535-2B2.txt	RSP	MRA-334	lab	3	A. gambiae s.s.	M/S	FALSE	TRUE	FALSE	NA	FALSE	NA
mabr_D10_1535-2B3.txt	RSP	MRA-334	lab	3	A. gambiae s.s.	M/S	FALSE	TRUE	FALSE	NA	FALSE	NA
mabr_D10_1535-2B4.txt	RSP	MRA-334	lab	3	A. gambiae s.s.	M/S	FALSE	TRUE	FALSE	NA	FALSE	NA
mabr_D10_1538-3B1.txt	RSP	MRA-334	lab	4	A. gambiae s.s.	M/S	TRUE	NA	FALSE	NA	FALSE	NA
mabr_D10_1538-3B2.txt	RSP	MRA-334	lab	4	A. gambiae s.s.	M/S	TRUE	NA	FALSE	NA	FALSE	NA
mabr_D10_1538-3B3.txt	RSP	MRA-334	lab	4	A. gambiae s.s.	M/S	TRUE	NA	FALSE	NA	FALSE	NA
mabr_D10_1538-3B4.txt	RSP	MRA-334	lab	4	A. gambiae s.s.	M/S	TRUE	NA	FALSE	NA	FALSE	NA
mabr_D10_1570-2B1.txt	RSP	MRA-334	lab	5	A. gambiae s.s.	M/S	FALSE	TRUE	FALSE	NA	FALSE	NA
mabr_D10_1570-2B2.txt	RSP	MRA-334	lab	5	A. gambiae s.s.	M/S	FALSE	TRUE	FALSE	NA	FALSE	NA
mabr_D10_1570-2B3.txt	RSP	MRA-334	lab	5	A. gambiae s.s.	M/S	FALSE	TRUE	FALSE	NA	FALSE	NA
mabr_D10_1570-2B4.txt	RSP	MRA-334	lab	5	A. gambiae s.s.	M/S	FALSE	TRUE	FALSE	NA	FALSE	NA
mabr_D10_1572-3B1.txt	RSP	MRA-334	lab	6	A. gambiae s.s.	M/S	FALSE	TRUE	FALSE	NA	FALSE	NA
mabr_D10_1572-3B2.txt	RSP	MRA-334	lab	6	A. gambiae s.s.	M/S	FALSE	TRUE	FALSE	NA	FALSE	NA
mabr_D10_1572-3B3.txt	RSP	MRA-334	lab	6	A. gambiae s.s.	M/S	FALSE	TRUE	FALSE	NA	FALSE	NA
mabr_D10_1572-3B4.txt	RSP	MRA-334	lab	6	A. gambiae s.s.	M/S	FALSE	TRUE	FALSE	NA	FALSE	NA
mabr_D10_1588-2B1.txt	RSP	MRA-334	lab	7	A. gambiae s.s.	M/S	TRUE	NA	FALSE	NA	FALSE	NA
mabr_D10_1588-2B2.txt	RSP	MRA-334	lab	7	A. gambiae s.s.	M/S	TRUE	NA	FALSE	NA	FALSE	NA
mabr_D10_1588-2B3.txt	RSP	MRA-334	lab	7	A. gambiae s.s.	M/S	TRUE	NA	FALSE	NA	FALSE	NA
mabr_D10_1588-2B4.txt	RSP	MRA-334	lab	7	A. gambiae s.s.	M/S	TRUE	NA	FALSE	NA	FALSE	NA
mabr_D10_1590-3B1.txt	RSP	MRA-334	lab	8	A. gambiae s.s.	M/S	TRUE	NA	FALSE	NA	FALSE	NA
mabr_D10_1590-3B2.txt	RSP	MRA-334	lab	8	A. gambiae s.s.	M/S	TRUE	NA	FALSE	NA	FALSE	NA
mabr_D10_1590-3B3.txt	RSP	MRA-334	lab	8	A. gambiae s.s.	M/S	TRUE	NA	FALSE	NA	FALSE	NA
mabr_D10_1590-3B4.txt	RSP	MRA-334	lab	8	A. gambiae s.s.	M/S	TRUE	NA	FALSE	NA	FALSE	NA
mabr_D10_1605-2B1.txt	RSP	MRA-334	lab	9	A. gambiae s.s.	M/S	TRUE	NA	FALSE	NA	FALSE	NA
mabr_D10_1605-2B2.txt	RSP	MRA-334	lab	9	A. gambiae s.s.	M/S	TRUE	NA	FALSE	NA	FALSE	NA
mabr_D10_1605-2B3.txt	RSP	MRA-334	lab	9	A. gambiae s.s.	M/S	TRUE	NA	FALSE	NA	FALSE	NA
mabr_D10_1605-2B4.txt	RSP	MRA-334	lab	9	A. gambiae s.s.	M/S	TRUE	NA	FALSE	NA	FALSE	NA
mabr_D10_1607-3B1.txt	RSP	MRA-334	lab	10	A. gambiae s.s.	M/S	FALSE	TRUE	FALSE	NA	FALSE	NA
mabr_D10_1607-3B2.txt	RSP	MRA-334	lab	10	A. gambiae s.s.	M/S	FALSE	TRUE	FALSE	NA	FALSE	NA
mabr_D10_1607-3B3.txt	RSP	MRA-334	lab	10	A. gambiae s.s.	M/S	FALSE	TRUE	FALSE	NA	FALSE	NA
mabr_D10_1607-3B4.txt	RSP	MRA-334	lab	10	A. gambiae s.s.	M/S	FALSE	TRUE	FALSE	NA	FALSE	NA
mabr_STI10_0021-2A1.txt	BOBO	NA	lab	1	A. arabiensis	NA	FALSE	FALSE	FALSE	NA	FALSE	TRUE
mabr_STI10_0021-2A2.txt	BOBO	NA	lab	1	A. arabiensis	NA	FALSE	FALSE	FALSE	NA	FALSE	TRUE
mabr_STI10_0021-2A3.txt	BOBO	NA	lab	1	A. arabiensis	NA	FALSE	FALSE	FALSE	NA	FALSE	TRUE
mabr_STI10_0021-2A4.txt	BOBO	NA	lab	1	A. arabiensis	NA	FALSE	FALSE	FALSE	NA	FALSE	TRUE
mabr_STI10_0021-2B1.txt	BOBO	NA	lab	2	A. arabiensis	NA	FALSE	TRUE	FALSE	NA	FALSE	TRUE
mabr_STI10_0021-2B2.txt	BOBO	NA	lab	2	A. arabiensis	NA	FALSE	TRUE	FALSE	NA	FALSE	TRUE
mabr_STI10_0021-2B3.txt	BOBO	NA	lab	2	A. arabiensis	NA	FALSE	TRUE	FALSE	NA	FALSE	TRUE
mabr_STI10_0021-2B4.txt	BOBO	NA	lab	2	A. arabiensis	NA	FALSE	TRUE	FALSE	NA	FALSE	TRUE
mabr_STI10_0021-2C1.txt	BOBO	NA	lab	3	A. arabiensis	NA	TRUE	NA	FALSE	NA	TRUE	NA
mabr_STI10_0021-2C2.txt	BOBO	NA	lab	3	A. arabiensis	NA	TRUE	NA	FALSE	NA	TRUE	NA
mabr_STI10_0021-2C3.txt	BOBO	NA	lab	3	A. arabiensis	NA	TRUE	NA	FALSE	NA	TRUE	NA
mabr_STI10_0021-2C4.txt	BOBO	NA	lab	3	A. arabiensis	NA	TRUE	NA	FALSE	NA	TRUE	NA
mabr_STI10_0021-2D1.txt	BOBO	NA	lab	4	A. arabiensis	NA	TRUE	NA	FALSE	NA	TRUE	NA
mabr_STI10_0021-2D2.txt	BOBO	NA	lab	4	A. arabiensis	NA	TRUE	NA	FALSE	NA	TRUE	NA
mabr_STI10_0021-2D3.txt	BOBO	NA	lab	4	A. arabiensis	NA	TRUE	NA	FALSE	NA	TRUE	NA
mabr_STI10_0021-2D4.txt	BOBO	NA	lab	4	A. arabiensis	NA	TRUE	NA	FALSE	NA	TRUE	NA
mabr_STI10_0021-2E1.txt	BOBO	NA	lab	5	A. arabiensis	NA	TRUE	NA	FALSE	NA	TRUE	NA
mabr_STI10_0021-2E2.txt	BOBO	NA	lab	5	A. arabiensis	NA	TRUE	NA	FALSE	NA	TRUE	NA
mabr_STI10_0021-2E3.txt	BOBO	NA	lab	5	A. arabiensis	NA	TRUE	NA	FALSE	NA	TRUE	NA
mabr_STI10_0021-2E4.txt	BOBO	NA	lab	5	A. arabiensis	NA	TRUE	NA	FALSE	NA	TRUE	NA
mabr_STI10_0021-2F1.txt	BOBO	NA	lab	6	A. arabiensis	NA	TRUE	NA	FALSE	NA	TRUE	NA
mabr_STI10_0021-2F2.txt	BOBO	NA	lab	6	A. arabiensis	NA	TRUE	NA	FALSE	NA	TRUE	NA
mabr_STI10_0021-2F3.txt	BOBO	NA	lab	6	A. arabiensis	NA	TRUE	NA	FALSE	NA	TRUE	NA
mabr_STI10_0021-2F4.txt	BOBO	NA	lab	6	A. arabiensis	NA	TRUE	NA	FALSE	NA	TRUE	NA
mabr_STI10_0021-2H1.txt	BOBO	NA	lab	7	A. arabiensis	NA	FALSE	TRUE	FALSE	NA	FALSE	TRUE
mabr_STI10_0021-2H2.txt	BOBO	NA	lab	7	A. arabiensis	NA	FALSE	TRUE	FALSE	NA	FALSE	TRUE
mabr_STI10_0021-2H3.txt	BOBO	NA	lab	7	A. arabiensis	NA	FALSE	TRUE	FALSE	NA	FALSE	TRUE
mabr_STI10_0021-2H4.txt	BOBO	NA	lab	7	A. arabiensis	NA	FALSE	TRUE	FALSE	NA	FALSE	TRUE
mabr_STI10_0021-2I1.txt	BOBO	NA	lab	8	A. arabiensis	NA	FALSE	TRUE	FALSE	NA	FALSE	TRUE
mabr_STI10_0021-2I2.txt	BOBO	NA	lab	8	A. arabiensis	NA	FALSE	TRUE	FALSE	NA	FALSE	TRUE
mabr_STI10_0021-2I3.txt	BOBO	NA	lab	8	A. arabiensis	NA	FALSE	TRUE	FALSE	NA	FALSE	TRUE
mabr_STI10_0021-2I4.txt	BOBO	NA	lab	8	A. arabiensis	NA	FALSE	TRUE	FALSE	NA	FALSE	TRUE
mabr_STI10_0021-2J1.txt	BOBO	NA	lab	9	A. arabiensis	NA	TRUE	NA	FALSE	NA	TRUE	NA
mabr_STI10_0021-2J2.txt	BOBO	NA	lab	9	A. arabiensis	NA	TRUE	NA	FALSE	NA	TRUE	NA
mabr_STI10_0021-2J3.txt	BOBO	NA	lab	9	A. arabiensis	NA	TRUE	NA	FALSE	NA	TRUE	NA
mabr_STI10_0021-2J4.txt	BOBO	NA	lab	9	A. arabiensis	NA	TRUE	NA	FALSE	NA	TRUE	NA
mabr_STI10_0021-2K1.txt	BOBO	NA	lab	10	A. arabiensis	NA	FALSE	TRUE	FALSE	NA	FALSE	TRUE
mabr_STI10_0021-2K2.txt	BOBO	NA	lab	10	A. arabiensis	NA	FALSE	TRUE	FALSE	NA	FALSE	TRUE
mabr_STI10_0021-2K3.txt	BOBO	NA	lab	10	A. arabiensis	NA	FALSE	TRUE	FALSE	NA	FALSE	TRUE
mabr_STI10_0021-2K4.txt	BOBO	NA	lab	10	A. arabiensis	NA	FALSE	TRUE	FALSE	NA	FALSE	TRUE
AE1307_0001-1J1.txt	DONGOLA	MRA-856	lab	1	A. arabiensis	NA	FALSE	TRUE	FALSE	NA	FALSE	TRUE
AE1307_0001-1J2.txt	DONGOLA	MRA-856	lab	1	A. arabiensis	NA	FALSE	TRUE	FALSE	NA	FALSE	TRUE
AE1307_0001-1J3.txt	DONGOLA	MRA-856	lab	1	A. arabiensis	NA	FALSE	TRUE	FALSE	NA	FALSE	TRUE
AE1307_0001-1J4.txt	DONGOLA	MRA-856	lab	1	A. arabiensis	NA	FALSE	TRUE	FALSE	NA	FALSE	TRUE
mabr_D10_1420-1J1.txt	DONGOLA	MRA-856	lab	2	A. arabiensis	NA	FALSE	TRUE	FALSE	NA	FALSE	FALSE
mabr_D10_1420-1J2.txt	DONGOLA	MRA-856	lab	2	A. arabiensis	NA	FALSE	TRUE	FALSE	NA	FALSE	FALSE
mabr_D10_1420-1J3.txt	DONGOLA	MRA-856	lab	2	A. arabiensis	NA	FALSE	TRUE	FALSE	NA	FALSE	FALSE
mabr_D10_1420-1J4.txt	DONGOLA	MRA-856	lab	2	A. arabiensis	NA	FALSE	TRUE	FALSE	NA	FALSE	FALSE
mabr_D10_1422-2K1.txt	DONGOLA	MRA-856	lab	3	A. arabiensis	NA	FALSE	TRUE	FALSE	NA	FALSE	FALSE
mabr_D10_1422-2K2.txt	DONGOLA	MRA-856	lab	3	A. arabiensis	NA	FALSE	TRUE	FALSE	NA	FALSE	FALSE
mabr_D10_1422-2K3.txt	DONGOLA	MRA-856	lab	3	A. arabiensis	NA	FALSE	TRUE	FALSE	NA	FALSE	FALSE
mabr_D10_1422-2K4.txt	DONGOLA	MRA-856	lab	3	A. arabiensis	NA	FALSE	TRUE	FALSE	NA	FALSE	FALSE
mabr_D10_1435-2K1.txt	DONGOLA	MRA-856	lab	4	A. arabiensis	NA	TRUE	NA	FALSE	NA	TRUE	NA
mabr_D10_1435-2K2.txt	DONGOLA	MRA-856	lab	4	A. arabiensis	NA	TRUE	NA	FALSE	NA	TRUE	NA
mabr_D10_1435-2K3.txt	DONGOLA	MRA-856	lab	4	A. arabiensis	NA	TRUE	NA	FALSE	NA	TRUE	NA
mabr_D10_1435-2K4.txt	DONGOLA	MRA-856	lab	4	A. arabiensis	NA	TRUE	NA	FALSE	NA	TRUE	NA
mabr_D10_1439-1J1.txt	DONGOLA	MRA-856	lab	5	A. arabiensis	NA	FALSE	TRUE	FALSE	NA	FALSE	TRUE
mabr_D10_1439-1J2.txt	DONGOLA	MRA-856	lab	5	A. arabiensis	NA	FALSE	TRUE	FALSE	NA	FALSE	TRUE
mabr_D10_1439-1J3.txt	DONGOLA	MRA-856	lab	5	A. arabiensis	NA	FALSE	TRUE	FALSE	NA	FALSE	TRUE
mabr_D10_1439-1J4.txt	DONGOLA	MRA-856	lab	5	A. arabiensis	NA	FALSE	TRUE	FALSE	NA	FALSE	TRUE
mabr_D10_1447-2K1.txt	DONGOLA	MRA-856	lab	6	A. arabiensis	NA	TRUE	NA	FALSE	NA	TRUE	NA
mabr_D10_1447-2K2.txt	DONGOLA	MRA-856	lab	6	A. arabiensis	NA	TRUE	NA	FALSE	NA	TRUE	NA
mabr_D10_1447-2K3.txt	DONGOLA	MRA-856	lab	6	A. arabiensis	NA	TRUE	NA	FALSE	NA	TRUE	NA
mabr_D10_1447-2K4.txt	DONGOLA	MRA-856	lab	6	A. arabiensis	NA	TRUE	NA	FALSE	NA	TRUE	NA
mabr_D10_1462-1J1.txt	DONGOLA	MRA-856	lab	7	A. arabiensis	NA	TRUE	NA	FALSE	NA	TRUE	NA
mabr_D10_1462-1J2.txt	DONGOLA	MRA-856	lab	7	A. arabiensis	NA	TRUE	NA	FALSE	NA	TRUE	NA
mabr_D10_1462-1J3.txt	DONGOLA	MRA-856	lab	7	A. arabiensis	NA	TRUE	NA	FALSE	NA	TRUE	NA
mabr_D10_1462-1J4.txt	DONGOLA	MRA-856	lab	7	A. arabiensis	NA	TRUE	NA	FALSE	NA	TRUE	NA
mabr_D10_1464-2K1.txt	DONGOLA	MRA-856	lab	8	A. arabiensis	NA	FALSE	TRUE	FALSE	NA	FALSE	TRUE
mabr_D10_1464-2K2.txt	DONGOLA	MRA-856	lab	8	A. arabiensis	NA	FALSE	TRUE	FALSE	NA	FALSE	TRUE
mabr_D10_1464-2K3.txt	DONGOLA	MRA-856	lab	8	A. arabiensis	NA	FALSE	TRUE	FALSE	NA	FALSE	TRUE
mabr_D10_1464-2K4.txt	DONGOLA	MRA-856	lab	8	A. arabiensis	NA	FALSE	TRUE	FALSE	NA	FALSE	TRUE
mabr_D10_ical_1379-1J1.txt	DONGOLA	MRA-856	lab	9	A. arabiensis	NA	TRUE	NA	FALSE	NA	TRUE	NA
mabr_D10_ical_1379-1J2.txt	DONGOLA	MRA-856	lab	9	A. arabiensis	NA	TRUE	NA	FALSE	NA	TRUE	NA
mabr_D10_ical_1379-1J3.txt	DONGOLA	MRA-856	lab	9	A. arabiensis	NA	TRUE	NA	FALSE	NA	TRUE	NA
mabr_D10_ical_1379-1J4.txt	DONGOLA	MRA-856	lab	9	A. arabiensis	NA	TRUE	NA	FALSE	NA	TRUE	NA
mabr_D10_ical_1381-2K1.txt	DONGOLA	MRA-856	lab	10	A. arabiensis	NA	TRUE	NA	FALSE	NA	TRUE	NA
mabr_D10_ical_1381-2K2.txt	DONGOLA	MRA-856	lab	10	A. arabiensis	NA	TRUE	NA	FALSE	NA	TRUE	NA
mabr_D10_ical_1381-2K3.txt	DONGOLA	MRA-856	lab	10	A. arabiensis	NA	TRUE	NA	FALSE	NA	TRUE	NA
mabr_D10_ical_1381-2K4.txt	DONGOLA	MRA-856	lab	10	A. arabiensis	NA	TRUE	NA	FALSE	NA	TRUE	NA
mabr_D10_1516-1H1.txt	KGB	MRA-339	lab	1	A. arabiensis	NA	FALSE	TRUE	FALSE	NA	FALSE	TRUE
mabr_D10_1516-1H2.txt	KGB	MRA-339	lab	1	A. arabiensis	NA	FALSE	TRUE	FALSE	NA	FALSE	TRUE
mabr_D10_1516-1H3.txt	KGB	MRA-339	lab	1	A. arabiensis	NA	FALSE	TRUE	FALSE	NA	FALSE	TRUE
mabr_D10_1516-1H4.txt	KGB	MRA-339	lab	1	A. arabiensis	NA	FALSE	TRUE	FALSE	NA	FALSE	TRUE
mabr_D10_1519-2H1.txt	KGB	MRA-339	lab	2	A. arabiensis	NA	TRUE	NA	FALSE	NA	TRUE	NA
mabr_D10_1519-2H2.txt	KGB	MRA-339	lab	2	A. arabiensis	NA	TRUE	NA	FALSE	NA	TRUE	NA
mabr_D10_1519-2H3.txt	KGB	MRA-339	lab	2	A. arabiensis	NA	TRUE	NA	FALSE	NA	TRUE	NA
mabr_D10_1519-2H4.txt	KGB	MRA-339	lab	2	A. arabiensis	NA	TRUE	NA	FALSE	NA	TRUE	NA
mabr_D10_1535-2H1.txt	KGB	MRA-339	lab	3	A. arabiensis	NA	FALSE	TRUE	FALSE	NA	FALSE	TRUE
mabr_D10_1535-2H2.txt	KGB	MRA-339	lab	3	A. arabiensis	NA	FALSE	TRUE	FALSE	NA	FALSE	TRUE
mabr_D10_1535-2H3.txt	KGB	MRA-339	lab	3	A. arabiensis	NA	FALSE	TRUE	FALSE	NA	FALSE	TRUE
mabr_D10_1535-2H4.txt	KGB	MRA-339	lab	3	A. arabiensis	NA	FALSE	TRUE	FALSE	NA	FALSE	TRUE
mabr_D10_1538-3H1.txt	KGB	MRA-339	lab	4	A. arabiensis	NA	FALSE	TRUE	FALSE	NA	FALSE	TRUE
mabr_D10_1538-3H2.txt	KGB	MRA-339	lab	4	A. arabiensis	NA	FALSE	TRUE	FALSE	NA	FALSE	TRUE
mabr_D10_1538-3H3.txt	KGB	MRA-339	lab	4	A. arabiensis	NA	FALSE	TRUE	FALSE	NA	FALSE	TRUE
mabr_D10_1538-3H4.txt	KGB	MRA-339	lab	4	A. arabiensis	NA	FALSE	TRUE	FALSE	NA	FALSE	TRUE
mabr_D10_1570-2H1.txt	KGB	MRA-339	lab	5	A. arabiensis	NA	TRUE	NA	FALSE	NA	TRUE	NA
mabr_D10_1570-2H2.txt	KGB	MRA-339	lab	5	A. arabiensis	NA	TRUE	NA	FALSE	NA	TRUE	NA
mabr_D10_1570-2H3.txt	KGB	MRA-339	lab	5	A. arabiensis	NA	TRUE	NA	FALSE	NA	TRUE	NA
mabr_D10_1570-2H4.txt	KGB	MRA-339	lab	5	A. arabiensis	NA	TRUE	NA	FALSE	NA	TRUE	NA
mabr_D10_1572-3H1.txt	KGB	MRA-339	lab	6	A. arabiensis	NA	TRUE	NA	FALSE	NA	TRUE	NA
mabr_D10_1572-3H2.txt	KGB	MRA-339	lab	6	A. arabiensis	NA	TRUE	NA	FALSE	NA	TRUE	NA
mabr_D10_1572-3H3.txt	KGB	MRA-339	lab	6	A. arabiensis	NA	TRUE	NA	FALSE	NA	TRUE	NA
mabr_D10_1572-3H4.txt	KGB	MRA-339	lab	6	A. arabiensis	NA	TRUE	NA	FALSE	NA	TRUE	NA
mabr_D10_1588-2H1.txt	KGB	MRA-339	lab	7	A. arabiensis	NA	TRUE	NA	FALSE	NA	TRUE	NA
mabr_D10_1588-2H2.txt	KGB	MRA-339	lab	7	A. arabiensis	NA	TRUE	NA	FALSE	NA	TRUE	NA
mabr_D10_1588-2H3.txt	KGB	MRA-339	lab	7	A. arabiensis	NA	TRUE	NA	FALSE	NA	TRUE	NA
mabr_D10_1588-2H4.txt	KGB	MRA-339	lab	7	A. arabiensis	NA	TRUE	NA	FALSE	NA	TRUE	NA
mabr_D10_1590-3H1.txt	KGB	MRA-339	lab	8	A. arabiensis	NA	FALSE	TRUE	FALSE	NA	FALSE	TRUE
mabr_D10_1590-3H2.txt	KGB	MRA-339	lab	8	A. arabiensis	NA	FALSE	TRUE	FALSE	NA	FALSE	TRUE
mabr_D10_1590-3H3.txt	KGB	MRA-339	lab	8	A. arabiensis	NA	FALSE	TRUE	FALSE	NA	FALSE	TRUE
mabr_D10_1590-3H4.txt	KGB	MRA-339	lab	8	A. arabiensis	NA	FALSE	TRUE	FALSE	NA	FALSE	TRUE
mabr_D10_1605-2H1.txt	KGB	MRA-339	lab	9	A. arabiensis	NA	TRUE	NA	FALSE	NA	TRUE	NA
mabr_D10_1605-2H2.txt	KGB	MRA-339	lab	9	A. arabiensis	NA	TRUE	NA	FALSE	NA	TRUE	NA
mabr_D10_1605-2H3.txt	KGB	MRA-339	lab	9	A. arabiensis	NA	TRUE	NA	FALSE	NA	TRUE	NA
mabr_D10_1605-2H4.txt	KGB	MRA-339	lab	9	A. arabiensis	NA	TRUE	NA	FALSE	NA	TRUE	NA
mabr_D10_1607-3H1.txt	KGB	MRA-339	lab	10	A. arabiensis	NA	FALSE	TRUE	FALSE	NA	FALSE	TRUE
mabr_D10_1607-3H2.txt	KGB	MRA-339	lab	10	A. arabiensis	NA	FALSE	TRUE	FALSE	NA	FALSE	TRUE
mabr_D10_1607-3H3.txt	KGB	MRA-339	lab	10	A. arabiensis	NA	FALSE	TRUE	FALSE	NA	FALSE	TRUE
mabr_D10_1607-3H4.txt	KGB	MRA-339	lab	10	A. arabiensis	NA	FALSE	TRUE	FALSE	NA	FALSE	TRUE
AE1307_0001-1F1.txt	SENN	MRA-764	lab	1	A. arabiensis	NA	TRUE	NA	FALSE	NA	TRUE	NA
AE1307_0001-1F2.txt	SENN	MRA-764	lab	1	A. arabiensis	NA	TRUE	NA	FALSE	NA	TRUE	NA
AE1307_0001-1F3.txt	SENN	MRA-764	lab	1	A. arabiensis	NA	TRUE	NA	FALSE	NA	TRUE	NA
AE1307_0001-1F4.txt	SENN	MRA-764	lab	1	A. arabiensis	NA	TRUE	NA	FALSE	NA	TRUE	NA
mabr_D10_1420-1F1.txt	SENN	MRA-764	lab	2	A. arabiensis	NA	TRUE	NA	FALSE	NA	TRUE	NA
mabr_D10_1420-1F2.txt	SENN	MRA-764	lab	2	A. arabiensis	NA	TRUE	NA	FALSE	NA	TRUE	NA
mabr_D10_1420-1F3.txt	SENN	MRA-764	lab	2	A. arabiensis	NA	TRUE	NA	FALSE	NA	TRUE	NA
mabr_D10_1420-1F4.txt	SENN	MRA-764	lab	2	A. arabiensis	NA	TRUE	NA	FALSE	NA	TRUE	NA
mabr_D10_1422-2H1.txt	SENN	MRA-764	lab	3	A. arabiensis	NA	FALSE	TRUE	FALSE	NA	FALSE	TRUE
mabr_D10_1422-2H2.txt	SENN	MRA-764	lab	3	A. arabiensis	NA	FALSE	TRUE	FALSE	NA	FALSE	TRUE
mabr_D10_1422-2H3.txt	SENN	MRA-764	lab	3	A. arabiensis	NA	FALSE	TRUE	FALSE	NA	FALSE	TRUE
mabr_D10_1422-2H4.txt	SENN	MRA-764	lab	3	A. arabiensis	NA	FALSE	TRUE	FALSE	NA	FALSE	TRUE
mabr_D10_1435-2H1.txt	SENN	MRA-764	lab	4	A. arabiensis	NA	FALSE	TRUE	FALSE	NA	FALSE	TRUE
mabr_D10_1435-2H2.txt	SENN	MRA-764	lab	4	A. arabiensis	NA	FALSE	TRUE	FALSE	NA	FALSE	TRUE
mabr_D10_1435-2H3.txt	SENN	MRA-764	lab	4	A. arabiensis	NA	FALSE	TRUE	FALSE	NA	FALSE	TRUE
mabr_D10_1435-2H4.txt	SENN	MRA-764	lab	4	A. arabiensis	NA	FALSE	TRUE	FALSE	NA	FALSE	TRUE
mabr_D10_1439-1F1.txt	SENN	MRA-764	lab	5	A. arabiensis	NA	FALSE	TRUE	FALSE	NA	FALSE	TRUE
mabr_D10_1439-1F2.txt	SENN	MRA-764	lab	5	A. arabiensis	NA	FALSE	TRUE	FALSE	NA	FALSE	TRUE
mabr_D10_1439-1F3.txt	SENN	MRA-764	lab	5	A. arabiensis	NA	FALSE	TRUE	FALSE	NA	FALSE	TRUE
mabr_D10_1439-1F4.txt	SENN	MRA-764	lab	5	A. arabiensis	NA	FALSE	TRUE	FALSE	NA	FALSE	TRUE
mabr_D10_1447-2H1.txt	SENN	MRA-764	lab	6	A. arabiensis	NA	FALSE	TRUE	FALSE	NA	FALSE	FALSE
mabr_D10_1447-2H2.txt	SENN	MRA-764	lab	6	A. arabiensis	NA	FALSE	TRUE	FALSE	NA	FALSE	FALSE
mabr_D10_1447-2H3.txt	SENN	MRA-764	lab	6	A. arabiensis	NA	FALSE	TRUE	FALSE	NA	FALSE	FALSE
mabr_D10_1447-2H4.txt	SENN	MRA-764	lab	6	A. arabiensis	NA	FALSE	TRUE	FALSE	NA	FALSE	FALSE
mabr_D10_1462-1F1.txt	SENN	MRA-764	lab	7	A. arabiensis	NA	FALSE	TRUE	FALSE	NA	FALSE	FALSE
mabr_D10_1462-1F2.txt	SENN	MRA-764	lab	7	A. arabiensis	NA	FALSE	TRUE	FALSE	NA	FALSE	FALSE
mabr_D10_1462-1F3.txt	SENN	MRA-764	lab	7	A. arabiensis	NA	FALSE	TRUE	FALSE	NA	FALSE	FALSE
mabr_D10_1462-1F4.txt	SENN	MRA-764	lab	7	A. arabiensis	NA	FALSE	TRUE	FALSE	NA	FALSE	FALSE
mabr_D10_1464-2H1.txt	SENN	MRA-764	lab	8	A. arabiensis	NA	TRUE	NA	FALSE	NA	TRUE	NA
mabr_D10_1464-2H2.txt	SENN	MRA-764	lab	8	A. arabiensis	NA	TRUE	NA	FALSE	NA	TRUE	NA
mabr_D10_1464-2H3.txt	SENN	MRA-764	lab	8	A. arabiensis	NA	TRUE	NA	FALSE	NA	TRUE	NA
mabr_D10_1464-2H4.txt	SENN	MRA-764	lab	8	A. arabiensis	NA	TRUE	NA	FALSE	NA	TRUE	NA
mabr_D10_ical_1379-1F1.txt	SENN	MRA-764	lab	9	A. arabiensis	NA	TRUE	NA	FALSE	NA	TRUE	NA
mabr_D10_ical_1379-1F2.txt	SENN	MRA-764	lab	9	A. arabiensis	NA	TRUE	NA	FALSE	NA	TRUE	NA
mabr_D10_ical_1379-1F3.txt	SENN	MRA-764	lab	9	A. arabiensis	NA	TRUE	NA	FALSE	NA	TRUE	NA
mabr_D10_ical_1379-1F4.txt	SENN	MRA-764	lab	9	A. arabiensis	NA	TRUE	NA	FALSE	NA	TRUE	NA
mabr_D10_ical_1381-2H1.txt	SENN	MRA-764	lab	10	A. arabiensis	NA	TRUE	NA	FALSE	NA	TRUE	NA
mabr_D10_ical_1381-2H2.txt	SENN	MRA-764	lab	10	A. arabiensis	NA	TRUE	NA	FALSE	NA	TRUE	NA
mabr_D10_ical_1381-2H3.txt	SENN	MRA-764	lab	10	A. arabiensis	NA	TRUE	NA	FALSE	NA	TRUE	NA
mabr_D10_ical_1381-2H4.txt	SENN	MRA-764	lab	10	A. arabiensis	NA	TRUE	NA	FALSE	NA	TRUE	NA
mabr_STI11_0006-3A1.txt	MAF	MRA-MAF	lab	1	A. merus	NA	TRUE	NA	FALSE	NA	FALSE	NA
mabr_STI11_0006-3A2.txt	MAF	MRA-MAF	lab	1	A. merus	NA	TRUE	NA	FALSE	NA	FALSE	NA
mabr_STI11_0006-3A3.txt	MAF	MRA-MAF	lab	1	A. merus	NA	TRUE	NA	FALSE	NA	FALSE	NA
mabr_STI11_0006-3A4.txt	MAF	MRA-MAF	lab	1	A. merus	NA	TRUE	NA	FALSE	NA	FALSE	NA
mabr_STI11_0006-3B1.txt	MAF	MRA-MAF	lab	2	A. merus	NA	TRUE	NA	FALSE	NA	FALSE	NA
mabr_STI11_0006-3B2.txt	MAF	MRA-MAF	lab	2	A. merus	NA	TRUE	NA	FALSE	NA	FALSE	NA
mabr_STI11_0006-3B3.txt	MAF	MRA-MAF	lab	2	A. merus	NA	TRUE	NA	FALSE	NA	FALSE	NA
mabr_STI11_0006-3B4.txt	MAF	MRA-MAF	lab	2	A. merus	NA	TRUE	NA	FALSE	NA	FALSE	NA
mabr_STI11_0006-3C1.txt	MAF	MRA-MAF	lab	3	A. merus	NA	FALSE	TRUE	FALSE	NA	FALSE	NA
mabr_STI11_0006-3C2.txt	MAF	MRA-MAF	lab	3	A. merus	NA	FALSE	TRUE	FALSE	NA	FALSE	NA
mabr_STI11_0006-3C3.txt	MAF	MRA-MAF	lab	3	A. merus	NA	FALSE	TRUE	FALSE	NA	FALSE	NA
mabr_STI11_0006-3C4.txt	MAF	MRA-MAF	lab	3	A. merus	NA	FALSE	TRUE	FALSE	NA	FALSE	NA
mabr_STI11_0006-3D1.txt	MAF	MRA-MAF	lab	4	A. merus	NA	FALSE	TRUE	FALSE	NA	FALSE	NA
mabr_STI11_0006-3D2.txt	MAF	MRA-MAF	lab	4	A. merus	NA	FALSE	TRUE	FALSE	NA	FALSE	NA
mabr_STI11_0006-3D3.txt	MAF	MRA-MAF	lab	4	A. merus	NA	FALSE	TRUE	FALSE	NA	FALSE	NA
mabr_STI11_0006-3D4.txt	MAF	MRA-MAF	lab	4	A. merus	NA	FALSE	TRUE	FALSE	NA	FALSE	NA
mabr_STI11_0006-3E1.txt	MAF	MRA-MAF	lab	5	A. merus	NA	TRUE	NA	FALSE	NA	FALSE	NA
mabr_STI11_0006-3E2.txt	MAF	MRA-MAF	lab	5	A. merus	NA	TRUE	NA	FALSE	NA	FALSE	NA
mabr_STI11_0006-3E3.txt	MAF	MRA-MAF	lab	5	A. merus	NA	TRUE	NA	FALSE	NA	FALSE	NA
mabr_STI11_0006-3E4.txt	MAF	MRA-MAF	lab	5	A. merus	NA	TRUE	NA	FALSE	NA	FALSE	NA
mabr_STI11_0006-3F1.txt	MAF	MRA-MAF	lab	6	A. merus	NA	TRUE	NA	FALSE	NA	FALSE	NA
mabr_STI11_0006-3F2.txt	MAF	MRA-MAF	lab	6	A. merus	NA	TRUE	NA	FALSE	NA	FALSE	NA
mabr_STI11_0006-3F3.txt	MAF	MRA-MAF	lab	6	A. merus	NA	TRUE	NA	FALSE	NA	FALSE	NA
mabr_STI11_0006-3F4.txt	MAF	MRA-MAF	lab	6	A. merus	NA	TRUE	NA	FALSE	NA	FALSE	NA
mabr_STI11_0006-3H1.txt	MAF	MRA-MAF	lab	7	A. merus	NA	FALSE	TRUE	FALSE	NA	FALSE	NA
mabr_STI11_0006-3H2.txt	MAF	MRA-MAF	lab	7	A. merus	NA	FALSE	TRUE	FALSE	NA	FALSE	NA
mabr_STI11_0006-3H3.txt	MAF	MRA-MAF	lab	7	A. merus	NA	FALSE	TRUE	FALSE	NA	FALSE	NA
mabr_STI11_0006-3H4.txt	MAF	MRA-MAF	lab	7	A. merus	NA	FALSE	TRUE	FALSE	NA	FALSE	NA
mabr_STI11_0006-3I1.txt	MAF	MRA-MAF	lab	8	A. merus	NA	FALSE	TRUE	FALSE	NA	FALSE	NA
mabr_STI11_0006-3I2.txt	MAF	MRA-MAF	lab	8	A. merus	NA	FALSE	TRUE	FALSE	NA	FALSE	NA
mabr_STI11_0006-3I3.txt	MAF	MRA-MAF	lab	8	A. merus	NA	FALSE	TRUE	FALSE	NA	FALSE	NA
mabr_STI11_0006-3I4.txt	MAF	MRA-MAF	lab	8	A. merus	NA	FALSE	TRUE	FALSE	NA	FALSE	NA
mabr_STI11_0006-3J1.txt	MAF	MRA-MAF	lab	9	A. merus	NA	TRUE	NA	FALSE	NA	FALSE	NA
mabr_STI11_0006-3J2.txt	MAF	MRA-MAF	lab	9	A. merus	NA	TRUE	NA	FALSE	NA	FALSE	NA
mabr_STI11_0006-3J3.txt	MAF	MRA-MAF	lab	9	A. merus	NA	TRUE	NA	FALSE	NA	FALSE	NA
mabr_STI11_0006-3J4.txt	MAF	MRA-MAF	lab	9	A. merus	NA	TRUE	NA	FALSE	NA	FALSE	NA
mabr_STI11_0006-3K1.txt	MAF	MRA-MAF	lab	10	A. merus	NA	FALSE	FALSE	FALSE	NA	FALSE	NA
mabr_STI11_0006-3K2.txt	MAF	MRA-MAF	lab	10	A. merus	NA	FALSE	FALSE	FALSE	NA	FALSE	NA
mabr_STI11_0006-3K3.txt	MAF	MRA-MAF	lab	10	A. merus	NA	FALSE	FALSE	FALSE	NA	FALSE	NA
mabr_STI11_0006-3K4.txt	MAF	MRA-MAF	lab	10	A. merus	NA	FALSE	FALSE	FALSE	NA	FALSE	NA
mabr_STI11_0004-2A1.txt	HARARE	MRA-HARARE	lab	1	A. arabiensis	NA	FALSE	TRUE	FALSE	NA	FALSE	TRUE
mabr_STI11_0004-2A2.txt	HARARE	MRA-HARARE	lab	1	A. arabiensis	NA	FALSE	TRUE	FALSE	NA	FALSE	TRUE
mabr_STI11_0004-2A3.txt	HARARE	MRA-HARARE	lab	1	A. arabiensis	NA	FALSE	TRUE	FALSE	NA	FALSE	TRUE
mabr_STI11_0004-2A4.txt	HARARE	MRA-HARARE	lab	1	A. arabiensis	NA	FALSE	TRUE	FALSE	NA	FALSE	TRUE
mabr_STI11_0004-2B1.txt	HARARE	MRA-HARARE	lab	2	A. arabiensis	NA	TRUE	NA	FALSE	NA	TRUE	NA
mabr_STI11_0004-2B2.txt	HARARE	MRA-HARARE	lab	2	A. arabiensis	NA	TRUE	NA	FALSE	NA	TRUE	NA
mabr_STI11_0004-2B3.txt	HARARE	MRA-HARARE	lab	2	A. arabiensis	NA	TRUE	NA	FALSE	NA	TRUE	NA
mabr_STI11_0004-2B4.txt	HARARE	MRA-HARARE	lab	2	A. arabiensis	NA	TRUE	NA	FALSE	NA	TRUE	NA
mabr_STI11_0004-2C1.txt	HARARE	MRA-HARARE	lab	3	A. arabiensis	NA	TRUE	NA	FALSE	NA	TRUE	NA
mabr_STI11_0004-2C2.txt	HARARE	MRA-HARARE	lab	3	A. arabiensis	NA	TRUE	NA	FALSE	NA	TRUE	NA
mabr_STI11_0004-2C3.txt	HARARE	MRA-HARARE	lab	3	A. arabiensis	NA	TRUE	NA	FALSE	NA	TRUE	NA
mabr_STI11_0004-2C4.txt	HARARE	MRA-HARARE	lab	3	A. arabiensis	NA	TRUE	NA	FALSE	NA	TRUE	NA
mabr_STI11_0004-2D1.txt	HARARE	MRA-HARARE	lab	4	A. arabiensis	NA	FALSE	TRUE	FALSE	NA	FALSE	TRUE
mabr_STI11_0004-2D2.txt	HARARE	MRA-HARARE	lab	4	A. arabiensis	NA	FALSE	TRUE	FALSE	NA	FALSE	TRUE
mabr_STI11_0004-2D3.txt	HARARE	MRA-HARARE	lab	4	A. arabiensis	NA	FALSE	TRUE	FALSE	NA	FALSE	TRUE
mabr_STI11_0004-2D4.txt	HARARE	MRA-HARARE	lab	4	A. arabiensis	NA	FALSE	TRUE	FALSE	NA	FALSE	TRUE
mabr_STI11_0004-2E1.txt	HARARE	MRA-HARARE	lab	5	A. arabiensis	NA	FALSE	TRUE	FALSE	NA	FALSE	TRUE
mabr_STI11_0004-2E2.txt	HARARE	MRA-HARARE	lab	5	A. arabiensis	NA	FALSE	TRUE	FALSE	NA	FALSE	TRUE
mabr_STI11_0004-2E3.txt	HARARE	MRA-HARARE	lab	5	A. arabiensis	NA	FALSE	TRUE	FALSE	NA	FALSE	TRUE
mabr_STI11_0004-2E4.txt	HARARE	MRA-HARARE	lab	5	A. arabiensis	NA	FALSE	TRUE	FALSE	NA	FALSE	TRUE
mabr_STI11_0004-2F1.txt	HARARE	MRA-HARARE	lab	6	A. arabiensis	NA	TRUE	NA	FALSE	NA	TRUE	NA
mabr_STI11_0004-2F2.txt	HARARE	MRA-HARARE	lab	6	A. arabiensis	NA	TRUE	NA	FALSE	NA	TRUE	NA
mabr_STI11_0004-2F3.txt	HARARE	MRA-HARARE	lab	6	A. arabiensis	NA	TRUE	NA	FALSE	NA	TRUE	NA
mabr_STI11_0004-2F4.txt	HARARE	MRA-HARARE	lab	6	A. arabiensis	NA	TRUE	NA	FALSE	NA	TRUE	NA
mabr_STI11_0004-2H1.txt	HARARE	MRA-HARARE	lab	7	A. arabiensis	NA	TRUE	NA	FALSE	NA	TRUE	NA
mabr_STI11_0004-2H2.txt	HARARE	MRA-HARARE	lab	7	A. arabiensis	NA	TRUE	NA	FALSE	NA	TRUE	NA
mabr_STI11_0004-2H3.txt	HARARE	MRA-HARARE	lab	7	A. arabiensis	NA	TRUE	NA	FALSE	NA	TRUE	NA
mabr_STI11_0004-2H4.txt	HARARE	MRA-HARARE	lab	7	A. arabiensis	NA	TRUE	NA	FALSE	NA	TRUE	NA
mabr_STI11_0004-2I1.txt	HARARE	MRA-HARARE	lab	8	A. arabiensis	NA	FALSE	TRUE	FALSE	NA	FALSE	FALSE
mabr_STI11_0004-2I2.txt	HARARE	MRA-HARARE	lab	8	A. arabiensis	NA	FALSE	TRUE	FALSE	NA	FALSE	FALSE
mabr_STI11_0004-2I3.txt	HARARE	MRA-HARARE	lab	8	A. arabiensis	NA	FALSE	TRUE	FALSE	NA	FALSE	FALSE
mabr_STI11_0004-2I4.txt	HARARE	MRA-HARARE	lab	8	A. arabiensis	NA	FALSE	TRUE	FALSE	NA	FALSE	FALSE
mabr_STI11_0004-2J1.txt	HARARE	MRA-HARARE	lab	9	A. arabiensis	NA	TRUE	NA	FALSE	NA	TRUE	NA
mabr_STI11_0004-2J2.txt	HARARE	MRA-HARARE	lab	9	A. arabiensis	NA	TRUE	NA	FALSE	NA	TRUE	NA
mabr_STI11_0004-2J3.txt	HARARE	MRA-HARARE	lab	9	A. arabiensis	NA	TRUE	NA	FALSE	NA	TRUE	NA
mabr_STI11_0004-2J4.txt	HARARE	MRA-HARARE	lab	9	A. arabiensis	NA	TRUE	NA	FALSE	NA	TRUE	NA
mabr_STI11_0004-2K1.txt	HARARE	MRA-HARARE	lab	10	A. arabiensis	NA	FALSE	TRUE	FALSE	NA	FALSE	TRUE
mabr_STI11_0004-2K2.txt	HARARE	MRA-HARARE	lab	10	A. arabiensis	NA	FALSE	TRUE	FALSE	NA	FALSE	TRUE
mabr_STI11_0004-2K3.txt	HARARE	MRA-HARARE	lab	10	A. arabiensis	NA	FALSE	TRUE	FALSE	NA	FALSE	TRUE
mabr_STI11_0004-2K4.txt	HARARE	MRA-HARARE	lab	10	A. arabiensis	NA	FALSE	TRUE	FALSE	NA	FALSE	TRUE
mabr_STI11_0002-1A1.txt	SANGWE	MRA-SANGWE	lab	1	A. quadriannulatus	NA	TRUE	NA	FALSE	NA	FALSE	NA
mabr_STI11_0002-1A2.txt	SANGWE	MRA-SANGWE	lab	1	A. quadriannulatus	NA	TRUE	NA	FALSE	NA	FALSE	NA
mabr_STI11_0002-1A3.txt	SANGWE	MRA-SANGWE	lab	1	A. quadriannulatus	NA	TRUE	NA	FALSE	NA	FALSE	NA
mabr_STI11_0002-1A4.txt	SANGWE	MRA-SANGWE	lab	1	A. quadriannulatus	NA	TRUE	NA	FALSE	NA	FALSE	NA
mabr_STI11_0002-1B1.txt	SANGWE	MRA-SANGWE	lab	2	A. quadriannulatus	NA	FALSE	TRUE	FALSE	NA	FALSE	NA
mabr_STI11_0002-1B2.txt	SANGWE	MRA-SANGWE	lab	2	A. quadriannulatus	NA	FALSE	TRUE	FALSE	NA	FALSE	NA
mabr_STI11_0002-1B3.txt	SANGWE	MRA-SANGWE	lab	2	A. quadriannulatus	NA	FALSE	TRUE	FALSE	NA	FALSE	NA
mabr_STI11_0002-1B4.txt	SANGWE	MRA-SANGWE	lab	2	A. quadriannulatus	NA	FALSE	TRUE	FALSE	NA	FALSE	NA
mabr_STI11_0002-1C1.txt	SANGWE	MRA-SANGWE	lab	3	A. quadriannulatus	NA	FALSE	TRUE	FALSE	NA	FALSE	NA
mabr_STI11_0002-1C2.txt	SANGWE	MRA-SANGWE	lab	3	A. quadriannulatus	NA	FALSE	TRUE	FALSE	NA	FALSE	NA
mabr_STI11_0002-1C3.txt	SANGWE	MRA-SANGWE	lab	3	A. quadriannulatus	NA	FALSE	TRUE	FALSE	NA	FALSE	NA
mabr_STI11_0002-1C4.txt	SANGWE	MRA-SANGWE	lab	3	A. quadriannulatus	NA	FALSE	TRUE	FALSE	NA	FALSE	NA
mabr_STI11_0002-1D1.txt	SANGWE	MRA-SANGWE	lab	4	A. quadriannulatus	NA	TRUE	NA	FALSE	NA	FALSE	NA
mabr_STI11_0002-1D2.txt	SANGWE	MRA-SANGWE	lab	4	A. quadriannulatus	NA	TRUE	NA	FALSE	NA	FALSE	NA
mabr_STI11_0002-1D3.txt	SANGWE	MRA-SANGWE	lab	4	A. quadriannulatus	NA	TRUE	NA	FALSE	NA	FALSE	NA
mabr_STI11_0002-1D4.txt	SANGWE	MRA-SANGWE	lab	4	A. quadriannulatus	NA	TRUE	NA	FALSE	NA	FALSE	NA
mabr_STI11_0002-1E1.txt	SANGWE	MRA-SANGWE	lab	5	A. quadriannulatus	NA	FALSE	TRUE	FALSE	NA	FALSE	NA
mabr_STI11_0002-1E2.txt	SANGWE	MRA-SANGWE	lab	5	A. quadriannulatus	NA	FALSE	TRUE	FALSE	NA	FALSE	NA
mabr_STI11_0002-1E3.txt	SANGWE	MRA-SANGWE	lab	5	A. quadriannulatus	NA	FALSE	TRUE	FALSE	NA	FALSE	NA
mabr_STI11_0002-1E4.txt	SANGWE	MRA-SANGWE	lab	5	A. quadriannulatus	NA	FALSE	TRUE	FALSE	NA	FALSE	NA
mabr_STI11_0002-1F1.txt	SANGWE	MRA-SANGWE	lab	6	A. quadriannulatus	NA	TRUE	NA	FALSE	NA	FALSE	NA
mabr_STI11_0002-1F2.txt	SANGWE	MRA-SANGWE	lab	6	A. quadriannulatus	NA	TRUE	NA	FALSE	NA	FALSE	NA
mabr_STI11_0002-1F3.txt	SANGWE	MRA-SANGWE	lab	6	A. quadriannulatus	NA	TRUE	NA	FALSE	NA	FALSE	NA
mabr_STI11_0002-1F4.txt	SANGWE	MRA-SANGWE	lab	6	A. quadriannulatus	NA	TRUE	NA	FALSE	NA	FALSE	NA
mabr_STI11_0002-1H1.txt	SANGWE	MRA-SANGWE	lab	7	A. quadriannulatus	NA	FALSE	TRUE	FALSE	NA	FALSE	NA
mabr_STI11_0002-1H2.txt	SANGWE	MRA-SANGWE	lab	7	A. quadriannulatus	NA	FALSE	TRUE	FALSE	NA	FALSE	NA
mabr_STI11_0002-1H3.txt	SANGWE	MRA-SANGWE	lab	7	A. quadriannulatus	NA	FALSE	TRUE	FALSE	NA	FALSE	NA
mabr_STI11_0002-1H4.txt	SANGWE	MRA-SANGWE	lab	7	A. quadriannulatus	NA	FALSE	TRUE	FALSE	NA	FALSE	NA
mabr_STI11_0002-1I1.txt	SANGWE	MRA-SANGWE	lab	8	A. quadriannulatus	NA	TRUE	NA	FALSE	NA	FALSE	NA
mabr_STI11_0002-1I2.txt	SANGWE	MRA-SANGWE	lab	8	A. quadriannulatus	NA	TRUE	NA	FALSE	NA	FALSE	NA
mabr_STI11_0002-1I3.txt	SANGWE	MRA-SANGWE	lab	8	A. quadriannulatus	NA	TRUE	NA	FALSE	NA	FALSE	NA
mabr_STI11_0002-1I4.txt	SANGWE	MRA-SANGWE	lab	8	A. quadriannulatus	NA	TRUE	NA	FALSE	NA	FALSE	NA
mabr_STI11_0002-1J1.txt	SANGWE	MRA-SANGWE	lab	9	A. quadriannulatus	NA	FALSE	TRUE	FALSE	NA	FALSE	NA
mabr_STI11_0002-1J2.txt	SANGWE	MRA-SANGWE	lab	9	A. quadriannulatus	NA	FALSE	TRUE	FALSE	NA	FALSE	NA
mabr_STI11_0002-1J3.txt	SANGWE	MRA-SANGWE	lab	9	A. quadriannulatus	NA	FALSE	TRUE	FALSE	NA	FALSE	NA
mabr_STI11_0002-1J4.txt	SANGWE	MRA-SANGWE	lab	9	A. quadriannulatus	NA	FALSE	TRUE	FALSE	NA	FALSE	NA
mabr_STI11_0002-1K1.txt	SANGWE	MRA-SANGWE	lab	10	A. quadriannulatus	NA	TRUE	NA	FALSE	NA	FALSE	NA
mabr_STI11_0002-1K2.txt	SANGWE	MRA-SANGWE	lab	10	A. quadriannulatus	NA	TRUE	NA	FALSE	NA	FALSE	NA
mabr_STI11_0002-1K3.txt	SANGWE	MRA-SANGWE	lab	10	A. quadriannulatus	NA	TRUE	NA	FALSE	NA	FALSE	NA
mabr_STI11_0002-1K4.txt	SANGWE	MRA-SANGWE	lab	10	A. quadriannulatus	NA	TRUE	NA	FALSE	NA	FALSE	NA
AE1307_0001-1E1.txt	IN22C+	MRA-115	lab	5	A. gambiae s.s.	S	TRUE	NA	TRUE	NA	FALSE	NA
AE1307_0001-1E2.txt	IN22C+	MRA-115	lab	5	A. gambiae s.s.	S	TRUE	NA	TRUE	NA	FALSE	NA
AE1307_0001-1E3.txt	IN22C+	MRA-115	lab	5	A. gambiae s.s.	S	TRUE	NA	TRUE	NA	FALSE	NA
AE1307_0001-1E4.txt	IN22C+	MRA-115	lab	5	A. gambiae s.s.	S	TRUE	NA	TRUE	NA	FALSE	NA
mabr_D10_1381-2F1.txt	IN22C+	MRA-115	lab	2	A. gambiae s.s.	S	FALSE	TRUE	TRUE	NA	FALSE	NA
mabr_D10_1381-2F2.txt	IN22C+	MRA-115	lab	2	A. gambiae s.s.	S	FALSE	TRUE	TRUE	NA	FALSE	NA
mabr_D10_1381-2F3.txt	IN22C+	MRA-115	lab	2	A. gambiae s.s.	S	FALSE	TRUE	TRUE	NA	FALSE	NA
mabr_D10_1381-2F4.txt	IN22C+	MRA-115	lab	2	A. gambiae s.s.	S	FALSE	TRUE	TRUE	NA	FALSE	NA
mabr_D10_1420-1E1.txt	IN22C+	MRA-115	lab	3	A. gambiae s.s.	S	TRUE	NA	FALSE	TRUE	FALSE	NA
mabr_D10_1420-1E2.txt	IN22C+	MRA-115	lab	3	A. gambiae s.s.	S	TRUE	NA	FALSE	TRUE	FALSE	NA
mabr_D10_1420-1E3.txt	IN22C+	MRA-115	lab	3	A. gambiae s.s.	S	TRUE	NA	FALSE	TRUE	FALSE	NA
mabr_D10_1420-1E4.txt	IN22C+	MRA-115	lab	3	A. gambiae s.s.	S	TRUE	NA	FALSE	TRUE	FALSE	NA
mabr_D10_1422-2F1.txt	IN22C+	MRA-115	lab	4	A. gambiae s.s.	S	TRUE	NA	TRUE	NA	FALSE	NA
mabr_D10_1422-2F2.txt	IN22C+	MRA-115	lab	4	A. gambiae s.s.	S	TRUE	NA	TRUE	NA	FALSE	NA
mabr_D10_1422-2F3.txt	IN22C+	MRA-115	lab	4	A. gambiae s.s.	S	TRUE	NA	TRUE	NA	FALSE	NA
mabr_D10_1422-2F4.txt	IN22C+	MRA-115	lab	4	A. gambiae s.s.	S	TRUE	NA	TRUE	NA	FALSE	NA
mabr_D10_1435-2F1.txt	IN22C+	MRA-115	lab	6	A. gambiae s.s.	S	TRUE	NA	TRUE	NA	FALSE	NA
mabr_D10_1435-2F2.txt	IN22C+	MRA-115	lab	6	A. gambiae s.s.	S	TRUE	NA	TRUE	NA	FALSE	NA
mabr_D10_1435-2F3.txt	IN22C+	MRA-115	lab	6	A. gambiae s.s.	S	TRUE	NA	TRUE	NA	FALSE	NA
mabr_D10_1435-2F4.txt	IN22C+	MRA-115	lab	6	A. gambiae s.s.	S	TRUE	NA	TRUE	NA	FALSE	NA
mabr_D10_1439-1E1.txt	IN22C+	MRA-115	lab	7	A. gambiae s.s.	S	FALSE	TRUE	FALSE	TRUE	FALSE	NA
mabr_D10_1439-1E2.txt	IN22C+	MRA-115	lab	7	A. gambiae s.s.	S	FALSE	TRUE	FALSE	TRUE	FALSE	NA
mabr_D10_1439-1E3.txt	IN22C+	MRA-115	lab	7	A. gambiae s.s.	S	FALSE	TRUE	FALSE	TRUE	FALSE	NA
mabr_D10_1439-1E4.txt	IN22C+	MRA-115	lab	7	A. gambiae s.s.	S	FALSE	TRUE	FALSE	TRUE	FALSE	NA
mabr_D10_1447-2F1.txt	IN22C+	MRA-115	lab	8	A. gambiae s.s.	S	FALSE	TRUE	FALSE	TRUE	FALSE	NA
mabr_D10_1447-2F2.txt	IN22C+	MRA-115	lab	8	A. gambiae s.s.	S	FALSE	TRUE	FALSE	TRUE	FALSE	NA
mabr_D10_1447-2F3.txt	IN22C+	MRA-115	lab	8	A. gambiae s.s.	S	FALSE	TRUE	FALSE	TRUE	FALSE	NA
mabr_D10_1447-2F4.txt	IN22C+	MRA-115	lab	8	A. gambiae s.s.	S	FALSE	TRUE	FALSE	TRUE	FALSE	NA
mabr_D10_1462-1E1.txt	IN22C+	MRA-115	lab	9	A. gambiae s.s.	S	FALSE	TRUE	TRUE	NA	FALSE	NA
mabr_D10_1462-1E2.txt	IN22C+	MRA-115	lab	9	A. gambiae s.s.	S	FALSE	TRUE	TRUE	NA	FALSE	NA
mabr_D10_1462-1E3.txt	IN22C+	MRA-115	lab	9	A. gambiae s.s.	S	FALSE	TRUE	TRUE	NA	FALSE	NA
mabr_D10_1462-1E4.txt	IN22C+	MRA-115	lab	9	A. gambiae s.s.	S	FALSE	TRUE	TRUE	NA	FALSE	NA
mabr_D10_1464-2F1.txt	IN22C+	MRA-115	lab	10	A. gambiae s.s.	S	FALSE	TRUE	FALSE	TRUE	FALSE	NA
mabr_D10_1464-2F2.txt	IN22C+	MRA-115	lab	10	A. gambiae s.s.	S	FALSE	TRUE	FALSE	TRUE	FALSE	NA
mabr_D10_1464-2F3.txt	IN22C+	MRA-115	lab	10	A. gambiae s.s.	S	FALSE	TRUE	FALSE	TRUE	FALSE	NA
mabr_D10_1464-2F4.txt	IN22C+	MRA-115	lab	10	A. gambiae s.s.	S	FALSE	TRUE	FALSE	TRUE	FALSE	NA
mabr_D10_ical_1379-1E1.txt	IN22C+	MRA-115	lab	1	A. gambiae s.s.	S	TRUE	NA	FALSE	TRUE	FALSE	NA
mabr_D10_ical_1379-1E2.txt	IN22C+	MRA-115	lab	1	A. gambiae s.s.	S	TRUE	NA	FALSE	TRUE	FALSE	NA
mabr_D10_ical_1379-1E3.txt	IN22C+	MRA-115	lab	1	A. gambiae s.s.	S	TRUE	NA	FALSE	TRUE	FALSE	NA
mabr_D10_ical_1379-1E4.txt	IN22C+	MRA-115	lab	1	A. gambiae s.s.	S	TRUE	NA	FALSE	TRUE	FALSE	NA
mabr_D10_1422-2A1.txt	STECLA	MRA-126	lab	3	A. albimanus	NA	FALSE	NA	FALSE	NA	FALSE	NA
mabr_D10_1422-2A2.txt	STECLA	MRA-126	lab	3	A. albimanus	NA	FALSE	NA	FALSE	NA	FALSE	NA
mabr_D10_1422-2A3.txt	STECLA	MRA-126	lab	3	A. albimanus	NA	FALSE	NA	FALSE	NA	FALSE	NA
mabr_D10_1422-2A4.txt	STECLA	MRA-126	lab	3	A. albimanus	NA	FALSE	NA	FALSE	NA	FALSE	NA
mabr_D10_1424-3B1.txt	STECLA	MRA-126	lab	4	A. albimanus	NA	FALSE	NA	FALSE	NA	FALSE	NA
mabr_D10_1424-3B2.txt	STECLA	MRA-126	lab	4	A. albimanus	NA	FALSE	NA	FALSE	NA	FALSE	NA
mabr_D10_1424-3B3.txt	STECLA	MRA-126	lab	4	A. albimanus	NA	FALSE	NA	FALSE	NA	FALSE	NA
mabr_D10_1424-3B4.txt	STECLA	MRA-126	lab	4	A. albimanus	NA	FALSE	NA	FALSE	NA	FALSE	NA
mabr_D10_1435-2A1.txt	STECLA	MRA-126	lab	5	A. albimanus	NA	FALSE	NA	FALSE	NA	FALSE	NA
mabr_D10_1435-2A2.txt	STECLA	MRA-126	lab	5	A. albimanus	NA	FALSE	NA	FALSE	NA	FALSE	NA
mabr_D10_1435-2A3.txt	STECLA	MRA-126	lab	5	A. albimanus	NA	FALSE	NA	FALSE	NA	FALSE	NA
mabr_D10_1435-2A4.txt	STECLA	MRA-126	lab	5	A. albimanus	NA	FALSE	NA	FALSE	NA	FALSE	NA
mabr_D10_1437-3B1.txt	STECLA	MRA-126	lab	6	A. albimanus	NA	FALSE	NA	FALSE	NA	FALSE	NA
mabr_D10_1437-3B2.txt	STECLA	MRA-126	lab	6	A. albimanus	NA	FALSE	NA	FALSE	NA	FALSE	NA
mabr_D10_1437-3B3.txt	STECLA	MRA-126	lab	6	A. albimanus	NA	FALSE	NA	FALSE	NA	FALSE	NA
mabr_D10_1437-3B4.txt	STECLA	MRA-126	lab	6	A. albimanus	NA	FALSE	NA	FALSE	NA	FALSE	NA
mabr_D10_1447-2A1.txt	STECLA	MRA-126	lab	7	A. albimanus	NA	FALSE	NA	FALSE	NA	FALSE	NA
mabr_D10_1447-2A2.txt	STECLA	MRA-126	lab	7	A. albimanus	NA	FALSE	NA	FALSE	NA	FALSE	NA
mabr_D10_1447-2A3.txt	STECLA	MRA-126	lab	7	A. albimanus	NA	FALSE	NA	FALSE	NA	FALSE	NA
mabr_D10_1447-2A4.txt	STECLA	MRA-126	lab	7	A. albimanus	NA	FALSE	NA	FALSE	NA	FALSE	NA
mabr_D10_1449-3B1.txt	STECLA	MRA-126	lab	8	A. albimanus	NA	FALSE	NA	FALSE	NA	FALSE	NA
mabr_D10_1449-3B2.txt	STECLA	MRA-126	lab	8	A. albimanus	NA	FALSE	NA	FALSE	NA	FALSE	NA
mabr_D10_1449-3B3.txt	STECLA	MRA-126	lab	8	A. albimanus	NA	FALSE	NA	FALSE	NA	FALSE	NA
mabr_D10_1449-3B4.txt	STECLA	MRA-126	lab	8	A. albimanus	NA	FALSE	NA	FALSE	NA	FALSE	NA
mabr_D10_1464-2A1.txt	STECLA	MRA-126	lab	9	A. albimanus	NA	FALSE	NA	FALSE	NA	FALSE	NA
mabr_D10_1464-2A2.txt	STECLA	MRA-126	lab	9	A. albimanus	NA	FALSE	NA	FALSE	NA	FALSE	NA
mabr_D10_1464-2A3.txt	STECLA	MRA-126	lab	9	A. albimanus	NA	FALSE	NA	FALSE	NA	FALSE	NA
mabr_D10_1464-2A4.txt	STECLA	MRA-126	lab	9	A. albimanus	NA	FALSE	NA	FALSE	NA	FALSE	NA
mabr_D10_1467-3B1.txt	STECLA	MRA-126	lab	10	A. albimanus	NA	FALSE	NA	FALSE	NA	FALSE	NA
mabr_D10_1467-3B2.txt	STECLA	MRA-126	lab	10	A. albimanus	NA	FALSE	NA	FALSE	NA	FALSE	NA
mabr_D10_1467-3B3.txt	STECLA	MRA-126	lab	10	A. albimanus	NA	FALSE	NA	FALSE	NA	FALSE	NA
mabr_D10_1467-3B4.txt	STECLA	MRA-126	lab	10	A. albimanus	NA	FALSE	NA	FALSE	NA	FALSE	NA
mabr_D10_ical_1381-2A1.txt	STECLA	MRA-126	lab	1	A. albimanus	NA	FALSE	NA	FALSE	NA	FALSE	NA
mabr_D10_ical_1381-2A2.txt	STECLA	MRA-126	lab	1	A. albimanus	NA	FALSE	NA	FALSE	NA	FALSE	NA
mabr_D10_ical_1381-2A3.txt	STECLA	MRA-126	lab	1	A. albimanus	NA	FALSE	NA	FALSE	NA	FALSE	NA
mabr_D10_ical_1381-2A4.txt	STECLA	MRA-126	lab	1	A. albimanus	NA	FALSE	NA	FALSE	NA	FALSE	NA
mabr_D10_ical_1385-3B1.txt	STECLA	MRA-126	lab	2	A. albimanus	NA	FALSE	NA	FALSE	NA	FALSE	NA
mabr_D10_ical_1385-3B2.txt	STECLA	MRA-126	lab	2	A. albimanus	NA	FALSE	NA	FALSE	NA	FALSE	NA
mabr_D10_ical_1385-3B3.txt	STECLA	MRA-126	lab	2	A. albimanus	NA	FALSE	NA	FALSE	NA	FALSE	NA
mabr_D10_ical_1385-3B4.txt	STECLA	MRA-126	lab	2	A. albimanus	NA	FALSE	NA	FALSE	NA	FALSE	NA
mabr_D10_1516-1K1.txt	STE2	MRA-128	lab	1	A. stephensi	NA	FALSE	NA	FALSE	NA	FALSE	NA
mabr_D10_1516-1K2.txt	STE2	MRA-128	lab	1	A. stephensi	NA	FALSE	NA	FALSE	NA	FALSE	NA
mabr_D10_1516-1K3.txt	STE2	MRA-128	lab	1	A. stephensi	NA	FALSE	NA	FALSE	NA	FALSE	NA
mabr_D10_1516-1K4.txt	STE2	MRA-128	lab	1	A. stephensi	NA	FALSE	NA	FALSE	NA	FALSE	NA
mabr_D10_1519-2K1.txt	STE2	MRA-128	lab	2	A. stephensi	NA	FALSE	NA	FALSE	NA	FALSE	NA
mabr_D10_1519-2K2.txt	STE2	MRA-128	lab	2	A. stephensi	NA	FALSE	NA	FALSE	NA	FALSE	NA
mabr_D10_1519-2K3.txt	STE2	MRA-128	lab	2	A. stephensi	NA	FALSE	NA	FALSE	NA	FALSE	NA
mabr_D10_1519-2K4.txt	STE2	MRA-128	lab	2	A. stephensi	NA	FALSE	NA	FALSE	NA	FALSE	NA
mabr_D10_1535-2K1.txt	STE2	MRA-128	lab	3	A. stephensi	NA	FALSE	NA	FALSE	NA	FALSE	NA
mabr_D10_1535-2K2.txt	STE2	MRA-128	lab	3	A. stephensi	NA	FALSE	NA	FALSE	NA	FALSE	NA
mabr_D10_1535-2K3.txt	STE2	MRA-128	lab	3	A. stephensi	NA	FALSE	NA	FALSE	NA	FALSE	NA
mabr_D10_1535-2K4.txt	STE2	MRA-128	lab	3	A. stephensi	NA	FALSE	NA	FALSE	NA	FALSE	NA
mabr_D10_1538-3K1.txt	STE2	MRA-128	lab	4	A. stephensi	NA	FALSE	NA	FALSE	NA	FALSE	NA
mabr_D10_1538-3K2.txt	STE2	MRA-128	lab	4	A. stephensi	NA	FALSE	NA	FALSE	NA	FALSE	NA
mabr_D10_1538-3K3.txt	STE2	MRA-128	lab	4	A. stephensi	NA	FALSE	NA	FALSE	NA	FALSE	NA
mabr_D10_1538-3K4.txt	STE2	MRA-128	lab	4	A. stephensi	NA	FALSE	NA	FALSE	NA	FALSE	NA
mabr_D10_1570-2K1.txt	STE2	MRA-128	lab	5	A. stephensi	NA	FALSE	NA	FALSE	NA	FALSE	NA
mabr_D10_1570-2K2.txt	STE2	MRA-128	lab	5	A. stephensi	NA	FALSE	NA	FALSE	NA	FALSE	NA
mabr_D10_1570-2K3.txt	STE2	MRA-128	lab	5	A. stephensi	NA	FALSE	NA	FALSE	NA	FALSE	NA
mabr_D10_1570-2K4.txt	STE2	MRA-128	lab	5	A. stephensi	NA	FALSE	NA	FALSE	NA	FALSE	NA
mabr_D10_1572-3K1.txt	STE2	MRA-128	lab	6	A. stephensi	NA	FALSE	NA	FALSE	NA	FALSE	NA
mabr_D10_1572-3K2.txt	STE2	MRA-128	lab	6	A. stephensi	NA	FALSE	NA	FALSE	NA	FALSE	NA
mabr_D10_1572-3K3.txt	STE2	MRA-128	lab	6	A. stephensi	NA	FALSE	NA	FALSE	NA	FALSE	NA
mabr_D10_1572-3K4.txt	STE2	MRA-128	lab	6	A. stephensi	NA	FALSE	NA	FALSE	NA	FALSE	NA
mabr_D10_1588-2K1.txt	STE2	MRA-128	lab	7	A. stephensi	NA	FALSE	NA	FALSE	NA	FALSE	NA
mabr_D10_1588-2K2.txt	STE2	MRA-128	lab	7	A. stephensi	NA	FALSE	NA	FALSE	NA	FALSE	NA
mabr_D10_1588-2K3.txt	STE2	MRA-128	lab	7	A. stephensi	NA	FALSE	NA	FALSE	NA	FALSE	NA
mabr_D10_1588-2K4.txt	STE2	MRA-128	lab	7	A. stephensi	NA	FALSE	NA	FALSE	NA	FALSE	NA
mabr_D10_1590-3K1.txt	STE2	MRA-128	lab	8	A. stephensi	NA	FALSE	NA	FALSE	NA	FALSE	NA
mabr_D10_1590-3K2.txt	STE2	MRA-128	lab	8	A. stephensi	NA	FALSE	NA	FALSE	NA	FALSE	NA
mabr_D10_1590-3K3.txt	STE2	MRA-128	lab	8	A. stephensi	NA	FALSE	NA	FALSE	NA	FALSE	NA
mabr_D10_1590-3K4.txt	STE2	MRA-128	lab	8	A. stephensi	NA	FALSE	NA	FALSE	NA	FALSE	NA
mabr_D10_1605-2K1.txt	STE2	MRA-128	lab	9	A. stephensi	NA	FALSE	NA	FALSE	NA	FALSE	NA
mabr_D10_1605-2K2.txt	STE2	MRA-128	lab	9	A. stephensi	NA	FALSE	NA	FALSE	NA	FALSE	NA
mabr_D10_1605-2K3.txt	STE2	MRA-128	lab	9	A. stephensi	NA	FALSE	NA	FALSE	NA	FALSE	NA
mabr_D10_1605-2K4.txt	STE2	MRA-128	lab	9	A. stephensi	NA	FALSE	NA	FALSE	NA	FALSE	NA
mabr_D10_1607-3K1.txt	STE2	MRA-128	lab	10	A. stephensi	NA	FALSE	NA	FALSE	NA	FALSE	NA
mabr_D10_1607-3K2.txt	STE2	MRA-128	lab	10	A. stephensi	NA	FALSE	NA	FALSE	NA	FALSE	NA
mabr_D10_1607-3K3.txt	STE2	MRA-128	lab	10	A. stephensi	NA	FALSE	NA	FALSE	NA	FALSE	NA
mabr_D10_1607-3K4.txt	STE2	MRA-128	lab	10	A. stephensi	NA	FALSE	NA	FALSE	NA	FALSE	NA
AE1307_0001-1L1.txt	F1	MRA-130	lab	5	A. freeborni	NA	FALSE	NA	FALSE	NA	FALSE	NA
AE1307_0001-1L2.txt	F1	MRA-130	lab	5	A. freeborni	NA	FALSE	NA	FALSE	NA	FALSE	NA
AE1307_0001-1L3.txt	F1	MRA-130	lab	5	A. freeborni	NA	FALSE	NA	FALSE	NA	FALSE	NA
AE1307_0001-1L4.txt	F1	MRA-130	lab	5	A. freeborni	NA	FALSE	NA	FALSE	NA	FALSE	NA
mabr_D10_1420-1L1.txt	F1	MRA-130	lab	3	A. freeborni	NA	FALSE	NA	FALSE	NA	FALSE	NA
mabr_D10_1420-1L2.txt	F1	MRA-130	lab	3	A. freeborni	NA	FALSE	NA	FALSE	NA	FALSE	NA
mabr_D10_1420-1L3.txt	F1	MRA-130	lab	3	A. freeborni	NA	FALSE	NA	FALSE	NA	FALSE	NA
mabr_D10_1420-1L4.txt	F1	MRA-130	lab	3	A. freeborni	NA	FALSE	NA	FALSE	NA	FALSE	NA
mabr_D10_1424-3A1.txt	F1	MRA-130	lab	4	A. freeborni	NA	FALSE	NA	FALSE	NA	FALSE	NA
mabr_D10_1424-3A2.txt	F1	MRA-130	lab	4	A. freeborni	NA	FALSE	NA	FALSE	NA	FALSE	NA
mabr_D10_1424-3A3.txt	F1	MRA-130	lab	4	A. freeborni	NA	FALSE	NA	FALSE	NA	FALSE	NA
mabr_D10_1424-3A4.txt	F1	MRA-130	lab	4	A. freeborni	NA	FALSE	NA	FALSE	NA	FALSE	NA
mabr_D10_1437-3A1.txt	F1	MRA-130	lab	6	A. freeborni	NA	FALSE	NA	FALSE	NA	FALSE	NA
mabr_D10_1437-3A2.txt	F1	MRA-130	lab	6	A. freeborni	NA	FALSE	NA	FALSE	NA	FALSE	NA
mabr_D10_1437-3A3.txt	F1	MRA-130	lab	6	A. freeborni	NA	FALSE	NA	FALSE	NA	FALSE	NA
mabr_D10_1437-3A4.txt	F1	MRA-130	lab	6	A. freeborni	NA	FALSE	NA	FALSE	NA	FALSE	NA
mabr_D10_1439-1L1.txt	F1	MRA-130	lab	7	A. freeborni	NA	FALSE	NA	FALSE	NA	FALSE	NA
mabr_D10_1439-1L2.txt	F1	MRA-130	lab	7	A. freeborni	NA	FALSE	NA	FALSE	NA	FALSE	NA
mabr_D10_1439-1L3.txt	F1	MRA-130	lab	7	A. freeborni	NA	FALSE	NA	FALSE	NA	FALSE	NA
mabr_D10_1439-1L4.txt	F1	MRA-130	lab	7	A. freeborni	NA	FALSE	NA	FALSE	NA	FALSE	NA
mabr_D10_1449-3A1.txt	F1	MRA-130	lab	8	A. freeborni	NA	FALSE	NA	FALSE	NA	FALSE	NA
mabr_D10_1449-3A2.txt	F1	MRA-130	lab	8	A. freeborni	NA	FALSE	NA	FALSE	NA	FALSE	NA
mabr_D10_1449-3A3.txt	F1	MRA-130	lab	8	A. freeborni	NA	FALSE	NA	FALSE	NA	FALSE	NA
mabr_D10_1449-3A4.txt	F1	MRA-130	lab	8	A. freeborni	NA	FALSE	NA	FALSE	NA	FALSE	NA
mabr_D10_1462-1L1.txt	F1	MRA-130	lab	9	A. freeborni	NA	FALSE	NA	FALSE	NA	FALSE	NA
mabr_D10_1462-1L2.txt	F1	MRA-130	lab	9	A. freeborni	NA	FALSE	NA	FALSE	NA	FALSE	NA
mabr_D10_1462-1L3.txt	F1	MRA-130	lab	9	A. freeborni	NA	FALSE	NA	FALSE	NA	FALSE	NA
mabr_D10_1462-1L4.txt	F1	MRA-130	lab	9	A. freeborni	NA	FALSE	NA	FALSE	NA	FALSE	NA
mabr_D10_1467-3A1.txt	F1	MRA-130	lab	10	A. freeborni	NA	FALSE	NA	FALSE	NA	FALSE	NA
mabr_D10_1467-3A2.txt	F1	MRA-130	lab	10	A. freeborni	NA	FALSE	NA	FALSE	NA	FALSE	NA
mabr_D10_1467-3A3.txt	F1	MRA-130	lab	10	A. freeborni	NA	FALSE	NA	FALSE	NA	FALSE	NA
mabr_D10_1467-3A4.txt	F1	MRA-130	lab	10	A. freeborni	NA	FALSE	NA	FALSE	NA	FALSE	NA
mabr_D10_ical_1379-1L1.txt	F1	MRA-130	lab	1	A. freeborni	NA	FALSE	NA	FALSE	NA	FALSE	NA
mabr_D10_ical_1379-1L2.txt	F1	MRA-130	lab	1	A. freeborni	NA	FALSE	NA	FALSE	NA	FALSE	NA
mabr_D10_ical_1379-1L3.txt	F1	MRA-130	lab	1	A. freeborni	NA	FALSE	NA	FALSE	NA	FALSE	NA
mabr_D10_ical_1379-1L4.txt	F1	MRA-130	lab	1	A. freeborni	NA	FALSE	NA	FALSE	NA	FALSE	NA
mabr_D10_ical_1385-3A1.txt	F1	MRA-130	lab	2	A. freeborni	NA	FALSE	NA	FALSE	NA	FALSE	NA
mabr_D10_ical_1385-3A2.txt	F1	MRA-130	lab	2	A. freeborni	NA	FALSE	NA	FALSE	NA	FALSE	NA
mabr_D10_ical_1385-3A3.txt	F1	MRA-130	lab	2	A. freeborni	NA	FALSE	NA	FALSE	NA	FALSE	NA
mabr_D10_ical_1385-3A4.txt	F1	MRA-130	lab	2	A. freeborni	NA	FALSE	NA	FALSE	NA	FALSE	NA
AE1307_0001-1K1.txt	ORLANDO	MRA-139	lab	5	A. quadrimaculatus	NA	FALSE	NA	FALSE	NA	FALSE	NA
AE1307_0001-1K2.txt	ORLANDO	MRA-139	lab	5	A. quadrimaculatus	NA	FALSE	NA	FALSE	NA	FALSE	NA
AE1307_0001-1K3.txt	ORLANDO	MRA-139	lab	5	A. quadrimaculatus	NA	FALSE	NA	FALSE	NA	FALSE	NA
AE1307_0001-1K4.txt	ORLANDO	MRA-139	lab	5	A. quadrimaculatus	NA	FALSE	NA	FALSE	NA	FALSE	NA
mabr_D10_1420-1K1.txt	ORLANDO	MRA-139	lab	3	A. quadrimaculatus	NA	FALSE	NA	FALSE	NA	FALSE	NA
mabr_D10_1420-1K2.txt	ORLANDO	MRA-139	lab	3	A. quadrimaculatus	NA	FALSE	NA	FALSE	NA	FALSE	NA
mabr_D10_1420-1K3.txt	ORLANDO	MRA-139	lab	3	A. quadrimaculatus	NA	FALSE	NA	FALSE	NA	FALSE	NA
mabr_D10_1420-1K4.txt	ORLANDO	MRA-139	lab	3	A. quadrimaculatus	NA	FALSE	NA	FALSE	NA	FALSE	NA
mabr_D10_1422-2L1.txt	ORLANDO	MRA-139	lab	4	A. quadrimaculatus	NA	FALSE	NA	FALSE	NA	FALSE	NA
mabr_D10_1422-2L2.txt	ORLANDO	MRA-139	lab	4	A. quadrimaculatus	NA	FALSE	NA	FALSE	NA	FALSE	NA
mabr_D10_1422-2L3.txt	ORLANDO	MRA-139	lab	4	A. quadrimaculatus	NA	FALSE	NA	FALSE	NA	FALSE	NA
mabr_D10_1422-2L4.txt	ORLANDO	MRA-139	lab	4	A. quadrimaculatus	NA	FALSE	NA	FALSE	NA	FALSE	NA
mabr_D10_1435-2L1.txt	ORLANDO	MRA-139	lab	6	A. quadrimaculatus	NA	FALSE	NA	FALSE	NA	FALSE	NA
mabr_D10_1435-2L2.txt	ORLANDO	MRA-139	lab	6	A. quadrimaculatus	NA	FALSE	NA	FALSE	NA	FALSE	NA
mabr_D10_1435-2L3.txt	ORLANDO	MRA-139	lab	6	A. quadrimaculatus	NA	FALSE	NA	FALSE	NA	FALSE	NA
mabr_D10_1435-2L4.txt	ORLANDO	MRA-139	lab	6	A. quadrimaculatus	NA	FALSE	NA	FALSE	NA	FALSE	NA
mabr_D10_1439-1K1.txt	ORLANDO	MRA-139	lab	7	A. quadrimaculatus	NA	FALSE	NA	FALSE	NA	FALSE	NA
mabr_D10_1439-1K2.txt	ORLANDO	MRA-139	lab	7	A. quadrimaculatus	NA	FALSE	NA	FALSE	NA	FALSE	NA
mabr_D10_1439-1K3.txt	ORLANDO	MRA-139	lab	7	A. quadrimaculatus	NA	FALSE	NA	FALSE	NA	FALSE	NA
mabr_D10_1439-1K4.txt	ORLANDO	MRA-139	lab	7	A. quadrimaculatus	NA	FALSE	NA	FALSE	NA	FALSE	NA
mabr_D10_1447-2L1.txt	ORLANDO	MRA-139	lab	8	A. quadrimaculatus	NA	FALSE	NA	FALSE	NA	FALSE	NA
mabr_D10_1447-2L2.txt	ORLANDO	MRA-139	lab	8	A. quadrimaculatus	NA	FALSE	NA	FALSE	NA	FALSE	NA
mabr_D10_1447-2L3.txt	ORLANDO	MRA-139	lab	8	A. quadrimaculatus	NA	FALSE	NA	FALSE	NA	FALSE	NA
mabr_D10_1447-2L4.txt	ORLANDO	MRA-139	lab	8	A. quadrimaculatus	NA	FALSE	NA	FALSE	NA	FALSE	NA
mabr_D10_1462-1K1.txt	ORLANDO	MRA-139	lab	9	A. quadrimaculatus	NA	FALSE	NA	FALSE	NA	FALSE	NA
mabr_D10_1462-1K2.txt	ORLANDO	MRA-139	lab	9	A. quadrimaculatus	NA	FALSE	NA	FALSE	NA	FALSE	NA
mabr_D10_1462-1K3.txt	ORLANDO	MRA-139	lab	9	A. quadrimaculatus	NA	FALSE	NA	FALSE	NA	FALSE	NA
mabr_D10_1462-1K4.txt	ORLANDO	MRA-139	lab	9	A. quadrimaculatus	NA	FALSE	NA	FALSE	NA	FALSE	NA
mabr_D10_1464-2L1.txt	ORLANDO	MRA-139	lab	10	A. quadrimaculatus	NA	FALSE	NA	FALSE	NA	FALSE	NA
mabr_D10_1464-2L2.txt	ORLANDO	MRA-139	lab	10	A. quadrimaculatus	NA	FALSE	NA	FALSE	NA	FALSE	NA
mabr_D10_1464-2L3.txt	ORLANDO	MRA-139	lab	10	A. quadrimaculatus	NA	FALSE	NA	FALSE	NA	FALSE	NA
mabr_D10_1464-2L4.txt	ORLANDO	MRA-139	lab	10	A. quadrimaculatus	NA	FALSE	NA	FALSE	NA	FALSE	NA
mabr_D10_ical_1379-1K1.txt	ORLANDO	MRA-139	lab	1	A. quadrimaculatus	NA	FALSE	NA	FALSE	NA	FALSE	NA
mabr_D10_ical_1379-1K2.txt	ORLANDO	MRA-139	lab	1	A. quadrimaculatus	NA	FALSE	NA	FALSE	NA	FALSE	NA
mabr_D10_ical_1379-1K3.txt	ORLANDO	MRA-139	lab	1	A. quadrimaculatus	NA	FALSE	NA	FALSE	NA	FALSE	NA
mabr_D10_ical_1379-1K4.txt	ORLANDO	MRA-139	lab	1	A. quadrimaculatus	NA	FALSE	NA	FALSE	NA	FALSE	NA
mabr_D10_ical_1381-2L1.txt	ORLANDO	MRA-139	lab	2	A. quadrimaculatus	NA	FALSE	NA	FALSE	NA	FALSE	NA
mabr_D10_ical_1381-2L2.txt	ORLANDO	MRA-139	lab	2	A. quadrimaculatus	NA	FALSE	NA	FALSE	NA	FALSE	NA
mabr_D10_ical_1381-2L3.txt	ORLANDO	MRA-139	lab	2	A. quadrimaculatus	NA	FALSE	NA	FALSE	NA	FALSE	NA
mabr_D10_ical_1381-2L4.txt	ORLANDO	MRA-139	lab	2	A. quadrimaculatus	NA	FALSE	NA	FALSE	NA	FALSE	NA
AE1307_0001-1I1.txt	FAR1	MRA-489	lab	5	A. farauti	NA	FALSE	NA	FALSE	NA	FALSE	NA
AE1307_0001-1I2.txt	FAR1	MRA-489	lab	5	A. farauti	NA	FALSE	NA	FALSE	NA	FALSE	NA
AE1307_0001-1I3.txt	FAR1	MRA-489	lab	5	A. farauti	NA	FALSE	NA	FALSE	NA	FALSE	NA
AE1307_0001-1I4.txt	FAR1	MRA-489	lab	5	A. farauti	NA	FALSE	NA	FALSE	NA	FALSE	NA
mabr_D10_1420-1I1.txt	FAR1	MRA-489	lab	3	A. farauti	NA	FALSE	NA	FALSE	NA	FALSE	NA
mabr_D10_1420-1I2.txt	FAR1	MRA-489	lab	3	A. farauti	NA	FALSE	NA	FALSE	NA	FALSE	NA
mabr_D10_1420-1I3.txt	FAR1	MRA-489	lab	3	A. farauti	NA	FALSE	NA	FALSE	NA	FALSE	NA
mabr_D10_1420-1I4.txt	FAR1	MRA-489	lab	3	A. farauti	NA	FALSE	NA	FALSE	NA	FALSE	NA
mabr_D10_1422-2J1.txt	FAR1	MRA-489	lab	4	A. farauti	NA	FALSE	NA	FALSE	NA	FALSE	NA
mabr_D10_1422-2J2.txt	FAR1	MRA-489	lab	4	A. farauti	NA	FALSE	NA	FALSE	NA	FALSE	NA
mabr_D10_1422-2J3.txt	FAR1	MRA-489	lab	4	A. farauti	NA	FALSE	NA	FALSE	NA	FALSE	NA
mabr_D10_1422-2J4.txt	FAR1	MRA-489	lab	4	A. farauti	NA	FALSE	NA	FALSE	NA	FALSE	NA
mabr_D10_1435-2J1.txt	FAR1	MRA-489	lab	6	A. farauti	NA	FALSE	NA	FALSE	NA	FALSE	NA
mabr_D10_1435-2J2.txt	FAR1	MRA-489	lab	6	A. farauti	NA	FALSE	NA	FALSE	NA	FALSE	NA
mabr_D10_1435-2J3.txt	FAR1	MRA-489	lab	6	A. farauti	NA	FALSE	NA	FALSE	NA	FALSE	NA
mabr_D10_1435-2J4.txt	FAR1	MRA-489	lab	6	A. farauti	NA	FALSE	NA	FALSE	NA	FALSE	NA
mabr_D10_1439-1I1.txt	FAR1	MRA-489	lab	7	A. farauti	NA	FALSE	NA	FALSE	NA	FALSE	NA
mabr_D10_1439-1I2.txt	FAR1	MRA-489	lab	7	A. farauti	NA	FALSE	NA	FALSE	NA	FALSE	NA
mabr_D10_1439-1I3.txt	FAR1	MRA-489	lab	7	A. farauti	NA	FALSE	NA	FALSE	NA	FALSE	NA
mabr_D10_1439-1I4.txt	FAR1	MRA-489	lab	7	A. farauti	NA	FALSE	NA	FALSE	NA	FALSE	NA
mabr_D10_1447-2J1.txt	FAR1	MRA-489	lab	8	A. farauti	NA	FALSE	NA	FALSE	NA	FALSE	NA
mabr_D10_1447-2J2.txt	FAR1	MRA-489	lab	8	A. farauti	NA	FALSE	NA	FALSE	NA	FALSE	NA
mabr_D10_1447-2J3.txt	FAR1	MRA-489	lab	8	A. farauti	NA	FALSE	NA	FALSE	NA	FALSE	NA
mabr_D10_1447-2J4.txt	FAR1	MRA-489	lab	8	A. farauti	NA	FALSE	NA	FALSE	NA	FALSE	NA
mabr_D10_1462-1I1.txt	FAR1	MRA-489	lab	9	A. farauti	NA	FALSE	NA	FALSE	NA	FALSE	NA
mabr_D10_1462-1I2.txt	FAR1	MRA-489	lab	9	A. farauti	NA	FALSE	NA	FALSE	NA	FALSE	NA
mabr_D10_1462-1I3.txt	FAR1	MRA-489	lab	9	A. farauti	NA	FALSE	NA	FALSE	NA	FALSE	NA
mabr_D10_1462-1I4.txt	FAR1	MRA-489	lab	9	A. farauti	NA	FALSE	NA	FALSE	NA	FALSE	NA
mabr_D10_1464-2J1.txt	FAR1	MRA-489	lab	10	A. farauti	NA	FALSE	NA	FALSE	NA	FALSE	NA
mabr_D10_1464-2J2.txt	FAR1	MRA-489	lab	10	A. farauti	NA	FALSE	NA	FALSE	NA	FALSE	NA
mabr_D10_1464-2J3.txt	FAR1	MRA-489	lab	10	A. farauti	NA	FALSE	NA	FALSE	NA	FALSE	NA
mabr_D10_1464-2J4.txt	FAR1	MRA-489	lab	10	A. farauti	NA	FALSE	NA	FALSE	NA	FALSE	NA
mabr_D10_ical_1379-1I1.txt	FAR1	MRA-489	lab	1	A. farauti	NA	FALSE	NA	FALSE	NA	FALSE	NA
mabr_D10_ical_1379-1I2.txt	FAR1	MRA-489	lab	1	A. farauti	NA	FALSE	NA	FALSE	NA	FALSE	NA
mabr_D10_ical_1379-1I3.txt	FAR1	MRA-489	lab	1	A. farauti	NA	FALSE	NA	FALSE	NA	FALSE	NA
mabr_D10_ical_1379-1I4.txt	FAR1	MRA-489	lab	1	A. farauti	NA	FALSE	NA	FALSE	NA	FALSE	NA
mabr_D10_ical_1381-2J1.txt	FAR1	MRA-489	lab	2	A. farauti	NA	FALSE	NA	FALSE	NA	FALSE	NA
mabr_D10_ical_1381-2J2.txt	FAR1	MRA-489	lab	2	A. farauti	NA	FALSE	NA	FALSE	NA	FALSE	NA
mabr_D10_ical_1381-2J3.txt	FAR1	MRA-489	lab	2	A. farauti	NA	FALSE	NA	FALSE	NA	FALSE	NA
mabr_D10_ical_1381-2J4.txt	FAR1	MRA-489	lab	2	A. farauti	NA	FALSE	NA	FALSE	NA	FALSE	NA
mabr_D10_1516-1L1.txt	EBRO	MRA-493	lab	1	A. atroparvus	NA	FALSE	NA	FALSE	NA	FALSE	NA
mabr_D10_1516-1L2.txt	EBRO	MRA-493	lab	1	A. atroparvus	NA	FALSE	NA	FALSE	NA	FALSE	NA
mabr_D10_1516-1L3.txt	EBRO	MRA-493	lab	1	A. atroparvus	NA	FALSE	NA	FALSE	NA	FALSE	NA
mabr_D10_1516-1L4.txt	EBRO	MRA-493	lab	1	A. atroparvus	NA	FALSE	NA	FALSE	NA	FALSE	NA
mabr_D10_1519-2L1.txt	EBRO	MRA-493	lab	2	A. atroparvus	NA	FALSE	NA	FALSE	NA	FALSE	NA
mabr_D10_1519-2L2.txt	EBRO	MRA-493	lab	2	A. atroparvus	NA	FALSE	NA	FALSE	NA	FALSE	NA
mabr_D10_1519-2L3.txt	EBRO	MRA-493	lab	2	A. atroparvus	NA	FALSE	NA	FALSE	NA	FALSE	NA
mabr_D10_1519-2L4.txt	EBRO	MRA-493	lab	2	A. atroparvus	NA	FALSE	NA	FALSE	NA	FALSE	NA
mabr_D10_1535-2L1.txt	EBRO	MRA-493	lab	3	A. atroparvus	NA	FALSE	NA	FALSE	NA	FALSE	NA
mabr_D10_1535-2L2.txt	EBRO	MRA-493	lab	3	A. atroparvus	NA	FALSE	NA	FALSE	NA	FALSE	NA
mabr_D10_1535-2L3.txt	EBRO	MRA-493	lab	3	A. atroparvus	NA	FALSE	NA	FALSE	NA	FALSE	NA
mabr_D10_1535-2L4.txt	EBRO	MRA-493	lab	3	A. atroparvus	NA	FALSE	NA	FALSE	NA	FALSE	NA
mabr_D10_1538-3L1.txt	EBRO	MRA-493	lab	4	A. atroparvus	NA	FALSE	NA	FALSE	NA	FALSE	NA
mabr_D10_1538-3L2.txt	EBRO	MRA-493	lab	4	A. atroparvus	NA	FALSE	NA	FALSE	NA	FALSE	NA
mabr_D10_1538-3L3.txt	EBRO	MRA-493	lab	4	A. atroparvus	NA	FALSE	NA	FALSE	NA	FALSE	NA
mabr_D10_1538-3L4.txt	EBRO	MRA-493	lab	4	A. atroparvus	NA	FALSE	NA	FALSE	NA	FALSE	NA
mabr_D10_1570-2L1.txt	EBRO	MRA-493	lab	5	A. atroparvus	NA	FALSE	NA	FALSE	NA	FALSE	NA
mabr_D10_1570-2L2.txt	EBRO	MRA-493	lab	5	A. atroparvus	NA	FALSE	NA	FALSE	NA	FALSE	NA
mabr_D10_1570-2L3.txt	EBRO	MRA-493	lab	5	A. atroparvus	NA	FALSE	NA	FALSE	NA	FALSE	NA
mabr_D10_1570-2L4.txt	EBRO	MRA-493	lab	5	A. atroparvus	NA	FALSE	NA	FALSE	NA	FALSE	NA
mabr_D10_1572-3L1.txt	EBRO	MRA-493	lab	6	A. atroparvus	NA	FALSE	NA	FALSE	NA	FALSE	NA
mabr_D10_1572-3L2.txt	EBRO	MRA-493	lab	6	A. atroparvus	NA	FALSE	NA	FALSE	NA	FALSE	NA
mabr_D10_1572-3L3.txt	EBRO	MRA-493	lab	6	A. atroparvus	NA	FALSE	NA	FALSE	NA	FALSE	NA
mabr_D10_1572-3L4.txt	EBRO	MRA-493	lab	6	A. atroparvus	NA	FALSE	NA	FALSE	NA	FALSE	NA
mabr_D10_1588-2L1.txt	EBRO	MRA-493	lab	7	A. atroparvus	NA	FALSE	NA	FALSE	NA	FALSE	NA
mabr_D10_1588-2L2.txt	EBRO	MRA-493	lab	7	A. atroparvus	NA	FALSE	NA	FALSE	NA	FALSE	NA
mabr_D10_1588-2L3.txt	EBRO	MRA-493	lab	7	A. atroparvus	NA	FALSE	NA	FALSE	NA	FALSE	NA
mabr_D10_1588-2L4.txt	EBRO	MRA-493	lab	7	A. atroparvus	NA	FALSE	NA	FALSE	NA	FALSE	NA
mabr_D10_1590-3L1.txt	EBRO	MRA-493	lab	8	A. atroparvus	NA	FALSE	NA	FALSE	NA	FALSE	NA
mabr_D10_1590-3L2.txt	EBRO	MRA-493	lab	8	A. atroparvus	NA	FALSE	NA	FALSE	NA	FALSE	NA
mabr_D10_1590-3L3.txt	EBRO	MRA-493	lab	8	A. atroparvus	NA	FALSE	NA	FALSE	NA	FALSE	NA
mabr_D10_1590-3L4.txt	EBRO	MRA-493	lab	8	A. atroparvus	NA	FALSE	NA	FALSE	NA	FALSE	NA
mabr_D10_1605-2L1.txt	EBRO	MRA-493	lab	9	A. atroparvus	NA	FALSE	NA	FALSE	NA	FALSE	NA
mabr_D10_1605-2L2.txt	EBRO	MRA-493	lab	9	A. atroparvus	NA	FALSE	NA	FALSE	NA	FALSE	NA
mabr_D10_1605-2L3.txt	EBRO	MRA-493	lab	9	A. atroparvus	NA	FALSE	NA	FALSE	NA	FALSE	NA
mabr_D10_1605-2L4.txt	EBRO	MRA-493	lab	9	A. atroparvus	NA	FALSE	NA	FALSE	NA	FALSE	NA
mabr_D10_1607-3L1.txt	EBRO	MRA-493	lab	10	A. atroparvus	NA	FALSE	NA	FALSE	NA	FALSE	NA
mabr_D10_1607-3L2.txt	EBRO	MRA-493	lab	10	A. atroparvus	NA	FALSE	NA	FALSE	NA	FALSE	NA
mabr_D10_1607-3L3.txt	EBRO	MRA-493	lab	10	A. atroparvus	NA	FALSE	NA	FALSE	NA	FALSE	NA
mabr_D10_1607-3L4.txt	EBRO	MRA-493	lab	10	A. atroparvus	NA	FALSE	NA	FALSE	NA	FALSE	NA
AE1307_0001-1D1.txt	WRAIR2	MRA-700	lab	5	A. dirus	NA	FALSE	NA	FALSE	NA	FALSE	NA
AE1307_0001-1D2.txt	WRAIR2	MRA-700	lab	5	A. dirus	NA	FALSE	NA	FALSE	NA	FALSE	NA
AE1307_0001-1D3.txt	WRAIR2	MRA-700	lab	5	A. dirus	NA	FALSE	NA	FALSE	NA	FALSE	NA
AE1307_0001-1D4.txt	WRAIR2	MRA-700	lab	5	A. dirus	NA	FALSE	NA	FALSE	NA	FALSE	NA
mabr_D10_1420-1D1.txt	WRAIR2	MRA-700	lab	3	A. dirus	NA	FALSE	NA	FALSE	NA	FALSE	NA
mabr_D10_1420-1D2.txt	WRAIR2	MRA-700	lab	3	A. dirus	NA	FALSE	NA	FALSE	NA	FALSE	NA
mabr_D10_1420-1D3.txt	WRAIR2	MRA-700	lab	3	A. dirus	NA	FALSE	NA	FALSE	NA	FALSE	NA
mabr_D10_1420-1D4.txt	WRAIR2	MRA-700	lab	3	A. dirus	NA	FALSE	NA	FALSE	NA	FALSE	NA
mabr_D10_1422-2E1.txt	WRAIR2	MRA-700	lab	4	A. dirus	NA	FALSE	NA	FALSE	NA	FALSE	NA
mabr_D10_1422-2E2.txt	WRAIR2	MRA-700	lab	4	A. dirus	NA	FALSE	NA	FALSE	NA	FALSE	NA
mabr_D10_1422-2E3.txt	WRAIR2	MRA-700	lab	4	A. dirus	NA	FALSE	NA	FALSE	NA	FALSE	NA
mabr_D10_1422-2E4.txt	WRAIR2	MRA-700	lab	4	A. dirus	NA	FALSE	NA	FALSE	NA	FALSE	NA
mabr_D10_1435-2E1.txt	WRAIR2	MRA-700	lab	6	A. dirus	NA	FALSE	NA	FALSE	NA	FALSE	NA
mabr_D10_1435-2E2.txt	WRAIR2	MRA-700	lab	6	A. dirus	NA	FALSE	NA	FALSE	NA	FALSE	NA
mabr_D10_1435-2E3.txt	WRAIR2	MRA-700	lab	6	A. dirus	NA	FALSE	NA	FALSE	NA	FALSE	NA
mabr_D10_1435-2E4.txt	WRAIR2	MRA-700	lab	6	A. dirus	NA	FALSE	NA	FALSE	NA	FALSE	NA
mabr_D10_1439-1D1.txt	WRAIR2	MRA-700	lab	7	A. dirus	NA	FALSE	NA	FALSE	NA	FALSE	NA
mabr_D10_1439-1D2.txt	WRAIR2	MRA-700	lab	7	A. dirus	NA	FALSE	NA	FALSE	NA	FALSE	NA
mabr_D10_1439-1D3.txt	WRAIR2	MRA-700	lab	7	A. dirus	NA	FALSE	NA	FALSE	NA	FALSE	NA
mabr_D10_1439-1D4.txt	WRAIR2	MRA-700	lab	7	A. dirus	NA	FALSE	NA	FALSE	NA	FALSE	NA
mabr_D10_1447-2E1.txt	WRAIR2	MRA-700	lab	8	A. dirus	NA	FALSE	NA	FALSE	NA	FALSE	NA
mabr_D10_1447-2E2.txt	WRAIR2	MRA-700	lab	8	A. dirus	NA	FALSE	NA	FALSE	NA	FALSE	NA
mabr_D10_1447-2E3.txt	WRAIR2	MRA-700	lab	8	A. dirus	NA	FALSE	NA	FALSE	NA	FALSE	NA
mabr_D10_1447-2E4.txt	WRAIR2	MRA-700	lab	8	A. dirus	NA	FALSE	NA	FALSE	NA	FALSE	NA
mabr_D10_1462-1D1.txt	WRAIR2	MRA-700	lab	9	A. dirus	NA	FALSE	NA	FALSE	NA	FALSE	NA
mabr_D10_1462-1D2.txt	WRAIR2	MRA-700	lab	9	A. dirus	NA	FALSE	NA	FALSE	NA	FALSE	NA
mabr_D10_1462-1D3.txt	WRAIR2	MRA-700	lab	9	A. dirus	NA	FALSE	NA	FALSE	NA	FALSE	NA
mabr_D10_1462-1D4.txt	WRAIR2	MRA-700	lab	9	A. dirus	NA	FALSE	NA	FALSE	NA	FALSE	NA
mabr_D10_1464-2E1.txt	WRAIR2	MRA-700	lab	10	A. dirus	NA	FALSE	NA	FALSE	NA	FALSE	NA
mabr_D10_1464-2E2.txt	WRAIR2	MRA-700	lab	10	A. dirus	NA	FALSE	NA	FALSE	NA	FALSE	NA
mabr_D10_1464-2E3.txt	WRAIR2	MRA-700	lab	10	A. dirus	NA	FALSE	NA	FALSE	NA	FALSE	NA
mabr_D10_1464-2E4.txt	WRAIR2	MRA-700	lab	10	A. dirus	NA	FALSE	NA	FALSE	NA	FALSE	NA
mabr_D10_ical_1379-1D1.txt	WRAIR2	MRA-700	lab	1	A. dirus	NA	FALSE	NA	FALSE	NA	FALSE	NA
mabr_D10_ical_1379-1D2.txt	WRAIR2	MRA-700	lab	1	A. dirus	NA	FALSE	NA	FALSE	NA	FALSE	NA
mabr_D10_ical_1379-1D3.txt	WRAIR2	MRA-700	lab	1	A. dirus	NA	FALSE	NA	FALSE	NA	FALSE	NA
mabr_D10_ical_1379-1D4.txt	WRAIR2	MRA-700	lab	1	A. dirus	NA	FALSE	NA	FALSE	NA	FALSE	NA
mabr_D10_ical_1381-2E1.txt	WRAIR2	MRA-700	lab	2	A. dirus	NA	FALSE	NA	FALSE	NA	FALSE	NA
mabr_D10_ical_1381-2E2.txt	WRAIR2	MRA-700	lab	2	A. dirus	NA	FALSE	NA	FALSE	NA	FALSE	NA
mabr_D10_ical_1381-2E3.txt	WRAIR2	MRA-700	lab	2	A. dirus	NA	FALSE	NA	FALSE	NA	FALSE	NA
mabr_D10_ical_1381-2E4.txt	WRAIR2	MRA-700	lab	2	A. dirus	NA	FALSE	NA	FALSE	NA	FALSE	NA
AE1307_0001-1H1.txt	MINIMUS1	MRA-729	lab	5	A. minimus	NA	FALSE	NA	FALSE	NA	FALSE	NA
AE1307_0001-1H2.txt	MINIMUS1	MRA-729	lab	5	A. minimus	NA	FALSE	NA	FALSE	NA	FALSE	NA
AE1307_0001-1H3.txt	MINIMUS1	MRA-729	lab	5	A. minimus	NA	FALSE	NA	FALSE	NA	FALSE	NA
AE1307_0001-1H4.txt	MINIMUS1	MRA-729	lab	5	A. minimus	NA	FALSE	NA	FALSE	NA	FALSE	NA
mabr_D10_1420-1H1.txt	MINIMUS1	MRA-729	lab	3	A. minimus	NA	FALSE	NA	FALSE	NA	FALSE	NA
mabr_D10_1420-1H2.txt	MINIMUS1	MRA-729	lab	3	A. minimus	NA	FALSE	NA	FALSE	NA	FALSE	NA
mabr_D10_1420-1H3.txt	MINIMUS1	MRA-729	lab	3	A. minimus	NA	FALSE	NA	FALSE	NA	FALSE	NA
mabr_D10_1420-1H4.txt	MINIMUS1	MRA-729	lab	3	A. minimus	NA	FALSE	NA	FALSE	NA	FALSE	NA
mabr_D10_1422-2I1.txt	MINIMUS1	MRA-729	lab	4	A. minimus	NA	FALSE	NA	FALSE	NA	FALSE	NA
mabr_D10_1422-2I2.txt	MINIMUS1	MRA-729	lab	4	A. minimus	NA	FALSE	NA	FALSE	NA	FALSE	NA
mabr_D10_1422-2I3.txt	MINIMUS1	MRA-729	lab	4	A. minimus	NA	FALSE	NA	FALSE	NA	FALSE	NA
mabr_D10_1422-2I4.txt	MINIMUS1	MRA-729	lab	4	A. minimus	NA	FALSE	NA	FALSE	NA	FALSE	NA
mabr_D10_1435-2I1.txt	MINIMUS1	MRA-729	lab	6	A. minimus	NA	FALSE	NA	FALSE	NA	FALSE	NA
mabr_D10_1435-2I2.txt	MINIMUS1	MRA-729	lab	6	A. minimus	NA	FALSE	NA	FALSE	NA	FALSE	NA
mabr_D10_1435-2I3.txt	MINIMUS1	MRA-729	lab	6	A. minimus	NA	FALSE	NA	FALSE	NA	FALSE	NA
mabr_D10_1435-2I4.txt	MINIMUS1	MRA-729	lab	6	A. minimus	NA	FALSE	NA	FALSE	NA	FALSE	NA
mabr_D10_1439-1H1.txt	MINIMUS1	MRA-729	lab	7	A. minimus	NA	FALSE	NA	FALSE	NA	FALSE	NA
mabr_D10_1439-1H2.txt	MINIMUS1	MRA-729	lab	7	A. minimus	NA	FALSE	NA	FALSE	NA	FALSE	NA
mabr_D10_1439-1H3.txt	MINIMUS1	MRA-729	lab	7	A. minimus	NA	FALSE	NA	FALSE	NA	FALSE	NA
mabr_D10_1439-1H4.txt	MINIMUS1	MRA-729	lab	7	A. minimus	NA	FALSE	NA	FALSE	NA	FALSE	NA
mabr_D10_1447-2I1.txt	MINIMUS1	MRA-729	lab	8	A. minimus	NA	FALSE	NA	FALSE	NA	FALSE	NA
mabr_D10_1447-2I2.txt	MINIMUS1	MRA-729	lab	8	A. minimus	NA	FALSE	NA	FALSE	NA	FALSE	NA
mabr_D10_1447-2I3.txt	MINIMUS1	MRA-729	lab	8	A. minimus	NA	FALSE	NA	FALSE	NA	FALSE	NA
mabr_D10_1447-2I4.txt	MINIMUS1	MRA-729	lab	8	A. minimus	NA	FALSE	NA	FALSE	NA	FALSE	NA
mabr_D10_1462-1H1.txt	MINIMUS1	MRA-729	lab	9	A. minimus	NA	FALSE	NA	FALSE	NA	FALSE	NA
mabr_D10_1462-1H2.txt	MINIMUS1	MRA-729	lab	9	A. minimus	NA	FALSE	NA	FALSE	NA	FALSE	NA
mabr_D10_1462-1H3.txt	MINIMUS1	MRA-729	lab	9	A. minimus	NA	FALSE	NA	FALSE	NA	FALSE	NA
mabr_D10_1462-1H4.txt	MINIMUS1	MRA-729	lab	9	A. minimus	NA	FALSE	NA	FALSE	NA	FALSE	NA
mabr_D10_1464-2I1.txt	MINIMUS1	MRA-729	lab	10	A. minimus	NA	FALSE	NA	FALSE	NA	FALSE	NA
mabr_D10_1464-2I2.txt	MINIMUS1	MRA-729	lab	10	A. minimus	NA	FALSE	NA	FALSE	NA	FALSE	NA
mabr_D10_1464-2I3.txt	MINIMUS1	MRA-729	lab	10	A. minimus	NA	FALSE	NA	FALSE	NA	FALSE	NA
mabr_D10_1464-2I4.txt	MINIMUS1	MRA-729	lab	10	A. minimus	NA	FALSE	NA	FALSE	NA	FALSE	NA
mabr_D10_ical_1379-1H1.txt	MINIMUS1	MRA-729	lab	1	A. minimus	NA	FALSE	NA	FALSE	NA	FALSE	NA
mabr_D10_ical_1379-1H2.txt	MINIMUS1	MRA-729	lab	1	A. minimus	NA	FALSE	NA	FALSE	NA	FALSE	NA
mabr_D10_ical_1379-1H3.txt	MINIMUS1	MRA-729	lab	1	A. minimus	NA	FALSE	NA	FALSE	NA	FALSE	NA
mabr_D10_ical_1379-1H4.txt	MINIMUS1	MRA-729	lab	1	A. minimus	NA	FALSE	NA	FALSE	NA	FALSE	NA
mabr_D10_ical_1381-2I1.txt	MINIMUS1	MRA-729	lab	2	A. minimus	NA	FALSE	NA	FALSE	NA	FALSE	NA
mabr_D10_ical_1381-2I2.txt	MINIMUS1	MRA-729	lab	2	A. minimus	NA	FALSE	NA	FALSE	NA	FALSE	NA
mabr_D10_ical_1381-2I3.txt	MINIMUS1	MRA-729	lab	2	A. minimus	NA	FALSE	NA	FALSE	NA	FALSE	NA
mabr_D10_ical_1381-2I4.txt	MINIMUS1	MRA-729	lab	2	A. minimus	NA	FALSE	NA	FALSE	NA	FALSE	NA
mabr_D10_1638-2A1.txt	STI	NA	lab	1	A. stephensi	NA	FALSE	NA	FALSE	NA	FALSE	NA
mabr_D10_1638-2A2.txt	STI	NA	lab	1	A. stephensi	NA	FALSE	NA	FALSE	NA	FALSE	NA
mabr_D10_1638-2A3.txt	STI	NA	lab	1	A. stephensi	NA	FALSE	NA	FALSE	NA	FALSE	NA
mabr_D10_1638-2A4.txt	STI	NA	lab	1	A. stephensi	NA	FALSE	NA	FALSE	NA	FALSE	NA
mabr_D10_1638-2B1.txt	STI	NA	lab	2	A. stephensi	NA	FALSE	NA	FALSE	NA	FALSE	NA
mabr_D10_1638-2B2.txt	STI	NA	lab	2	A. stephensi	NA	FALSE	NA	FALSE	NA	FALSE	NA
mabr_D10_1638-2B3.txt	STI	NA	lab	2	A. stephensi	NA	FALSE	NA	FALSE	NA	FALSE	NA
mabr_D10_1638-2B4.txt	STI	NA	lab	2	A. stephensi	NA	FALSE	NA	FALSE	NA	FALSE	NA
mabr_D10_1638-2C1.txt	STI	NA	lab	3	A. stephensi	NA	FALSE	NA	FALSE	NA	FALSE	NA
mabr_D10_1638-2C2.txt	STI	NA	lab	3	A. stephensi	NA	FALSE	NA	FALSE	NA	FALSE	NA
mabr_D10_1638-2C3.txt	STI	NA	lab	3	A. stephensi	NA	FALSE	NA	FALSE	NA	FALSE	NA
mabr_D10_1638-2C4.txt	STI	NA	lab	3	A. stephensi	NA	FALSE	NA	FALSE	NA	FALSE	NA
mabr_D10_1638-2D1.txt	STI	NA	lab	4	A. stephensi	NA	FALSE	NA	FALSE	NA	FALSE	NA
mabr_D10_1638-2D2.txt	STI	NA	lab	4	A. stephensi	NA	FALSE	NA	FALSE	NA	FALSE	NA
mabr_D10_1638-2D3.txt	STI	NA	lab	4	A. stephensi	NA	FALSE	NA	FALSE	NA	FALSE	NA
mabr_D10_1638-2D4.txt	STI	NA	lab	4	A. stephensi	NA	FALSE	NA	FALSE	NA	FALSE	NA
mabr_D10_1638-2E1.txt	STI	NA	lab	5	A. stephensi	NA	FALSE	NA	FALSE	NA	FALSE	NA
mabr_D10_1638-2E2.txt	STI	NA	lab	5	A. stephensi	NA	FALSE	NA	FALSE	NA	FALSE	NA
mabr_D10_1638-2E3.txt	STI	NA	lab	5	A. stephensi	NA	FALSE	NA	FALSE	NA	FALSE	NA
mabr_D10_1638-2E4.txt	STI	NA	lab	5	A. stephensi	NA	FALSE	NA	FALSE	NA	FALSE	NA
mabr_D10_1638-2F1.txt	STI	NA	lab	6	A. stephensi	NA	FALSE	NA	FALSE	NA	FALSE	NA
mabr_D10_1638-2F2.txt	STI	NA	lab	6	A. stephensi	NA	FALSE	NA	FALSE	NA	FALSE	NA
mabr_D10_1638-2F3.txt	STI	NA	lab	6	A. stephensi	NA	FALSE	NA	FALSE	NA	FALSE	NA
mabr_D10_1638-2F4.txt	STI	NA	lab	6	A. stephensi	NA	FALSE	NA	FALSE	NA	FALSE	NA
mabr_D10_1638-2H1.txt	STI	NA	lab	7	A. stephensi	NA	FALSE	NA	FALSE	NA	FALSE	NA
mabr_D10_1638-2H2.txt	STI	NA	lab	7	A. stephensi	NA	FALSE	NA	FALSE	NA	FALSE	NA
mabr_D10_1638-2H3.txt	STI	NA	lab	7	A. stephensi	NA	FALSE	NA	FALSE	NA	FALSE	NA
mabr_D10_1638-2H4.txt	STI	NA	lab	7	A. stephensi	NA	FALSE	NA	FALSE	NA	FALSE	NA
mabr_D10_1638-2I1.txt	STI	NA	lab	8	A. stephensi	NA	FALSE	NA	FALSE	NA	FALSE	NA
mabr_D10_1638-2I2.txt	STI	NA	lab	8	A. stephensi	NA	FALSE	NA	FALSE	NA	FALSE	NA
mabr_D10_1638-2I3.txt	STI	NA	lab	8	A. stephensi	NA	FALSE	NA	FALSE	NA	FALSE	NA
mabr_D10_1638-2I4.txt	STI	NA	lab	8	A. stephensi	NA	FALSE	NA	FALSE	NA	FALSE	NA
mabr_D10_1638-2J1.txt	STI	NA	lab	9	A. stephensi	NA	FALSE	NA	FALSE	NA	FALSE	NA
mabr_D10_1638-2J2.txt	STI	NA	lab	9	A. stephensi	NA	FALSE	NA	FALSE	NA	FALSE	NA
mabr_D10_1638-2J3.txt	STI	NA	lab	9	A. stephensi	NA	FALSE	NA	FALSE	NA	FALSE	NA
mabr_D10_1638-2J4.txt	STI	NA	lab	9	A. stephensi	NA	FALSE	NA	FALSE	NA	FALSE	NA
mabr_D10_1638-2K1.txt	STI	NA	lab	10	A. stephensi	NA	FALSE	NA	FALSE	NA	FALSE	NA
mabr_D10_1638-2K2.txt	STI	NA	lab	10	A. stephensi	NA	FALSE	NA	FALSE	NA	FALSE	NA
mabr_D10_1638-2K3.txt	STI	NA	lab	10	A. stephensi	NA	FALSE	NA	FALSE	NA	FALSE	NA
mabr_D10_1638-2K4.txt	STI	NA	lab	10	A. stephensi	NA	FALSE	NA	FALSE	NA	FALSE	NA
mabr_STI10_0027-1C1.txt	CFR Soumousso	NA	field	3	A. arabiensis	NA	FALSE	TRUE	FALSE	NA	FALSE	NA
mabr_STI10_0027-1C2.txt	CFR Soumousso	NA	field	3	A. arabiensis	NA	FALSE	TRUE	FALSE	NA	FALSE	NA
mabr_STI10_0027-1C3.txt	CFR Soumousso	NA	field	3	A. arabiensis	NA	FALSE	TRUE	FALSE	NA	FALSE	NA
mabr_STI10_0027-1C4.txt	CFR Soumousso	NA	field	3	A. arabiensis	NA	FALSE	TRUE	FALSE	NA	FALSE	NA
mabr_STI10_0027-1I1.txt	CFR Soumousso	NA	field	8	A. arabiensis	NA	FALSE	FALSE	FALSE	NA	FALSE	NA
mabr_STI10_0027-1I2.txt	CFR Soumousso	NA	field	8	A. arabiensis	NA	FALSE	FALSE	FALSE	NA	FALSE	NA
mabr_STI10_0027-1I3.txt	CFR Soumousso	NA	field	8	A. arabiensis	NA	FALSE	FALSE	FALSE	NA	FALSE	NA
mabr_STI10_0027-1I4.txt	CFR Soumousso	NA	field	8	A. arabiensis	NA	FALSE	FALSE	FALSE	NA	FALSE	NA
mabr_STI10_0027-1J1.txt	CFR Soumousso	NA	field	9	A. arabiensis	NA	FALSE	TRUE	FALSE	NA	FALSE	NA
mabr_STI10_0027-1J2.txt	CFR Soumousso	NA	field	9	A. arabiensis	NA	FALSE	TRUE	FALSE	NA	FALSE	NA
mabr_STI10_0027-1J3.txt	CFR Soumousso	NA	field	9	A. arabiensis	NA	FALSE	TRUE	FALSE	NA	FALSE	NA
mabr_STI10_0027-1J4.txt	CFR Soumousso	NA	field	9	A. arabiensis	NA	FALSE	TRUE	FALSE	NA	FALSE	NA
mabr_STI10_0027-1K1.txt	CFR Soumousso	NA	field	10	A. arabiensis	NA	FALSE	FALSE	FALSE	NA	FALSE	NA
mabr_STI10_0027-1K2.txt	CFR Soumousso	NA	field	10	A. arabiensis	NA	FALSE	FALSE	FALSE	NA	FALSE	NA
mabr_STI10_0027-1K3.txt	CFR Soumousso	NA	field	10	A. arabiensis	NA	FALSE	FALSE	FALSE	NA	FALSE	NA
mabr_STI10_0027-1K4.txt	CFR Soumousso	NA	field	10	A. arabiensis	NA	FALSE	FALSE	FALSE	NA	FALSE	NA
mabr_STI10_0030-2A1.txt	CFR Soumousso	NA	field	11	A. arabiensis	NA	FALSE	FALSE	FALSE	NA	FALSE	NA
mabr_STI10_0030-2A2.txt	CFR Soumousso	NA	field	11	A. arabiensis	NA	FALSE	FALSE	FALSE	NA	FALSE	NA
mabr_STI10_0030-2A3.txt	CFR Soumousso	NA	field	11	A. arabiensis	NA	FALSE	FALSE	FALSE	NA	FALSE	NA
mabr_STI10_0030-2A4.txt	CFR Soumousso	NA	field	11	A. arabiensis	NA	FALSE	FALSE	FALSE	NA	FALSE	NA
mabr_STI10_0030-2C1.txt	CFR Soumousso	NA	field	13	A. arabiensis	NA	FALSE	FALSE	FALSE	NA	FALSE	NA
mabr_STI10_0030-2C2.txt	CFR Soumousso	NA	field	13	A. arabiensis	NA	FALSE	FALSE	FALSE	NA	FALSE	NA
mabr_STI10_0030-2C3.txt	CFR Soumousso	NA	field	13	A. arabiensis	NA	FALSE	FALSE	FALSE	NA	FALSE	NA
mabr_STI10_0030-2C4.txt	CFR Soumousso	NA	field	13	A. arabiensis	NA	FALSE	FALSE	FALSE	NA	FALSE	NA
mabr_STI10_0036-2A1.txt	CFR Soumousso	NA	field	21	A. arabiensis	NA	FALSE	FALSE	FALSE	NA	FALSE	NA
mabr_STI10_0036-2A2.txt	CFR Soumousso	NA	field	21	A. arabiensis	NA	FALSE	FALSE	FALSE	NA	FALSE	NA
mabr_STI10_0036-2A3.txt	CFR Soumousso	NA	field	21	A. arabiensis	NA	FALSE	FALSE	FALSE	NA	FALSE	NA
mabr_STI10_0036-2A4.txt	CFR Soumousso	NA	field	21	A. arabiensis	NA	FALSE	FALSE	FALSE	NA	FALSE	NA
mabr_STI10_0036-2H1.txt	CFR Soumousso	NA	field	27	A. arabiensis	NA	FALSE	FALSE	FALSE	NA	FALSE	NA
mabr_STI10_0036-2H2.txt	CFR Soumousso	NA	field	27	A. arabiensis	NA	FALSE	FALSE	FALSE	NA	FALSE	NA
mabr_STI10_0036-2H3.txt	CFR Soumousso	NA	field	27	A. arabiensis	NA	FALSE	FALSE	FALSE	NA	FALSE	NA
mabr_STI10_0036-2H4.txt	CFR Soumousso	NA	field	27	A. arabiensis	NA	FALSE	FALSE	FALSE	NA	FALSE	NA
mabr_STI10_0036-2K1.txt	CFR Soumousso	NA	field	30	A. arabiensis	NA	FALSE	FALSE	FALSE	NA	FALSE	NA
mabr_STI10_0036-2K2.txt	CFR Soumousso	NA	field	30	A. arabiensis	NA	FALSE	FALSE	FALSE	NA	FALSE	NA
mabr_STI10_0036-2K3.txt	CFR Soumousso	NA	field	30	A. arabiensis	NA	FALSE	FALSE	FALSE	NA	FALSE	NA
mabr_STI10_0036-2K4.txt	CFR Soumousso	NA	field	30	A. arabiensis	NA	FALSE	FALSE	FALSE	NA	FALSE	NA
mabr_STI10_0038-3B1.txt	CFR Soumousso	NA	field	32	A. arabiensis	NA	FALSE	FALSE	FALSE	NA	FALSE	NA
mabr_STI10_0038-3B2.txt	CFR Soumousso	NA	field	32	A. arabiensis	NA	FALSE	FALSE	FALSE	NA	FALSE	NA
mabr_STI10_0038-3B3.txt	CFR Soumousso	NA	field	32	A. arabiensis	NA	FALSE	FALSE	FALSE	NA	FALSE	NA
mabr_STI10_0038-3B4.txt	CFR Soumousso	NA	field	32	A. arabiensis	NA	FALSE	FALSE	FALSE	NA	FALSE	NA
mabr_STI10_0038-3E1.txt	CFR Soumousso	NA	field	35	A. arabiensis	NA	FALSE	FALSE	FALSE	NA	FALSE	NA
mabr_STI10_0038-3E2.txt	CFR Soumousso	NA	field	35	A. arabiensis	NA	FALSE	FALSE	FALSE	NA	FALSE	NA
mabr_STI10_0038-3E3.txt	CFR Soumousso	NA	field	35	A. arabiensis	NA	FALSE	FALSE	FALSE	NA	FALSE	NA
mabr_STI10_0038-3E4.txt	CFR Soumousso	NA	field	35	A. arabiensis	NA	FALSE	FALSE	FALSE	NA	FALSE	NA
mabr_STI10_0038-3J1.txt	CFR Soumousso	NA	field	39	A. arabiensis	NA	FALSE	TRUE	FALSE	NA	FALSE	NA
mabr_STI10_0038-3J2.txt	CFR Soumousso	NA	field	39	A. arabiensis	NA	FALSE	TRUE	FALSE	NA	FALSE	NA
mabr_STI10_0038-3J3.txt	CFR Soumousso	NA	field	39	A. arabiensis	NA	FALSE	TRUE	FALSE	NA	FALSE	NA
mabr_STI10_0038-3J4.txt	CFR Soumousso	NA	field	39	A. arabiensis	NA	FALSE	TRUE	FALSE	NA	FALSE	NA
mabr_STI10_0038-3K1.txt	CFR Soumousso	NA	field	40	A. arabiensis	NA	FALSE	TRUE	FALSE	NA	FALSE	NA
mabr_STI10_0038-3K2.txt	CFR Soumousso	NA	field	40	A. arabiensis	NA	FALSE	TRUE	FALSE	NA	FALSE	NA
mabr_STI10_0038-3K3.txt	CFR Soumousso	NA	field	40	A. arabiensis	NA	FALSE	TRUE	FALSE	NA	FALSE	NA
mabr_STI10_0038-3K4.txt	CFR Soumousso	NA	field	40	A. arabiensis	NA	FALSE	TRUE	FALSE	NA	FALSE	NA
mabr_STI10_0041-3C1.txt	CFR Soumousso	NA	field	43	A. arabiensis	NA	FALSE	FALSE	FALSE	NA	FALSE	NA
mabr_STI10_0041-3C2.txt	CFR Soumousso	NA	field	43	A. arabiensis	NA	FALSE	FALSE	FALSE	NA	FALSE	NA
mabr_STI10_0041-3C3.txt	CFR Soumousso	NA	field	43	A. arabiensis	NA	FALSE	FALSE	FALSE	NA	FALSE	NA
mabr_STI10_0041-3C4.txt	CFR Soumousso	NA	field	43	A. arabiensis	NA	FALSE	FALSE	FALSE	NA	FALSE	NA
mabr_STI10_0044-1J1.txt	CFR Soumousso	NA	field	59	A. arabiensis	NA	FALSE	FALSE	FALSE	NA	FALSE	NA
mabr_STI10_0044-1J2.txt	CFR Soumousso	NA	field	59	A. arabiensis	NA	FALSE	FALSE	FALSE	NA	FALSE	NA
mabr_STI10_0044-1J3.txt	CFR Soumousso	NA	field	59	A. arabiensis	NA	FALSE	FALSE	FALSE	NA	FALSE	NA
mabr_STI10_0044-1J4.txt	CFR Soumousso	NA	field	59	A. arabiensis	NA	FALSE	FALSE	FALSE	NA	FALSE	NA
mabr_STI10_0050-3B1.txt	CFR Soumousso	NA	field	74	A. arabiensis	NA	FALSE	FALSE	FALSE	NA	FALSE	NA
mabr_STI10_0050-3B2.txt	CFR Soumousso	NA	field	74	A. arabiensis	NA	FALSE	FALSE	FALSE	NA	FALSE	NA
mabr_STI10_0050-3B3.txt	CFR Soumousso	NA	field	74	A. arabiensis	NA	FALSE	FALSE	FALSE	NA	FALSE	NA
mabr_STI10_0050-3B4.txt	CFR Soumousso	NA	field	74	A. arabiensis	NA	FALSE	FALSE	FALSE	NA	FALSE	NA
mabr_STI10_0050-3J1.txt	CFR Soumousso	NA	field	81	A. arabiensis	NA	FALSE	TRUE	FALSE	NA	FALSE	NA
mabr_STI10_0050-3J2.txt	CFR Soumousso	NA	field	81	A. arabiensis	NA	FALSE	TRUE	FALSE	NA	FALSE	NA
mabr_STI10_0050-3J3.txt	CFR Soumousso	NA	field	81	A. arabiensis	NA	FALSE	TRUE	FALSE	NA	FALSE	NA
mabr_STI10_0050-3J4.txt	CFR Soumousso	NA	field	81	A. arabiensis	NA	FALSE	TRUE	FALSE	NA	FALSE	NA
mabr_STI10_0052-1J1.txt	CFR Soumousso	NA	field	92	A. arabiensis	NA	FALSE	TRUE	FALSE	NA	FALSE	NA
mabr_STI10_0052-1J2.txt	CFR Soumousso	NA	field	92	A. arabiensis	NA	FALSE	TRUE	FALSE	NA	FALSE	NA
mabr_STI10_0052-1J3.txt	CFR Soumousso	NA	field	92	A. arabiensis	NA	FALSE	TRUE	FALSE	NA	FALSE	NA
mabr_STI10_0052-1J4.txt	CFR Soumousso	NA	field	92	A. arabiensis	NA	FALSE	TRUE	FALSE	NA	FALSE	NA
mabr_STI10_0054-2C1.txt	CFR Soumousso	NA	field	97	A. arabiensis	NA	FALSE	FALSE	FALSE	NA	FALSE	NA
mabr_STI10_0054-2C2.txt	CFR Soumousso	NA	field	97	A. arabiensis	NA	FALSE	FALSE	FALSE	NA	FALSE	NA
mabr_STI10_0054-2C3.txt	CFR Soumousso	NA	field	97	A. arabiensis	NA	FALSE	FALSE	FALSE	NA	FALSE	NA
mabr_STI10_0054-2C4.txt	CFR Soumousso	NA	field	97	A. arabiensis	NA	FALSE	FALSE	FALSE	NA	FALSE	NA
mabr_STI10_0058-2C1.txt	CFR Soumousso	NA	field	113	A. arabiensis	NA	FALSE	FALSE	FALSE	NA	FALSE	NA
mabr_STI10_0058-2C2.txt	CFR Soumousso	NA	field	113	A. arabiensis	NA	FALSE	FALSE	FALSE	NA	FALSE	NA
mabr_STI10_0058-2C3.txt	CFR Soumousso	NA	field	113	A. arabiensis	NA	FALSE	FALSE	FALSE	NA	FALSE	NA
mabr_STI10_0058-2C4.txt	CFR Soumousso	NA	field	113	A. arabiensis	NA	FALSE	FALSE	FALSE	NA	FALSE	NA
mabr_STI10_0027-1A1.txt	CFR Soumousso	NA	field	1	A.gambiae s.s.	GA-M	FALSE	TRUE	FALSE	TRUE	FALSE	NA
mabr_STI10_0027-1A2.txt	CFR Soumousso	NA	field	1	A.gambiae s.s.	GA-M	FALSE	TRUE	FALSE	TRUE	FALSE	NA
mabr_STI10_0027-1A3.txt	CFR Soumousso	NA	field	1	A.gambiae s.s.	GA-M	FALSE	TRUE	FALSE	TRUE	FALSE	NA
mabr_STI10_0027-1A4.txt	CFR Soumousso	NA	field	1	A.gambiae s.s.	GA-M	FALSE	TRUE	FALSE	TRUE	FALSE	NA
mabr_STI10_0027-1E1.txt	CFR Soumousso	NA	field	5	A.gambiae s.s.	GA-M	FALSE	TRUE	FALSE	FALSE	FALSE	NA
mabr_STI10_0027-1E2.txt	CFR Soumousso	NA	field	5	A.gambiae s.s.	GA-M	FALSE	TRUE	FALSE	FALSE	FALSE	NA
mabr_STI10_0027-1E3.txt	CFR Soumousso	NA	field	5	A.gambiae s.s.	GA-M	FALSE	TRUE	FALSE	FALSE	FALSE	NA
mabr_STI10_0027-1E4.txt	CFR Soumousso	NA	field	5	A.gambiae s.s.	GA-M	FALSE	TRUE	FALSE	FALSE	FALSE	NA
mabr_STI10_0027-1F1.txt	CFR Soumousso	NA	field	6	A.gambiae s.s.	GA-M	FALSE	TRUE	FALSE	TRUE	FALSE	NA
mabr_STI10_0027-1F2.txt	CFR Soumousso	NA	field	6	A.gambiae s.s.	GA-M	FALSE	TRUE	FALSE	TRUE	FALSE	NA
mabr_STI10_0027-1F3.txt	CFR Soumousso	NA	field	6	A.gambiae s.s.	GA-M	FALSE	TRUE	FALSE	TRUE	FALSE	NA
mabr_STI10_0027-1F4.txt	CFR Soumousso	NA	field	6	A.gambiae s.s.	GA-M	FALSE	TRUE	FALSE	TRUE	FALSE	NA
mabr_STI10_0027-1H1.txt	CFR Soumousso	NA	field	7	A.gambiae s.s.	GA-M	FALSE	TRUE	FALSE	FALSE	FALSE	NA
mabr_STI10_0027-1H2.txt	CFR Soumousso	NA	field	7	A.gambiae s.s.	GA-M	FALSE	TRUE	FALSE	FALSE	FALSE	NA
mabr_STI10_0027-1H3.txt	CFR Soumousso	NA	field	7	A.gambiae s.s.	GA-M	FALSE	TRUE	FALSE	FALSE	FALSE	NA
mabr_STI10_0027-1H4.txt	CFR Soumousso	NA	field	7	A.gambiae s.s.	GA-M	FALSE	TRUE	FALSE	FALSE	FALSE	NA
mabr_STI10_0030-2B1.txt	CFR Soumousso	NA	field	12	A.gambiae s.s.	GA-M	FALSE	TRUE	FALSE	TRUE	FALSE	NA
mabr_STI10_0030-2B2.txt	CFR Soumousso	NA	field	12	A.gambiae s.s.	GA-M	FALSE	TRUE	FALSE	TRUE	FALSE	NA
mabr_STI10_0030-2B3.txt	CFR Soumousso	NA	field	12	A.gambiae s.s.	GA-M	FALSE	TRUE	FALSE	TRUE	FALSE	NA
mabr_STI10_0030-2B4.txt	CFR Soumousso	NA	field	12	A.gambiae s.s.	GA-M	FALSE	TRUE	FALSE	TRUE	FALSE	NA
mabr_STI10_0030-2D1.txt	CFR Soumousso	NA	field	14	A.gambiae s.s.	GA-M	FALSE	FALSE	FALSE	FALSE	FALSE	NA
mabr_STI10_0030-2D2.txt	CFR Soumousso	NA	field	14	A.gambiae s.s.	GA-M	FALSE	FALSE	FALSE	FALSE	FALSE	NA
mabr_STI10_0030-2D3.txt	CFR Soumousso	NA	field	14	A.gambiae s.s.	GA-M	FALSE	FALSE	FALSE	FALSE	FALSE	NA
mabr_STI10_0030-2D4.txt	CFR Soumousso	NA	field	14	A.gambiae s.s.	GA-M	FALSE	FALSE	FALSE	FALSE	FALSE	NA
mabr_STI10_0036-2B1.txt	CFR Soumousso	NA	field	22	A.gambiae s.s.	GA-M	FALSE	TRUE	FALSE	TRUE	FALSE	NA
mabr_STI10_0036-2B2.txt	CFR Soumousso	NA	field	22	A.gambiae s.s.	GA-M	FALSE	TRUE	FALSE	TRUE	FALSE	NA
mabr_STI10_0036-2B3.txt	CFR Soumousso	NA	field	22	A.gambiae s.s.	GA-M	FALSE	TRUE	FALSE	TRUE	FALSE	NA
mabr_STI10_0036-2B4.txt	CFR Soumousso	NA	field	22	A.gambiae s.s.	GA-M	FALSE	TRUE	FALSE	TRUE	FALSE	NA
mabr_STI10_0038-3A1.txt	CFR Soumousso	NA	field	31	A.gambiae s.s.	GA-M	FALSE	TRUE	FALSE	TRUE	FALSE	NA
mabr_STI10_0038-3A2.txt	CFR Soumousso	NA	field	31	A.gambiae s.s.	GA-M	FALSE	TRUE	FALSE	TRUE	FALSE	NA
mabr_STI10_0038-3A3.txt	CFR Soumousso	NA	field	31	A.gambiae s.s.	GA-M	FALSE	TRUE	FALSE	TRUE	FALSE	NA
mabr_STI10_0038-3A4.txt	CFR Soumousso	NA	field	31	A.gambiae s.s.	GA-M	FALSE	TRUE	FALSE	TRUE	FALSE	NA
mabr_STI10_0038-3H1.txt	CFR Soumousso	NA	field	37	A.gambiae s.s.	GA-M	FALSE	TRUE	FALSE	FALSE	FALSE	NA
mabr_STI10_0038-3H2.txt	CFR Soumousso	NA	field	37	A.gambiae s.s.	GA-M	FALSE	TRUE	FALSE	FALSE	FALSE	NA
mabr_STI10_0038-3H3.txt	CFR Soumousso	NA	field	37	A.gambiae s.s.	GA-M	FALSE	TRUE	FALSE	FALSE	FALSE	NA
mabr_STI10_0038-3H4.txt	CFR Soumousso	NA	field	37	A.gambiae s.s.	GA-M	FALSE	TRUE	FALSE	FALSE	FALSE	NA
mabr_STI10_0041-3A1.txt	CFR Soumousso	NA	field	41	A.gambiae s.s.	GA-M	FALSE	TRUE	FALSE	TRUE	FALSE	NA
mabr_STI10_0041-3A2.txt	CFR Soumousso	NA	field	41	A.gambiae s.s.	GA-M	FALSE	TRUE	FALSE	TRUE	FALSE	NA
mabr_STI10_0041-3A3.txt	CFR Soumousso	NA	field	41	A.gambiae s.s.	GA-M	FALSE	TRUE	FALSE	TRUE	FALSE	NA
mabr_STI10_0041-3A4.txt	CFR Soumousso	NA	field	41	A.gambiae s.s.	GA-M	FALSE	TRUE	FALSE	TRUE	FALSE	NA
mabr_STI10_0041-3E1.txt	CFR Soumousso	NA	field	45	A.gambiae s.s.	GA-M	FALSE	TRUE	FALSE	TRUE	FALSE	NA
mabr_STI10_0041-3E2.txt	CFR Soumousso	NA	field	45	A.gambiae s.s.	GA-M	FALSE	TRUE	FALSE	TRUE	FALSE	NA
mabr_STI10_0041-3E3.txt	CFR Soumousso	NA	field	45	A.gambiae s.s.	GA-M	FALSE	TRUE	FALSE	TRUE	FALSE	NA
mabr_STI10_0041-3E4.txt	CFR Soumousso	NA	field	45	A.gambiae s.s.	GA-M	FALSE	TRUE	FALSE	TRUE	FALSE	NA
mabr_STI10_0041-3I1.txt	CFR Soumousso	NA	field	48	A.gambiae s.s.	GA-M	FALSE	TRUE	FALSE	TRUE	FALSE	NA
mabr_STI10_0041-3I2.txt	CFR Soumousso	NA	field	48	A.gambiae s.s.	GA-M	FALSE	TRUE	FALSE	TRUE	FALSE	NA
mabr_STI10_0041-3I3.txt	CFR Soumousso	NA	field	48	A.gambiae s.s.	GA-M	FALSE	TRUE	FALSE	TRUE	FALSE	NA
mabr_STI10_0041-3I4.txt	CFR Soumousso	NA	field	48	A.gambiae s.s.	GA-M	FALSE	TRUE	FALSE	TRUE	FALSE	NA
mabr_STI10_0044-1F1.txt	CFR Soumousso	NA	field	56	A.gambiae s.s.	GA-M	FALSE	TRUE	FALSE	TRUE	FALSE	NA
mabr_STI10_0044-1F2.txt	CFR Soumousso	NA	field	56	A.gambiae s.s.	GA-M	FALSE	TRUE	FALSE	TRUE	FALSE	NA
mabr_STI10_0044-1F3.txt	CFR Soumousso	NA	field	56	A.gambiae s.s.	GA-M	FALSE	TRUE	FALSE	TRUE	FALSE	NA
mabr_STI10_0044-1F4.txt	CFR Soumousso	NA	field	56	A.gambiae s.s.	GA-M	FALSE	TRUE	FALSE	TRUE	FALSE	NA
mabr_STI10_0044-1H1.txt	CFR Soumousso	NA	field	57	A.gambiae s.s.	GA-M	FALSE	TRUE	FALSE	TRUE	FALSE	NA
mabr_STI10_0044-1H2.txt	CFR Soumousso	NA	field	57	A.gambiae s.s.	GA-M	FALSE	TRUE	FALSE	TRUE	FALSE	NA
mabr_STI10_0044-1H3.txt	CFR Soumousso	NA	field	57	A.gambiae s.s.	GA-M	FALSE	TRUE	FALSE	TRUE	FALSE	NA
mabr_STI10_0044-1H4.txt	CFR Soumousso	NA	field	57	A.gambiae s.s.	GA-M	FALSE	TRUE	FALSE	TRUE	FALSE	NA
mabr_STI10_0044-1I1.txt	CFR Soumousso	NA	field	58	A.gambiae s.s.	GA-M	FALSE	TRUE	FALSE	TRUE	FALSE	NA
mabr_STI10_0044-1I2.txt	CFR Soumousso	NA	field	58	A.gambiae s.s.	GA-M	FALSE	TRUE	FALSE	TRUE	FALSE	NA
mabr_STI10_0044-1I3.txt	CFR Soumousso	NA	field	58	A.gambiae s.s.	GA-M	FALSE	TRUE	FALSE	TRUE	FALSE	NA
mabr_STI10_0044-1I4.txt	CFR Soumousso	NA	field	58	A.gambiae s.s.	GA-M	FALSE	TRUE	FALSE	TRUE	FALSE	NA
mabr_STI10_0044-1K1.txt	CFR Soumousso	NA	field	60	A.gambiae s.s.	GA-M	FALSE	TRUE	FALSE	TRUE	FALSE	NA
mabr_STI10_0044-1K2.txt	CFR Soumousso	NA	field	60	A.gambiae s.s.	GA-M	FALSE	TRUE	FALSE	TRUE	FALSE	NA
mabr_STI10_0044-1K3.txt	CFR Soumousso	NA	field	60	A.gambiae s.s.	GA-M	FALSE	TRUE	FALSE	TRUE	FALSE	NA
mabr_STI10_0044-1K4.txt	CFR Soumousso	NA	field	60	A.gambiae s.s.	GA-M	FALSE	TRUE	FALSE	TRUE	FALSE	NA
mabr_STI10_0047-2A1.txt	CFR Soumousso	NA	field	62	A.gambiae s.s.	GA-M	FALSE	TRUE	FALSE	FALSE	FALSE	NA
mabr_STI10_0047-2A2.txt	CFR Soumousso	NA	field	62	A.gambiae s.s.	GA-M	FALSE	TRUE	FALSE	FALSE	FALSE	NA
mabr_STI10_0047-2A3.txt	CFR Soumousso	NA	field	62	A.gambiae s.s.	GA-M	FALSE	TRUE	FALSE	FALSE	FALSE	NA
mabr_STI10_0047-2A4.txt	CFR Soumousso	NA	field	62	A.gambiae s.s.	GA-M	FALSE	TRUE	FALSE	FALSE	FALSE	NA
mabr_STI10_0047-2D1.txt	CFR Soumousso	NA	field	65	A.gambiae s.s.	GA-M	FALSE	TRUE	FALSE	TRUE	FALSE	NA
mabr_STI10_0047-2D2.txt	CFR Soumousso	NA	field	65	A.gambiae s.s.	GA-M	FALSE	TRUE	FALSE	TRUE	FALSE	NA
mabr_STI10_0047-2D3.txt	CFR Soumousso	NA	field	65	A.gambiae s.s.	GA-M	FALSE	TRUE	FALSE	TRUE	FALSE	NA
mabr_STI10_0047-2D4.txt	CFR Soumousso	NA	field	65	A.gambiae s.s.	GA-M	FALSE	TRUE	FALSE	TRUE	FALSE	NA
mabr_STI10_0047-2F1.txt	CFR Soumousso	NA	field	67	A.gambiae s.s.	GA-M	FALSE	TRUE	FALSE	TRUE	FALSE	NA
mabr_STI10_0047-2F2.txt	CFR Soumousso	NA	field	67	A.gambiae s.s.	GA-M	FALSE	TRUE	FALSE	TRUE	FALSE	NA
mabr_STI10_0047-2F3.txt	CFR Soumousso	NA	field	67	A.gambiae s.s.	GA-M	FALSE	TRUE	FALSE	TRUE	FALSE	NA
mabr_STI10_0047-2F4.txt	CFR Soumousso	NA	field	67	A.gambiae s.s.	GA-M	FALSE	TRUE	FALSE	TRUE	FALSE	NA
mabr_STI10_0047-2K1.txt	CFR Soumousso	NA	field	71	A.gambiae s.s.	GA-M	FALSE	TRUE	FALSE	FALSE	FALSE	NA
mabr_STI10_0047-2K2.txt	CFR Soumousso	NA	field	71	A.gambiae s.s.	GA-M	FALSE	TRUE	FALSE	FALSE	FALSE	NA
mabr_STI10_0047-2K3.txt	CFR Soumousso	NA	field	71	A.gambiae s.s.	GA-M	FALSE	TRUE	FALSE	FALSE	FALSE	NA
mabr_STI10_0047-2K4.txt	CFR Soumousso	NA	field	71	A.gambiae s.s.	GA-M	FALSE	TRUE	FALSE	FALSE	FALSE	NA
mabr_STI10_0050-3E1.txt	CFR Soumousso	NA	field	77	A.gambiae s.s.	GA-M	FALSE	TRUE	FALSE	FALSE	FALSE	NA
mabr_STI10_0050-3E2.txt	CFR Soumousso	NA	field	77	A.gambiae s.s.	GA-M	FALSE	TRUE	FALSE	FALSE	FALSE	NA
mabr_STI10_0050-3E3.txt	CFR Soumousso	NA	field	77	A.gambiae s.s.	GA-M	FALSE	TRUE	FALSE	FALSE	FALSE	NA
mabr_STI10_0050-3E4.txt	CFR Soumousso	NA	field	77	A.gambiae s.s.	GA-M	FALSE	TRUE	FALSE	FALSE	FALSE	NA
mabr_STI10_0050-3H1.txt	CFR Soumousso	NA	field	79	A.gambiae s.s.	GA-M	FALSE	FALSE	FALSE	FALSE	FALSE	NA
mabr_STI10_0050-3H2.txt	CFR Soumousso	NA	field	79	A.gambiae s.s.	GA-M	FALSE	FALSE	FALSE	FALSE	FALSE	NA
mabr_STI10_0050-3H3.txt	CFR Soumousso	NA	field	79	A.gambiae s.s.	GA-M	FALSE	FALSE	FALSE	FALSE	FALSE	NA
mabr_STI10_0050-3H4.txt	CFR Soumousso	NA	field	79	A.gambiae s.s.	GA-M	FALSE	FALSE	FALSE	FALSE	FALSE	NA
mabr_STI10_0052-1C1.txt	CFR Soumousso	NA	field	86	A.gambiae s.s.	GA-M	FALSE	TRUE	FALSE	FALSE	FALSE	NA
mabr_STI10_0052-1C2.txt	CFR Soumousso	NA	field	86	A.gambiae s.s.	GA-M	FALSE	TRUE	FALSE	FALSE	FALSE	NA
mabr_STI10_0052-1C3.txt	CFR Soumousso	NA	field	86	A.gambiae s.s.	GA-M	FALSE	TRUE	FALSE	FALSE	FALSE	NA
mabr_STI10_0052-1C4.txt	CFR Soumousso	NA	field	86	A.gambiae s.s.	GA-M	FALSE	TRUE	FALSE	FALSE	FALSE	NA
mabr_STI10_0052-1F1.txt	CFR Soumousso	NA	field	89	A.gambiae s.s.	GA-M	FALSE	TRUE	FALSE	FALSE	FALSE	NA
mabr_STI10_0052-1F2.txt	CFR Soumousso	NA	field	89	A.gambiae s.s.	GA-M	FALSE	TRUE	FALSE	FALSE	FALSE	NA
mabr_STI10_0052-1F3.txt	CFR Soumousso	NA	field	89	A.gambiae s.s.	GA-M	FALSE	TRUE	FALSE	FALSE	FALSE	NA
mabr_STI10_0052-1F4.txt	CFR Soumousso	NA	field	89	A.gambiae s.s.	GA-M	FALSE	TRUE	FALSE	FALSE	FALSE	NA
mabr_STI10_0054-2A1.txt	CFR Soumousso	NA	field	95	A.gambiae s.s.	GA-M	FALSE	TRUE	FALSE	TRUE	FALSE	NA
mabr_STI10_0054-2A2.txt	CFR Soumousso	NA	field	95	A.gambiae s.s.	GA-M	FALSE	TRUE	FALSE	TRUE	FALSE	NA
mabr_STI10_0054-2A3.txt	CFR Soumousso	NA	field	95	A.gambiae s.s.	GA-M	FALSE	TRUE	FALSE	TRUE	FALSE	NA
mabr_STI10_0054-2A4.txt	CFR Soumousso	NA	field	95	A.gambiae s.s.	GA-M	FALSE	TRUE	FALSE	TRUE	FALSE	NA
mabr_STI10_0054-2E1.txt	CFR Soumousso	NA	field	99	A.gambiae s.s.	GA-M	FALSE	TRUE	FALSE	TRUE	FALSE	NA
mabr_STI10_0054-2E2.txt	CFR Soumousso	NA	field	99	A.gambiae s.s.	GA-M	FALSE	TRUE	FALSE	TRUE	FALSE	NA
mabr_STI10_0054-2E3.txt	CFR Soumousso	NA	field	99	A.gambiae s.s.	GA-M	FALSE	TRUE	FALSE	TRUE	FALSE	NA
mabr_STI10_0054-2E4.txt	CFR Soumousso	NA	field	99	A.gambiae s.s.	GA-M	FALSE	TRUE	FALSE	TRUE	FALSE	NA
mabr_STI10_0056-3C1.txt	CFR Soumousso	NA	field	108	A.gambiae s.s.	GA-M	FALSE	TRUE	FALSE	TRUE	FALSE	NA
mabr_STI10_0056-3C2.txt	CFR Soumousso	NA	field	108	A.gambiae s.s.	GA-M	FALSE	TRUE	FALSE	TRUE	FALSE	NA
mabr_STI10_0056-3C3.txt	CFR Soumousso	NA	field	108	A.gambiae s.s.	GA-M	FALSE	TRUE	FALSE	TRUE	FALSE	NA
mabr_STI10_0056-3C4.txt	CFR Soumousso	NA	field	108	A.gambiae s.s.	GA-M	FALSE	TRUE	FALSE	TRUE	FALSE	NA
mabr_STI10_0056-3E1.txt	CFR Soumousso	NA	field	110	A.gambiae s.s.	GA-M	FALSE	TRUE	FALSE	TRUE	FALSE	NA
mabr_STI10_0056-3E2.txt	CFR Soumousso	NA	field	110	A.gambiae s.s.	GA-M	FALSE	TRUE	FALSE	TRUE	FALSE	NA
mabr_STI10_0056-3E3.txt	CFR Soumousso	NA	field	110	A.gambiae s.s.	GA-M	FALSE	TRUE	FALSE	TRUE	FALSE	NA
mabr_STI10_0056-3E4.txt	CFR Soumousso	NA	field	110	A.gambiae s.s.	GA-M	FALSE	TRUE	FALSE	TRUE	FALSE	NA
mabr_STI10_0058-2B1.txt	CFR Soumousso	NA	field	112	A.gambiae s.s.	GA-M	FALSE	TRUE	FALSE	FALSE	FALSE	NA
mabr_STI10_0058-2B2.txt	CFR Soumousso	NA	field	112	A.gambiae s.s.	GA-M	FALSE	TRUE	FALSE	FALSE	FALSE	NA
mabr_STI10_0058-2B3.txt	CFR Soumousso	NA	field	112	A.gambiae s.s.	GA-M	FALSE	TRUE	FALSE	FALSE	FALSE	NA
mabr_STI10_0058-2B4.txt	CFR Soumousso	NA	field	112	A.gambiae s.s.	GA-M	FALSE	TRUE	FALSE	FALSE	FALSE	NA
mabr_STI10_0058-2D1.txt	CFR Soumousso	NA	field	114	A.gambiae s.s.	GA-M	FALSE	TRUE	FALSE	FALSE	FALSE	NA
mabr_STI10_0058-2D2.txt	CFR Soumousso	NA	field	114	A.gambiae s.s.	GA-M	FALSE	TRUE	FALSE	FALSE	FALSE	NA
mabr_STI10_0058-2D3.txt	CFR Soumousso	NA	field	114	A.gambiae s.s.	GA-M	FALSE	TRUE	FALSE	FALSE	FALSE	NA
mabr_STI10_0058-2D4.txt	CFR Soumousso	NA	field	114	A.gambiae s.s.	GA-M	FALSE	TRUE	FALSE	FALSE	FALSE	NA
mabr_STI10_0058-2E1.txt	CFR Soumousso	NA	field	115	A.gambiae s.s.	GA-M	FALSE	TRUE	FALSE	FALSE	FALSE	NA
mabr_STI10_0058-2E2.txt	CFR Soumousso	NA	field	115	A.gambiae s.s.	GA-M	FALSE	TRUE	FALSE	FALSE	FALSE	NA
mabr_STI10_0058-2E3.txt	CFR Soumousso	NA	field	115	A.gambiae s.s.	GA-M	FALSE	TRUE	FALSE	FALSE	FALSE	NA
mabr_STI10_0058-2E4.txt	CFR Soumousso	NA	field	115	A.gambiae s.s.	GA-M	FALSE	TRUE	FALSE	FALSE	FALSE	NA
mabr_STI10_0060-3B1.txt	CFR Soumousso	NA	field	123	A.gambiae s.s.	GA-M	FALSE	TRUE	FALSE	TRUE	FALSE	NA
mabr_STI10_0060-3B2.txt	CFR Soumousso	NA	field	123	A.gambiae s.s.	GA-M	FALSE	TRUE	FALSE	TRUE	FALSE	NA
mabr_STI10_0060-3B3.txt	CFR Soumousso	NA	field	123	A.gambiae s.s.	GA-M	FALSE	TRUE	FALSE	TRUE	FALSE	NA
mabr_STI10_0060-3B4.txt	CFR Soumousso	NA	field	123	A.gambiae s.s.	GA-M	FALSE	TRUE	FALSE	TRUE	FALSE	NA
mabr_STI10_0060-3C1.txt	CFR Soumousso	NA	field	124	A.gambiae s.s.	GA-M	FALSE	TRUE	FALSE	TRUE	FALSE	NA
mabr_STI10_0060-3C2.txt	CFR Soumousso	NA	field	124	A.gambiae s.s.	GA-M	FALSE	TRUE	FALSE	TRUE	FALSE	NA
mabr_STI10_0060-3C3.txt	CFR Soumousso	NA	field	124	A.gambiae s.s.	GA-M	FALSE	TRUE	FALSE	TRUE	FALSE	NA
mabr_STI10_0060-3C4.txt	CFR Soumousso	NA	field	124	A.gambiae s.s.	GA-M	FALSE	TRUE	FALSE	TRUE	FALSE	NA
mabr_STI10_0060-3D1.txt	CFR Soumousso	NA	field	125	A.gambiae s.s.	GA-M	FALSE	TRUE	FALSE	TRUE	FALSE	NA
mabr_STI10_0060-3D2.txt	CFR Soumousso	NA	field	125	A.gambiae s.s.	GA-M	FALSE	TRUE	FALSE	TRUE	FALSE	NA
mabr_STI10_0060-3D3.txt	CFR Soumousso	NA	field	125	A.gambiae s.s.	GA-M	FALSE	TRUE	FALSE	TRUE	FALSE	NA
mabr_STI10_0060-3D4.txt	CFR Soumousso	NA	field	125	A.gambiae s.s.	GA-M	FALSE	TRUE	FALSE	TRUE	FALSE	NA
mabr_STI10_0060-3K1.txt	CFR Soumousso	NA	field	131	A.gambiae s.s.	GA-M	FALSE	TRUE	FALSE	FALSE	FALSE	NA
mabr_STI10_0060-3K2.txt	CFR Soumousso	NA	field	131	A.gambiae s.s.	GA-M	FALSE	TRUE	FALSE	FALSE	FALSE	NA
mabr_STI10_0060-3K3.txt	CFR Soumousso	NA	field	131	A.gambiae s.s.	GA-M	FALSE	TRUE	FALSE	FALSE	FALSE	NA
mabr_STI10_0060-3K4.txt	CFR Soumousso	NA	field	131	A.gambiae s.s.	GA-M	FALSE	TRUE	FALSE	FALSE	FALSE	NA
mabr_STI10_0027-1B1.txt	CFR Soumousso	NA	field	2	A.gambiae s.s.	GA-S	FALSE	TRUE	FALSE	TRUE	FALSE	NA
mabr_STI10_0027-1B2.txt	CFR Soumousso	NA	field	2	A.gambiae s.s.	GA-S	FALSE	TRUE	FALSE	TRUE	FALSE	NA
mabr_STI10_0027-1B3.txt	CFR Soumousso	NA	field	2	A.gambiae s.s.	GA-S	FALSE	TRUE	FALSE	TRUE	FALSE	NA
mabr_STI10_0027-1B4.txt	CFR Soumousso	NA	field	2	A.gambiae s.s.	GA-S	FALSE	TRUE	FALSE	TRUE	FALSE	NA
mabr_STI10_0027-1D1.txt	CFR Soumousso	NA	field	4	A.gambiae s.s.	GA-S	FALSE	TRUE	FALSE	TRUE	FALSE	NA
mabr_STI10_0027-1D2.txt	CFR Soumousso	NA	field	4	A.gambiae s.s.	GA-S	FALSE	TRUE	FALSE	TRUE	FALSE	NA
mabr_STI10_0027-1D3.txt	CFR Soumousso	NA	field	4	A.gambiae s.s.	GA-S	FALSE	TRUE	FALSE	TRUE	FALSE	NA
mabr_STI10_0027-1D4.txt	CFR Soumousso	NA	field	4	A.gambiae s.s.	GA-S	FALSE	TRUE	FALSE	TRUE	FALSE	NA
mabr_STI10_0030-2E1.txt	CFR Soumousso	NA	field	15	A.gambiae s.s.	GA-S	FALSE	TRUE	FALSE	TRUE	FALSE	NA
mabr_STI10_0030-2E2.txt	CFR Soumousso	NA	field	15	A.gambiae s.s.	GA-S	FALSE	TRUE	FALSE	TRUE	FALSE	NA
mabr_STI10_0030-2E3.txt	CFR Soumousso	NA	field	15	A.gambiae s.s.	GA-S	FALSE	TRUE	FALSE	TRUE	FALSE	NA
mabr_STI10_0030-2E4.txt	CFR Soumousso	NA	field	15	A.gambiae s.s.	GA-S	FALSE	TRUE	FALSE	TRUE	FALSE	NA
mabr_STI10_0030-2F1.txt	CFR Soumousso	NA	field	16	A.gambiae s.s.	GA-S	FALSE	TRUE	FALSE	FALSE	FALSE	NA
mabr_STI10_0030-2F2.txt	CFR Soumousso	NA	field	16	A.gambiae s.s.	GA-S	FALSE	TRUE	FALSE	FALSE	FALSE	NA
mabr_STI10_0030-2F3.txt	CFR Soumousso	NA	field	16	A.gambiae s.s.	GA-S	FALSE	TRUE	FALSE	FALSE	FALSE	NA
mabr_STI10_0030-2F4.txt	CFR Soumousso	NA	field	16	A.gambiae s.s.	GA-S	FALSE	TRUE	FALSE	FALSE	FALSE	NA
mabr_STI10_0030-2H1.txt	CFR Soumousso	NA	field	17	A.gambiae s.s.	GA-S	FALSE	TRUE	FALSE	TRUE	FALSE	NA
mabr_STI10_0030-2H2.txt	CFR Soumousso	NA	field	17	A.gambiae s.s.	GA-S	FALSE	TRUE	FALSE	TRUE	FALSE	NA
mabr_STI10_0030-2H3.txt	CFR Soumousso	NA	field	17	A.gambiae s.s.	GA-S	FALSE	TRUE	FALSE	TRUE	FALSE	NA
mabr_STI10_0030-2H4.txt	CFR Soumousso	NA	field	17	A.gambiae s.s.	GA-S	FALSE	TRUE	FALSE	TRUE	FALSE	NA
mabr_STI10_0030-2I1.txt	CFR Soumousso	NA	field	18	A.gambiae s.s.	GA-S	FALSE	FALSE	FALSE	TRUE	FALSE	NA
mabr_STI10_0030-2I2.txt	CFR Soumousso	NA	field	18	A.gambiae s.s.	GA-S	FALSE	FALSE	FALSE	TRUE	FALSE	NA
mabr_STI10_0030-2I3.txt	CFR Soumousso	NA	field	18	A.gambiae s.s.	GA-S	FALSE	FALSE	FALSE	TRUE	FALSE	NA
mabr_STI10_0030-2I4.txt	CFR Soumousso	NA	field	18	A.gambiae s.s.	GA-S	FALSE	FALSE	FALSE	TRUE	FALSE	NA
mabr_STI10_0030-2J1.txt	CFR Soumousso	NA	field	19	A.gambiae s.s.	GA-S	FALSE	FALSE	FALSE	TRUE	FALSE	NA
mabr_STI10_0030-2J2.txt	CFR Soumousso	NA	field	19	A.gambiae s.s.	GA-S	FALSE	FALSE	FALSE	TRUE	FALSE	NA
mabr_STI10_0030-2J3.txt	CFR Soumousso	NA	field	19	A.gambiae s.s.	GA-S	FALSE	FALSE	FALSE	TRUE	FALSE	NA
mabr_STI10_0030-2J4.txt	CFR Soumousso	NA	field	19	A.gambiae s.s.	GA-S	FALSE	FALSE	FALSE	TRUE	FALSE	NA
mabr_STI10_0030-2K1.txt	CFR Soumousso	NA	field	20	A.gambiae s.s.	GA-S	FALSE	TRUE	FALSE	TRUE	FALSE	NA
mabr_STI10_0030-2K2.txt	CFR Soumousso	NA	field	20	A.gambiae s.s.	GA-S	FALSE	TRUE	FALSE	TRUE	FALSE	NA
mabr_STI10_0030-2K3.txt	CFR Soumousso	NA	field	20	A.gambiae s.s.	GA-S	FALSE	TRUE	FALSE	TRUE	FALSE	NA
mabr_STI10_0030-2K4.txt	CFR Soumousso	NA	field	20	A.gambiae s.s.	GA-S	FALSE	TRUE	FALSE	TRUE	FALSE	NA
mabr_STI10_0036-2C1.txt	CFR Soumousso	NA	field	23	A.gambiae s.s.	GA-S	FALSE	TRUE	FALSE	FALSE	FALSE	NA
mabr_STI10_0036-2C2.txt	CFR Soumousso	NA	field	23	A.gambiae s.s.	GA-S	FALSE	TRUE	FALSE	FALSE	FALSE	NA
mabr_STI10_0036-2C3.txt	CFR Soumousso	NA	field	23	A.gambiae s.s.	GA-S	FALSE	TRUE	FALSE	FALSE	FALSE	NA
mabr_STI10_0036-2C4.txt	CFR Soumousso	NA	field	23	A.gambiae s.s.	GA-S	FALSE	TRUE	FALSE	FALSE	FALSE	NA
mabr_STI10_0036-2D1.txt	CFR Soumousso	NA	field	24	A.gambiae s.s.	GA-S	FALSE	TRUE	FALSE	FALSE	FALSE	NA
mabr_STI10_0036-2D2.txt	CFR Soumousso	NA	field	24	A.gambiae s.s.	GA-S	FALSE	TRUE	FALSE	FALSE	FALSE	NA
mabr_STI10_0036-2D3.txt	CFR Soumousso	NA	field	24	A.gambiae s.s.	GA-S	FALSE	TRUE	FALSE	FALSE	FALSE	NA
mabr_STI10_0036-2D4.txt	CFR Soumousso	NA	field	24	A.gambiae s.s.	GA-S	FALSE	TRUE	FALSE	FALSE	FALSE	NA
mabr_STI10_0036-2F1.txt	CFR Soumousso	NA	field	26	A.gambiae s.s.	GA-S	FALSE	TRUE	FALSE	FALSE	FALSE	NA
mabr_STI10_0036-2F2.txt	CFR Soumousso	NA	field	26	A.gambiae s.s.	GA-S	FALSE	TRUE	FALSE	FALSE	FALSE	NA
mabr_STI10_0036-2F3.txt	CFR Soumousso	NA	field	26	A.gambiae s.s.	GA-S	FALSE	TRUE	FALSE	FALSE	FALSE	NA
mabr_STI10_0036-2F4.txt	CFR Soumousso	NA	field	26	A.gambiae s.s.	GA-S	FALSE	TRUE	FALSE	FALSE	FALSE	NA
mabr_STI10_0036-2I1.txt	CFR Soumousso	NA	field	28	A.gambiae s.s.	GA-S	FALSE	TRUE	FALSE	FALSE	FALSE	NA
mabr_STI10_0036-2I2.txt	CFR Soumousso	NA	field	28	A.gambiae s.s.	GA-S	FALSE	TRUE	FALSE	FALSE	FALSE	NA
mabr_STI10_0036-2I3.txt	CFR Soumousso	NA	field	28	A.gambiae s.s.	GA-S	FALSE	TRUE	FALSE	FALSE	FALSE	NA
mabr_STI10_0036-2I4.txt	CFR Soumousso	NA	field	28	A.gambiae s.s.	GA-S	FALSE	TRUE	FALSE	FALSE	FALSE	NA
mabr_STI10_0036-2J1.txt	CFR Soumousso	NA	field	29	A.gambiae s.s.	GA-S	FALSE	TRUE	FALSE	FALSE	FALSE	NA
mabr_STI10_0036-2J2.txt	CFR Soumousso	NA	field	29	A.gambiae s.s.	GA-S	FALSE	TRUE	FALSE	FALSE	FALSE	NA
mabr_STI10_0036-2J3.txt	CFR Soumousso	NA	field	29	A.gambiae s.s.	GA-S	FALSE	TRUE	FALSE	FALSE	FALSE	NA
mabr_STI10_0036-2J4.txt	CFR Soumousso	NA	field	29	A.gambiae s.s.	GA-S	FALSE	TRUE	FALSE	FALSE	FALSE	NA
mabr_STI10_0038-3C1.txt	CFR Soumousso	NA	field	33	A.gambiae s.s.	GA-S	FALSE	TRUE	FALSE	FALSE	FALSE	NA
mabr_STI10_0038-3C2.txt	CFR Soumousso	NA	field	33	A.gambiae s.s.	GA-S	FALSE	TRUE	FALSE	FALSE	FALSE	NA
mabr_STI10_0038-3C3.txt	CFR Soumousso	NA	field	33	A.gambiae s.s.	GA-S	FALSE	TRUE	FALSE	FALSE	FALSE	NA
mabr_STI10_0038-3C4.txt	CFR Soumousso	NA	field	33	A.gambiae s.s.	GA-S	FALSE	TRUE	FALSE	FALSE	FALSE	NA
mabr_STI10_0038-3D1.txt	CFR Soumousso	NA	field	34	A.gambiae s.s.	GA-S	FALSE	TRUE	FALSE	FALSE	FALSE	NA
mabr_STI10_0038-3D2.txt	CFR Soumousso	NA	field	34	A.gambiae s.s.	GA-S	FALSE	TRUE	FALSE	FALSE	FALSE	NA
mabr_STI10_0038-3D3.txt	CFR Soumousso	NA	field	34	A.gambiae s.s.	GA-S	FALSE	TRUE	FALSE	FALSE	FALSE	NA
mabr_STI10_0038-3D4.txt	CFR Soumousso	NA	field	34	A.gambiae s.s.	GA-S	FALSE	TRUE	FALSE	FALSE	FALSE	NA
mabr_STI10_0038-3F1.txt	CFR Soumousso	NA	field	36	A.gambiae s.s.	GA-S	FALSE	TRUE	FALSE	TRUE	FALSE	NA
mabr_STI10_0038-3F2.txt	CFR Soumousso	NA	field	36	A.gambiae s.s.	GA-S	FALSE	TRUE	FALSE	TRUE	FALSE	NA
mabr_STI10_0038-3F3.txt	CFR Soumousso	NA	field	36	A.gambiae s.s.	GA-S	FALSE	TRUE	FALSE	TRUE	FALSE	NA
mabr_STI10_0038-3F4.txt	CFR Soumousso	NA	field	36	A.gambiae s.s.	GA-S	FALSE	TRUE	FALSE	TRUE	FALSE	NA
mabr_STI10_0038-3I1.txt	CFR Soumousso	NA	field	38	A.gambiae s.s.	GA-S	FALSE	TRUE	FALSE	TRUE	FALSE	NA
mabr_STI10_0038-3I2.txt	CFR Soumousso	NA	field	38	A.gambiae s.s.	GA-S	FALSE	TRUE	FALSE	TRUE	FALSE	NA
mabr_STI10_0038-3I3.txt	CFR Soumousso	NA	field	38	A.gambiae s.s.	GA-S	FALSE	TRUE	FALSE	TRUE	FALSE	NA
mabr_STI10_0038-3I4.txt	CFR Soumousso	NA	field	38	A.gambiae s.s.	GA-S	FALSE	TRUE	FALSE	TRUE	FALSE	NA
mabr_STI10_0041-3B1.txt	CFR Soumousso	NA	field	42	A.gambiae s.s.	GA-S	FALSE	TRUE	FALSE	FALSE	FALSE	NA
mabr_STI10_0041-3B2.txt	CFR Soumousso	NA	field	42	A.gambiae s.s.	GA-S	FALSE	TRUE	FALSE	FALSE	FALSE	NA
mabr_STI10_0041-3B3.txt	CFR Soumousso	NA	field	42	A.gambiae s.s.	GA-S	FALSE	TRUE	FALSE	FALSE	FALSE	NA
mabr_STI10_0041-3B4.txt	CFR Soumousso	NA	field	42	A.gambiae s.s.	GA-S	FALSE	TRUE	FALSE	FALSE	FALSE	NA
mabr_STI10_0041-3F1.txt	CFR Soumousso	NA	field	46	A.gambiae s.s.	GA-S	FALSE	TRUE	FALSE	FALSE	FALSE	NA
mabr_STI10_0041-3F2.txt	CFR Soumousso	NA	field	46	A.gambiae s.s.	GA-S	FALSE	TRUE	FALSE	FALSE	FALSE	NA
mabr_STI10_0041-3F3.txt	CFR Soumousso	NA	field	46	A.gambiae s.s.	GA-S	FALSE	TRUE	FALSE	FALSE	FALSE	NA
mabr_STI10_0041-3F4.txt	CFR Soumousso	NA	field	46	A.gambiae s.s.	GA-S	FALSE	TRUE	FALSE	FALSE	FALSE	NA
mabr_STI10_0041-3H1.txt	CFR Soumousso	NA	field	47	A.gambiae s.s.	GA-S	FALSE	TRUE	FALSE	TRUE	FALSE	NA
mabr_STI10_0041-3H2.txt	CFR Soumousso	NA	field	47	A.gambiae s.s.	GA-S	FALSE	TRUE	FALSE	TRUE	FALSE	NA
mabr_STI10_0041-3H3.txt	CFR Soumousso	NA	field	47	A.gambiae s.s.	GA-S	FALSE	TRUE	FALSE	TRUE	FALSE	NA
mabr_STI10_0041-3H4.txt	CFR Soumousso	NA	field	47	A.gambiae s.s.	GA-S	FALSE	TRUE	FALSE	TRUE	FALSE	NA
mabr_STI10_0041-3J1.txt	CFR Soumousso	NA	field	49	A.gambiae s.s.	GA-S	FALSE	TRUE	FALSE	FALSE	FALSE	NA
mabr_STI10_0041-3J2.txt	CFR Soumousso	NA	field	49	A.gambiae s.s.	GA-S	FALSE	TRUE	FALSE	FALSE	FALSE	NA
mabr_STI10_0041-3J3.txt	CFR Soumousso	NA	field	49	A.gambiae s.s.	GA-S	FALSE	TRUE	FALSE	FALSE	FALSE	NA
mabr_STI10_0041-3J4.txt	CFR Soumousso	NA	field	49	A.gambiae s.s.	GA-S	FALSE	TRUE	FALSE	FALSE	FALSE	NA
mabr_STI10_0041-3K1.txt	CFR Soumousso	NA	field	50	A.gambiae s.s.	GA-S	FALSE	TRUE	FALSE	TRUE	FALSE	NA
mabr_STI10_0041-3K2.txt	CFR Soumousso	NA	field	50	A.gambiae s.s.	GA-S	FALSE	TRUE	FALSE	TRUE	FALSE	NA
mabr_STI10_0041-3K3.txt	CFR Soumousso	NA	field	50	A.gambiae s.s.	GA-S	FALSE	TRUE	FALSE	TRUE	FALSE	NA
mabr_STI10_0041-3K4.txt	CFR Soumousso	NA	field	50	A.gambiae s.s.	GA-S	FALSE	TRUE	FALSE	TRUE	FALSE	NA
mabr_STI10_0044-1A1.txt	CFR Soumousso	NA	field	51	A.gambiae s.s.	GA-S	FALSE	TRUE	FALSE	FALSE	FALSE	NA
mabr_STI10_0044-1A2.txt	CFR Soumousso	NA	field	51	A.gambiae s.s.	GA-S	FALSE	TRUE	FALSE	FALSE	FALSE	NA
mabr_STI10_0044-1A3.txt	CFR Soumousso	NA	field	51	A.gambiae s.s.	GA-S	FALSE	TRUE	FALSE	FALSE	FALSE	NA
mabr_STI10_0044-1A4.txt	CFR Soumousso	NA	field	51	A.gambiae s.s.	GA-S	FALSE	TRUE	FALSE	FALSE	FALSE	NA
mabr_STI10_0044-1C1.txt	CFR Soumousso	NA	field	53	A.gambiae s.s.	GA-S	FALSE	TRUE	FALSE	FALSE	FALSE	NA
mabr_STI10_0044-1C2.txt	CFR Soumousso	NA	field	53	A.gambiae s.s.	GA-S	FALSE	TRUE	FALSE	FALSE	FALSE	NA
mabr_STI10_0044-1C3.txt	CFR Soumousso	NA	field	53	A.gambiae s.s.	GA-S	FALSE	TRUE	FALSE	FALSE	FALSE	NA
mabr_STI10_0044-1C4.txt	CFR Soumousso	NA	field	53	A.gambiae s.s.	GA-S	FALSE	TRUE	FALSE	FALSE	FALSE	NA
mabr_STI10_0047-2B1.txt	CFR Soumousso	NA	field	63	A.gambiae s.s.	GA-S	FALSE	TRUE	FALSE	TRUE	FALSE	NA
mabr_STI10_0047-2B2.txt	CFR Soumousso	NA	field	63	A.gambiae s.s.	GA-S	FALSE	TRUE	FALSE	TRUE	FALSE	NA
mabr_STI10_0047-2B3.txt	CFR Soumousso	NA	field	63	A.gambiae s.s.	GA-S	FALSE	TRUE	FALSE	TRUE	FALSE	NA
mabr_STI10_0047-2B4.txt	CFR Soumousso	NA	field	63	A.gambiae s.s.	GA-S	FALSE	TRUE	FALSE	TRUE	FALSE	NA
mabr_STI10_0047-2C1.txt	CFR Soumousso	NA	field	64	A.gambiae s.s.	GA-S	FALSE	TRUE	FALSE	TRUE	FALSE	NA
mabr_STI10_0047-2C2.txt	CFR Soumousso	NA	field	64	A.gambiae s.s.	GA-S	FALSE	TRUE	FALSE	TRUE	FALSE	NA
mabr_STI10_0047-2C3.txt	CFR Soumousso	NA	field	64	A.gambiae s.s.	GA-S	FALSE	TRUE	FALSE	TRUE	FALSE	NA
mabr_STI10_0047-2C4.txt	CFR Soumousso	NA	field	64	A.gambiae s.s.	GA-S	FALSE	TRUE	FALSE	TRUE	FALSE	NA
mabr_STI10_0047-2E1.txt	CFR Soumousso	NA	field	66	A.gambiae s.s.	GA-S	FALSE	TRUE	FALSE	TRUE	FALSE	NA
mabr_STI10_0047-2E2.txt	CFR Soumousso	NA	field	66	A.gambiae s.s.	GA-S	FALSE	TRUE	FALSE	TRUE	FALSE	NA
mabr_STI10_0047-2E3.txt	CFR Soumousso	NA	field	66	A.gambiae s.s.	GA-S	FALSE	TRUE	FALSE	TRUE	FALSE	NA
mabr_STI10_0047-2E4.txt	CFR Soumousso	NA	field	66	A.gambiae s.s.	GA-S	FALSE	TRUE	FALSE	TRUE	FALSE	NA
mabr_STI10_0047-2H1.txt	CFR Soumousso	NA	field	68	A.gambiae s.s.	GA-S	FALSE	TRUE	FALSE	FALSE	FALSE	NA
mabr_STI10_0047-2H2.txt	CFR Soumousso	NA	field	68	A.gambiae s.s.	GA-S	FALSE	TRUE	FALSE	FALSE	FALSE	NA
mabr_STI10_0047-2H3.txt	CFR Soumousso	NA	field	68	A.gambiae s.s.	GA-S	FALSE	TRUE	FALSE	FALSE	FALSE	NA
mabr_STI10_0047-2H4.txt	CFR Soumousso	NA	field	68	A.gambiae s.s.	GA-S	FALSE	TRUE	FALSE	FALSE	FALSE	NA
mabr_STI10_0047-2L1.txt	CFR Soumousso	NA	field	72	A.gambiae s.s.	GA-S	FALSE	FALSE	FALSE	TRUE	FALSE	NA
mabr_STI10_0047-2L2.txt	CFR Soumousso	NA	field	72	A.gambiae s.s.	GA-S	FALSE	FALSE	FALSE	TRUE	FALSE	NA
mabr_STI10_0047-2L3.txt	CFR Soumousso	NA	field	72	A.gambiae s.s.	GA-S	FALSE	FALSE	FALSE	TRUE	FALSE	NA
mabr_STI10_0047-2L4.txt	CFR Soumousso	NA	field	72	A.gambiae s.s.	GA-S	FALSE	FALSE	FALSE	TRUE	FALSE	NA
mabr_STI10_0050-3A1.txt	CFR Soumousso	NA	field	73	A.gambiae s.s.	GA-S	FALSE	TRUE	FALSE	TRUE	FALSE	NA
mabr_STI10_0050-3A2.txt	CFR Soumousso	NA	field	73	A.gambiae s.s.	GA-S	FALSE	TRUE	FALSE	TRUE	FALSE	NA
mabr_STI10_0050-3A3.txt	CFR Soumousso	NA	field	73	A.gambiae s.s.	GA-S	FALSE	TRUE	FALSE	TRUE	FALSE	NA
mabr_STI10_0050-3A4.txt	CFR Soumousso	NA	field	73	A.gambiae s.s.	GA-S	FALSE	TRUE	FALSE	TRUE	FALSE	NA
mabr_STI10_0050-3D1.txt	CFR Soumousso	NA	field	76	A.gambiae s.s.	GA-S	FALSE	TRUE	FALSE	TRUE	FALSE	NA
mabr_STI10_0050-3D2.txt	CFR Soumousso	NA	field	76	A.gambiae s.s.	GA-S	FALSE	TRUE	FALSE	TRUE	FALSE	NA
mabr_STI10_0050-3D3.txt	CFR Soumousso	NA	field	76	A.gambiae s.s.	GA-S	FALSE	TRUE	FALSE	TRUE	FALSE	NA
mabr_STI10_0050-3D4.txt	CFR Soumousso	NA	field	76	A.gambiae s.s.	GA-S	FALSE	TRUE	FALSE	TRUE	FALSE	NA
mabr_STI10_0050-3F1.txt	CFR Soumousso	NA	field	78	A.gambiae s.s.	GA-S	FALSE	TRUE	FALSE	TRUE	FALSE	NA
mabr_STI10_0050-3F2.txt	CFR Soumousso	NA	field	78	A.gambiae s.s.	GA-S	FALSE	TRUE	FALSE	TRUE	FALSE	NA
mabr_STI10_0050-3F3.txt	CFR Soumousso	NA	field	78	A.gambiae s.s.	GA-S	FALSE	TRUE	FALSE	TRUE	FALSE	NA
mabr_STI10_0050-3F4.txt	CFR Soumousso	NA	field	78	A.gambiae s.s.	GA-S	FALSE	TRUE	FALSE	TRUE	FALSE	NA
mabr_STI10_0050-3I1.txt	CFR Soumousso	NA	field	80	A.gambiae s.s.	GA-S	FALSE	TRUE	FALSE	FALSE	FALSE	NA
mabr_STI10_0050-3I2.txt	CFR Soumousso	NA	field	80	A.gambiae s.s.	GA-S	FALSE	TRUE	FALSE	FALSE	FALSE	NA
mabr_STI10_0050-3I3.txt	CFR Soumousso	NA	field	80	A.gambiae s.s.	GA-S	FALSE	TRUE	FALSE	FALSE	FALSE	NA
mabr_STI10_0050-3I4.txt	CFR Soumousso	NA	field	80	A.gambiae s.s.	GA-S	FALSE	TRUE	FALSE	FALSE	FALSE	NA
mabr_STI10_0050-3L1.txt	CFR Soumousso	NA	field	83	A.gambiae s.s.	GA-S	FALSE	TRUE	FALSE	TRUE	FALSE	NA
mabr_STI10_0050-3L2.txt	CFR Soumousso	NA	field	83	A.gambiae s.s.	GA-S	FALSE	TRUE	FALSE	TRUE	FALSE	NA
mabr_STI10_0050-3L3.txt	CFR Soumousso	NA	field	83	A.gambiae s.s.	GA-S	FALSE	TRUE	FALSE	TRUE	FALSE	NA
mabr_STI10_0050-3L4.txt	CFR Soumousso	NA	field	83	A.gambiae s.s.	GA-S	FALSE	TRUE	FALSE	TRUE	FALSE	NA
mabr_STI10_0052-1A1.txt	CFR Soumousso	NA	field	84	A.gambiae s.s.	GA-S	FALSE	TRUE	FALSE	FALSE	FALSE	NA
mabr_STI10_0052-1A2.txt	CFR Soumousso	NA	field	84	A.gambiae s.s.	GA-S	FALSE	TRUE	FALSE	FALSE	FALSE	NA
mabr_STI10_0052-1A3.txt	CFR Soumousso	NA	field	84	A.gambiae s.s.	GA-S	FALSE	TRUE	FALSE	FALSE	FALSE	NA
mabr_STI10_0052-1A4.txt	CFR Soumousso	NA	field	84	A.gambiae s.s.	GA-S	FALSE	TRUE	FALSE	FALSE	FALSE	NA
mabr_STI10_0052-1I1.txt	CFR Soumousso	NA	field	91	A.gambiae s.s.	GA-S	FALSE	TRUE	FALSE	TRUE	FALSE	NA
mabr_STI10_0052-1I2.txt	CFR Soumousso	NA	field	91	A.gambiae s.s.	GA-S	FALSE	TRUE	FALSE	TRUE	FALSE	NA
mabr_STI10_0052-1I3.txt	CFR Soumousso	NA	field	91	A.gambiae s.s.	GA-S	FALSE	TRUE	FALSE	TRUE	FALSE	NA
mabr_STI10_0052-1I4.txt	CFR Soumousso	NA	field	91	A.gambiae s.s.	GA-S	FALSE	TRUE	FALSE	TRUE	FALSE	NA
mabr_STI10_0052-1L1.txt	CFR Soumousso	NA	field	94	A.gambiae s.s.	GA-S	FALSE	TRUE	FALSE	FALSE	FALSE	NA
mabr_STI10_0052-1L2.txt	CFR Soumousso	NA	field	94	A.gambiae s.s.	GA-S	FALSE	TRUE	FALSE	FALSE	FALSE	NA
mabr_STI10_0052-1L3.txt	CFR Soumousso	NA	field	94	A.gambiae s.s.	GA-S	FALSE	TRUE	FALSE	FALSE	FALSE	NA
mabr_STI10_0052-1L4.txt	CFR Soumousso	NA	field	94	A.gambiae s.s.	GA-S	FALSE	TRUE	FALSE	FALSE	FALSE	NA
mabr_STI10_0054-2B1.txt	CFR Soumousso	NA	field	96	A.gambiae s.s.	GA-S	FALSE	TRUE	FALSE	FALSE	FALSE	NA
mabr_STI10_0054-2B2.txt	CFR Soumousso	NA	field	96	A.gambiae s.s.	GA-S	FALSE	TRUE	FALSE	FALSE	FALSE	NA
mabr_STI10_0054-2B3.txt	CFR Soumousso	NA	field	96	A.gambiae s.s.	GA-S	FALSE	TRUE	FALSE	FALSE	FALSE	NA
mabr_STI10_0054-2B4.txt	CFR Soumousso	NA	field	96	A.gambiae s.s.	GA-S	FALSE	TRUE	FALSE	FALSE	FALSE	NA
mabr_STI10_0054-2D1.txt	CFR Soumousso	NA	field	98	A.gambiae s.s.	GA-S	FALSE	TRUE	FALSE	FALSE	FALSE	NA
mabr_STI10_0054-2D2.txt	CFR Soumousso	NA	field	98	A.gambiae s.s.	GA-S	FALSE	TRUE	FALSE	FALSE	FALSE	NA
mabr_STI10_0054-2D3.txt	CFR Soumousso	NA	field	98	A.gambiae s.s.	GA-S	FALSE	TRUE	FALSE	FALSE	FALSE	NA
mabr_STI10_0054-2D4.txt	CFR Soumousso	NA	field	98	A.gambiae s.s.	GA-S	FALSE	TRUE	FALSE	FALSE	FALSE	NA
mabr_STI10_0054-2F1.txt	CFR Soumousso	NA	field	100	A.gambiae s.s.	GA-S	FALSE	TRUE	FALSE	FALSE	FALSE	NA
mabr_STI10_0054-2F2.txt	CFR Soumousso	NA	field	100	A.gambiae s.s.	GA-S	FALSE	TRUE	FALSE	FALSE	FALSE	NA
mabr_STI10_0054-2F3.txt	CFR Soumousso	NA	field	100	A.gambiae s.s.	GA-S	FALSE	TRUE	FALSE	FALSE	FALSE	NA
mabr_STI10_0054-2F4.txt	CFR Soumousso	NA	field	100	A.gambiae s.s.	GA-S	FALSE	TRUE	FALSE	FALSE	FALSE	NA
mabr_STI10_0054-2H1.txt	CFR Soumousso	NA	field	101	A.gambiae s.s.	GA-S	FALSE	TRUE	FALSE	TRUE	FALSE	NA
mabr_STI10_0054-2H2.txt	CFR Soumousso	NA	field	101	A.gambiae s.s.	GA-S	FALSE	TRUE	FALSE	TRUE	FALSE	NA
mabr_STI10_0054-2H3.txt	CFR Soumousso	NA	field	101	A.gambiae s.s.	GA-S	FALSE	TRUE	FALSE	TRUE	FALSE	NA
mabr_STI10_0054-2H4.txt	CFR Soumousso	NA	field	101	A.gambiae s.s.	GA-S	FALSE	TRUE	FALSE	TRUE	FALSE	NA
mabr_STI10_0054-2J1.txt	CFR Soumousso	NA	field	103	A.gambiae s.s.	GA-S	FALSE	TRUE	FALSE	FALSE	FALSE	NA
mabr_STI10_0054-2J2.txt	CFR Soumousso	NA	field	103	A.gambiae s.s.	GA-S	FALSE	TRUE	FALSE	FALSE	FALSE	NA
mabr_STI10_0054-2J3.txt	CFR Soumousso	NA	field	103	A.gambiae s.s.	GA-S	FALSE	TRUE	FALSE	FALSE	FALSE	NA
mabr_STI10_0054-2J4.txt	CFR Soumousso	NA	field	103	A.gambiae s.s.	GA-S	FALSE	TRUE	FALSE	FALSE	FALSE	NA
mabr_STI10_0058-2A1.txt	CFR Soumousso	NA	field	111	A.gambiae s.s.	GA-S	FALSE	TRUE	FALSE	FALSE	FALSE	NA
mabr_STI10_0058-2A2.txt	CFR Soumousso	NA	field	111	A.gambiae s.s.	GA-S	FALSE	TRUE	FALSE	FALSE	FALSE	NA
mabr_STI10_0058-2A3.txt	CFR Soumousso	NA	field	111	A.gambiae s.s.	GA-S	FALSE	TRUE	FALSE	FALSE	FALSE	NA
mabr_STI10_0058-2A4.txt	CFR Soumousso	NA	field	111	A.gambiae s.s.	GA-S	FALSE	TRUE	FALSE	FALSE	FALSE	NA
mabr_STI10_0058-2F1.txt	CFR Soumousso	NA	field	116	A.gambiae s.s.	GA-S	FALSE	TRUE	FALSE	TRUE	FALSE	NA
mabr_STI10_0058-2F2.txt	CFR Soumousso	NA	field	116	A.gambiae s.s.	GA-S	FALSE	TRUE	FALSE	TRUE	FALSE	NA
mabr_STI10_0058-2F3.txt	CFR Soumousso	NA	field	116	A.gambiae s.s.	GA-S	FALSE	TRUE	FALSE	TRUE	FALSE	NA
mabr_STI10_0058-2F4.txt	CFR Soumousso	NA	field	116	A.gambiae s.s.	GA-S	FALSE	TRUE	FALSE	TRUE	FALSE	NA
mabr_STI10_0058-2H1.txt	CFR Soumousso	NA	field	117	A.gambiae s.s.	GA-S	FALSE	FALSE	FALSE	TRUE	FALSE	NA
mabr_STI10_0058-2H2.txt	CFR Soumousso	NA	field	117	A.gambiae s.s.	GA-S	FALSE	FALSE	FALSE	TRUE	FALSE	NA
mabr_STI10_0058-2H3.txt	CFR Soumousso	NA	field	117	A.gambiae s.s.	GA-S	FALSE	FALSE	FALSE	TRUE	FALSE	NA
mabr_STI10_0058-2H4.txt	CFR Soumousso	NA	field	117	A.gambiae s.s.	GA-S	FALSE	FALSE	FALSE	TRUE	FALSE	NA
mabr_STI10_0058-2I1.txt	CFR Soumousso	NA	field	118	A.gambiae s.s.	GA-S	FALSE	TRUE	FALSE	FALSE	FALSE	NA
mabr_STI10_0058-2I2.txt	CFR Soumousso	NA	field	118	A.gambiae s.s.	GA-S	FALSE	TRUE	FALSE	FALSE	FALSE	NA
mabr_STI10_0058-2I3.txt	CFR Soumousso	NA	field	118	A.gambiae s.s.	GA-S	FALSE	TRUE	FALSE	FALSE	FALSE	NA
mabr_STI10_0058-2I4.txt	CFR Soumousso	NA	field	118	A.gambiae s.s.	GA-S	FALSE	TRUE	FALSE	FALSE	FALSE	NA
mabr_STI10_0058-2J1.txt	CFR Soumousso	NA	field	119	A.gambiae s.s.	GA-S	FALSE	TRUE	FALSE	TRUE	FALSE	NA
mabr_STI10_0058-2J2.txt	CFR Soumousso	NA	field	119	A.gambiae s.s.	GA-S	FALSE	TRUE	FALSE	TRUE	FALSE	NA
mabr_STI10_0058-2J3.txt	CFR Soumousso	NA	field	119	A.gambiae s.s.	GA-S	FALSE	TRUE	FALSE	TRUE	FALSE	NA
mabr_STI10_0058-2J4.txt	CFR Soumousso	NA	field	119	A.gambiae s.s.	GA-S	FALSE	TRUE	FALSE	TRUE	FALSE	NA
mabr_STI10_0058-2L1.txt	CFR Soumousso	NA	field	121	A.gambiae s.s.	GA-S	FALSE	TRUE	FALSE	TRUE	FALSE	NA
mabr_STI10_0058-2L2.txt	CFR Soumousso	NA	field	121	A.gambiae s.s.	GA-S	FALSE	TRUE	FALSE	TRUE	FALSE	NA
mabr_STI10_0058-2L3.txt	CFR Soumousso	NA	field	121	A.gambiae s.s.	GA-S	FALSE	TRUE	FALSE	TRUE	FALSE	NA
mabr_STI10_0058-2L4.txt	CFR Soumousso	NA	field	121	A.gambiae s.s.	GA-S	FALSE	TRUE	FALSE	TRUE	FALSE	NA
mabr_STI10_0060-3H1.txt	CFR Soumousso	NA	field	128	A.gambiae s.s.	GA-S	FALSE	TRUE	FALSE	FALSE	FALSE	NA
mabr_STI10_0060-3H2.txt	CFR Soumousso	NA	field	128	A.gambiae s.s.	GA-S	FALSE	TRUE	FALSE	FALSE	FALSE	NA
mabr_STI10_0060-3H3.txt	CFR Soumousso	NA	field	128	A.gambiae s.s.	GA-S	FALSE	TRUE	FALSE	FALSE	FALSE	NA
mabr_STI10_0060-3H4.txt	CFR Soumousso	NA	field	128	A.gambiae s.s.	GA-S	FALSE	TRUE	FALSE	FALSE	FALSE	NA
mabr_STI10_0060-3I1.txt	CFR Soumousso	NA	field	129	A.gambiae s.s.	GA-S	FALSE	TRUE	FALSE	FALSE	FALSE	NA
mabr_STI10_0060-3I2.txt	CFR Soumousso	NA	field	129	A.gambiae s.s.	GA-S	FALSE	TRUE	FALSE	FALSE	FALSE	NA
mabr_STI10_0060-3I3.txt	CFR Soumousso	NA	field	129	A.gambiae s.s.	GA-S	FALSE	TRUE	FALSE	FALSE	FALSE	NA
mabr_STI10_0060-3I4.txt	CFR Soumousso	NA	field	129	A.gambiae s.s.	GA-S	FALSE	TRUE	FALSE	FALSE	FALSE	NA
mabr_STI10_0060-3L1.txt	CFR Soumousso	NA	field	132	A.gambiae s.s.	GA-S	FALSE	TRUE	FALSE	FALSE	FALSE	NA
mabr_STI10_0060-3L2.txt	CFR Soumousso	NA	field	132	A.gambiae s.s.	GA-S	FALSE	TRUE	FALSE	FALSE	FALSE	NA
mabr_STI10_0060-3L3.txt	CFR Soumousso	NA	field	132	A.gambiae s.s.	GA-S	FALSE	TRUE	FALSE	FALSE	FALSE	NA
mabr_STI10_0060-3L4.txt	CFR Soumousso	NA	field	132	A.gambiae s.s.	GA-S	FALSE	TRUE	FALSE	FALSE	FALSE	NA
mabr_STI10_0002-2A1.txt	Ladji	NA	field	1	A.gambiae s.s.	GA-M	FALSE	TRUE	FALSE	TRUE	FALSE	NA
mabr_STI10_0002-2A2.txt	Ladji	NA	field	1	A.gambiae s.s.	GA-M	FALSE	TRUE	FALSE	TRUE	FALSE	NA
mabr_STI10_0002-2A3.txt	Ladji	NA	field	1	A.gambiae s.s.	GA-M	FALSE	TRUE	FALSE	TRUE	FALSE	NA
mabr_STI10_0002-2A4.txt	Ladji	NA	field	1	A.gambiae s.s.	GA-M	FALSE	TRUE	FALSE	TRUE	FALSE	NA
mabr_STI10_0002-2B1.txt	Ladji	NA	field	2	A.gambiae s.s.	GA-M	FALSE	TRUE	FALSE	FALSE	FALSE	NA
mabr_STI10_0002-2B2.txt	Ladji	NA	field	2	A.gambiae s.s.	GA-M	FALSE	TRUE	FALSE	FALSE	FALSE	NA
mabr_STI10_0002-2B3.txt	Ladji	NA	field	2	A.gambiae s.s.	GA-M	FALSE	TRUE	FALSE	FALSE	FALSE	NA
mabr_STI10_0002-2B4.txt	Ladji	NA	field	2	A.gambiae s.s.	GA-M	FALSE	TRUE	FALSE	FALSE	FALSE	NA
mabr_STI10_0002-2C1.txt	Ladji	NA	field	3	A.gambiae s.s.	GA-M	FALSE	TRUE	FALSE	FALSE	FALSE	NA
mabr_STI10_0002-2C2.txt	Ladji	NA	field	3	A.gambiae s.s.	GA-M	FALSE	TRUE	FALSE	FALSE	FALSE	NA
mabr_STI10_0002-2C3.txt	Ladji	NA	field	3	A.gambiae s.s.	GA-M	FALSE	TRUE	FALSE	FALSE	FALSE	NA
mabr_STI10_0002-2C4.txt	Ladji	NA	field	3	A.gambiae s.s.	GA-M	FALSE	TRUE	FALSE	FALSE	FALSE	NA
mabr_STI10_0002-2D1.txt	Ladji	NA	field	4	A.gambiae s.s.	GA-M	FALSE	TRUE	FALSE	FALSE	FALSE	NA
mabr_STI10_0002-2D2.txt	Ladji	NA	field	4	A.gambiae s.s.	GA-M	FALSE	TRUE	FALSE	FALSE	FALSE	NA
mabr_STI10_0002-2D3.txt	Ladji	NA	field	4	A.gambiae s.s.	GA-M	FALSE	TRUE	FALSE	FALSE	FALSE	NA
mabr_STI10_0002-2D4.txt	Ladji	NA	field	4	A.gambiae s.s.	GA-M	FALSE	TRUE	FALSE	FALSE	FALSE	NA
mabr_STI10_0002-2E1.txt	Ladji	NA	field	5	A.gambiae s.s.	GA-M	FALSE	TRUE	FALSE	FALSE	FALSE	NA
mabr_STI10_0002-2E2.txt	Ladji	NA	field	5	A.gambiae s.s.	GA-M	FALSE	TRUE	FALSE	FALSE	FALSE	NA
mabr_STI10_0002-2E3.txt	Ladji	NA	field	5	A.gambiae s.s.	GA-M	FALSE	TRUE	FALSE	FALSE	FALSE	NA
mabr_STI10_0002-2E4.txt	Ladji	NA	field	5	A.gambiae s.s.	GA-M	FALSE	TRUE	FALSE	FALSE	FALSE	NA
mabr_STI10_0002-2F1.txt	Ladji	NA	field	6	A.gambiae s.s.	GA-M	FALSE	TRUE	FALSE	FALSE	FALSE	NA
mabr_STI10_0002-2F2.txt	Ladji	NA	field	6	A.gambiae s.s.	GA-M	FALSE	TRUE	FALSE	FALSE	FALSE	NA
mabr_STI10_0002-2F3.txt	Ladji	NA	field	6	A.gambiae s.s.	GA-M	FALSE	TRUE	FALSE	FALSE	FALSE	NA
mabr_STI10_0002-2F4.txt	Ladji	NA	field	6	A.gambiae s.s.	GA-M	FALSE	TRUE	FALSE	FALSE	FALSE	NA
mabr_STI10_0002-2H1.txt	Ladji	NA	field	7	A.gambiae s.s.	GA-M	FALSE	TRUE	FALSE	FALSE	FALSE	NA
mabr_STI10_0002-2H2.txt	Ladji	NA	field	7	A.gambiae s.s.	GA-M	FALSE	TRUE	FALSE	FALSE	FALSE	NA
mabr_STI10_0002-2H3.txt	Ladji	NA	field	7	A.gambiae s.s.	GA-M	FALSE	TRUE	FALSE	FALSE	FALSE	NA
mabr_STI10_0002-2H4.txt	Ladji	NA	field	7	A.gambiae s.s.	GA-M	FALSE	TRUE	FALSE	FALSE	FALSE	NA
mabr_STI10_0002-2I1.txt	Ladji	NA	field	8	A.gambiae s.s.	GA-M	FALSE	TRUE	FALSE	FALSE	FALSE	NA
mabr_STI10_0002-2I2.txt	Ladji	NA	field	8	A.gambiae s.s.	GA-M	FALSE	TRUE	FALSE	FALSE	FALSE	NA
mabr_STI10_0002-2I3.txt	Ladji	NA	field	8	A.gambiae s.s.	GA-M	FALSE	TRUE	FALSE	FALSE	FALSE	NA
mabr_STI10_0002-2I4.txt	Ladji	NA	field	8	A.gambiae s.s.	GA-M	FALSE	TRUE	FALSE	FALSE	FALSE	NA
mabr_STI10_0002-2J1.txt	Ladji	NA	field	9	A.gambiae s.s.	GA-M	FALSE	TRUE	FALSE	TRUE	FALSE	NA
mabr_STI10_0002-2J2.txt	Ladji	NA	field	9	A.gambiae s.s.	GA-M	FALSE	TRUE	FALSE	TRUE	FALSE	NA
mabr_STI10_0002-2J3.txt	Ladji	NA	field	9	A.gambiae s.s.	GA-M	FALSE	TRUE	FALSE	TRUE	FALSE	NA
mabr_STI10_0002-2J4.txt	Ladji	NA	field	9	A.gambiae s.s.	GA-M	FALSE	TRUE	FALSE	TRUE	FALSE	NA
mabr_STI10_0002-2K1.txt	Ladji	NA	field	10	A.gambiae s.s.	GA-M	FALSE	TRUE	FALSE	FALSE	FALSE	NA
mabr_STI10_0002-2K2.txt	Ladji	NA	field	10	A.gambiae s.s.	GA-M	FALSE	TRUE	FALSE	FALSE	FALSE	NA
mabr_STI10_0002-2K3.txt	Ladji	NA	field	10	A.gambiae s.s.	GA-M	FALSE	TRUE	FALSE	FALSE	FALSE	NA
mabr_STI10_0002-2K4.txt	Ladji	NA	field	10	A.gambiae s.s.	GA-M	FALSE	TRUE	FALSE	FALSE	FALSE	NA
mabr_STI10_0004-3A1.txt	Ladji	NA	field	11	A.gambiae s.s.	GA-M	FALSE	TRUE	FALSE	TRUE	FALSE	NA
mabr_STI10_0004-3A2.txt	Ladji	NA	field	11	A.gambiae s.s.	GA-M	FALSE	TRUE	FALSE	TRUE	FALSE	NA
mabr_STI10_0004-3A3.txt	Ladji	NA	field	11	A.gambiae s.s.	GA-M	FALSE	TRUE	FALSE	TRUE	FALSE	NA
mabr_STI10_0004-3A4.txt	Ladji	NA	field	11	A.gambiae s.s.	GA-M	FALSE	TRUE	FALSE	TRUE	FALSE	NA
mabr_STI10_0004-3B1.txt	Ladji	NA	field	12	A.gambiae s.s.	GA-M	FALSE	TRUE	FALSE	FALSE	FALSE	NA
mabr_STI10_0004-3B2.txt	Ladji	NA	field	12	A.gambiae s.s.	GA-M	FALSE	TRUE	FALSE	FALSE	FALSE	NA
mabr_STI10_0004-3B3.txt	Ladji	NA	field	12	A.gambiae s.s.	GA-M	FALSE	TRUE	FALSE	FALSE	FALSE	NA
mabr_STI10_0004-3B4.txt	Ladji	NA	field	12	A.gambiae s.s.	GA-M	FALSE	TRUE	FALSE	FALSE	FALSE	NA
mabr_STI10_0004-3D1.txt	Ladji	NA	field	14	A.gambiae s.s.	GA-M	FALSE	TRUE	FALSE	FALSE	FALSE	NA
mabr_STI10_0004-3D2.txt	Ladji	NA	field	14	A.gambiae s.s.	GA-M	FALSE	TRUE	FALSE	FALSE	FALSE	NA
mabr_STI10_0004-3D3.txt	Ladji	NA	field	14	A.gambiae s.s.	GA-M	FALSE	TRUE	FALSE	FALSE	FALSE	NA
mabr_STI10_0004-3D4.txt	Ladji	NA	field	14	A.gambiae s.s.	GA-M	FALSE	TRUE	FALSE	FALSE	FALSE	NA
mabr_STI10_0004-3E1.txt	Ladji	NA	field	15	A.gambiae s.s.	GA-M	FALSE	TRUE	FALSE	TRUE	FALSE	NA
mabr_STI10_0004-3E2.txt	Ladji	NA	field	15	A.gambiae s.s.	GA-M	FALSE	TRUE	FALSE	TRUE	FALSE	NA
mabr_STI10_0004-3E3.txt	Ladji	NA	field	15	A.gambiae s.s.	GA-M	FALSE	TRUE	FALSE	TRUE	FALSE	NA
mabr_STI10_0004-3E4.txt	Ladji	NA	field	15	A.gambiae s.s.	GA-M	FALSE	TRUE	FALSE	TRUE	FALSE	NA
mabr_STI10_0004-3F1.txt	Ladji	NA	field	16	A.gambiae s.s.	GA-M	FALSE	TRUE	FALSE	FALSE	FALSE	NA
mabr_STI10_0004-3F2.txt	Ladji	NA	field	16	A.gambiae s.s.	GA-M	FALSE	TRUE	FALSE	FALSE	FALSE	NA
mabr_STI10_0004-3F3.txt	Ladji	NA	field	16	A.gambiae s.s.	GA-M	FALSE	TRUE	FALSE	FALSE	FALSE	NA
mabr_STI10_0004-3F4.txt	Ladji	NA	field	16	A.gambiae s.s.	GA-M	FALSE	TRUE	FALSE	FALSE	FALSE	NA
mabr_STI10_0004-3H1.txt	Ladji	NA	field	17	A.gambiae s.s.	GA-M	FALSE	TRUE	FALSE	FALSE	FALSE	NA
mabr_STI10_0004-3H2.txt	Ladji	NA	field	17	A.gambiae s.s.	GA-M	FALSE	TRUE	FALSE	FALSE	FALSE	NA
mabr_STI10_0004-3H3.txt	Ladji	NA	field	17	A.gambiae s.s.	GA-M	FALSE	TRUE	FALSE	FALSE	FALSE	NA
mabr_STI10_0004-3H4.txt	Ladji	NA	field	17	A.gambiae s.s.	GA-M	FALSE	TRUE	FALSE	FALSE	FALSE	NA
mabr_STI10_0004-3I1.txt	Ladji	NA	field	18	A.gambiae s.s.	GA-M	FALSE	TRUE	FALSE	FALSE	FALSE	NA
mabr_STI10_0004-3I2.txt	Ladji	NA	field	18	A.gambiae s.s.	GA-M	FALSE	TRUE	FALSE	FALSE	FALSE	NA
mabr_STI10_0004-3I3.txt	Ladji	NA	field	18	A.gambiae s.s.	GA-M	FALSE	TRUE	FALSE	FALSE	FALSE	NA
mabr_STI10_0004-3I4.txt	Ladji	NA	field	18	A.gambiae s.s.	GA-M	FALSE	TRUE	FALSE	FALSE	FALSE	NA
mabr_STI10_0004-3J1.txt	Ladji	NA	field	19	A.gambiae s.s.	GA-M	FALSE	TRUE	FALSE	TRUE	FALSE	NA
mabr_STI10_0004-3J2.txt	Ladji	NA	field	19	A.gambiae s.s.	GA-M	FALSE	TRUE	FALSE	TRUE	FALSE	NA
mabr_STI10_0004-3J3.txt	Ladji	NA	field	19	A.gambiae s.s.	GA-M	FALSE	TRUE	FALSE	TRUE	FALSE	NA
mabr_STI10_0004-3J4.txt	Ladji	NA	field	19	A.gambiae s.s.	GA-M	FALSE	TRUE	FALSE	TRUE	FALSE	NA
mabr_STI10_0004-3K1.txt	Ladji	NA	field	20	A.gambiae s.s.	GA-M	FALSE	TRUE	FALSE	FALSE	FALSE	NA
mabr_STI10_0004-3K2.txt	Ladji	NA	field	20	A.gambiae s.s.	GA-M	FALSE	TRUE	FALSE	FALSE	FALSE	NA
mabr_STI10_0004-3K3.txt	Ladji	NA	field	20	A.gambiae s.s.	GA-M	FALSE	TRUE	FALSE	FALSE	FALSE	NA
mabr_STI10_0004-3K4.txt	Ladji	NA	field	20	A.gambiae s.s.	GA-M	FALSE	TRUE	FALSE	FALSE	FALSE	NA
