# Supplementary material for: Identification of Cryptic Anopheles Mosquito Species by Molecular Protein Profiling
Source: PLoS One. 2013 Feb 28;8(2):e57486. doi: 10.1371/journal.pone.0057486 (PMC3585343; doi:10.1371/journal.pone.0057486)
Supplement: Table S3 — CAT scores for the SDA model discriminating M and S molecular forms in Anopheles gambiae s.s. (Model 2). The table lists the computed correlation-adjusted t-scores (CAT scores) of the mean versus the pooled mean for each predictor variable (i.e. peak) and centroid. Score: The sum of the squared CAT scores across groups which determines the overall ranking of the peaks. CAT.M and CAT.S are the CAT scores of the centroid versus the pooled mean for each group and peak. LFDR: The local false discovery rate computed for each peak. HC: The higher criticism score computed for each peak. (XLS) [file pone.0057486.s003.xls]

## Sheet: ranking.mol.form
Rank	Peak	Score	cat.M	cat.S	lfdr	HC
1	M10215.3	245.475	-11.0787	11.0787	3.07381e-11	1.00406
2	M6030.17	133.552	-8.17166	8.17166	2.34401e-09	1.42576
3	M10228.8	111.968	7.48224	-7.48224	8.76541e-08	1.75339
4	M9720.98	93.9814	-6.85498	6.85498	1.41091e-06	2.03306
5	M10186.8	80.115	-6.3291	6.3291	6.6189e-06	2.28256
6	M8104.08	71.8257	-5.99273	5.99273	0.00025265	2.51099
7	M7535.36	54.0374	-5.19795	5.19795	0.00025265	2.72356
8	M10560.4	50.5086	-5.02536	5.02536	0.00025265	2.92397
9	M5507.09	49.6657	4.98326	-4.98326	0.00151991	3.11477
10	M6972.73	44.3887	-4.71109	4.71109	0.00350432	3.2969
11	M10867.8	39.0878	-4.42085	4.42085	0.00350432	3.47096
12	M3005.1	37.4643	4.32806	-4.32806	0.00350432	3.64044
13	M4793.17	35.8505	-4.23382	4.23382	0.00350432	3.80473
14	M8445.35	34.982	4.18223	-4.18223	0.0356096	3.96554
15	M5385.32	26.3926	3.63267	-3.63267	0.0356096	4.08838
16	M9331.42	25.8	-3.59166	3.59166	0.0356096	4.23913
17	M9453.19	25.4482	-3.56708	3.56708	0.0772453	4.38924
18	M12265.6	23.1841	3.40471	-3.40471	0.11013	4.51037
19	M9756.26	19.4594	-3.11925	3.11925	0.11013	4.56472
20	M19434.6	18.5378	-3.04449	3.04449	0.11013	4.67688
21	M6346.21	17.3253	2.94324	-2.94324	0.11013	4.76372
22	M5414.4	16.6654	-2.88664	2.88664	0.11013	4.87118
23	M8260.17	15.8081	-2.81142	2.81142	0.11013	4.95666
24	M8365.7	15.2444	2.76084	-2.76084	0.11013	5.05664
25	M5588.44	14.9889	2.7376	-2.7376	0.11013	5.18015
26	M8653.39	14.2334	-2.66772	2.66772	0.11013	5.2502
27	M9493.8	14.2316	2.66754	-2.66754	0.11013	5.39594
28	M7430.02	14.1591	-2.66074	2.66074	0.11013	5.53323
29	M3886.66	14.0497	2.65045	-2.65045	0.11013	5.66583
30	M4107.28	13.9702	-2.64293	2.64293	0.173796	5.80113
31	M5093.53	13.4921	-2.59731	2.59731	0.203809	5.88948
32	M5215.26	12.8948	2.53917	-2.53917	0.203809	5.95579
33	M9269.86	12.2887	2.47878	-2.47878	0.203809	6.01033
34	M4552.46	11.6974	2.41841	-2.41841	0.203809	6.05522
35	M5327.68	11.6208	-2.41048	2.41048	0.203809	6.18712
36	M8049.73	11.4337	-2.39099	2.39099	0.286252	6.29818
37	M12352	10.7987	2.32365	-2.32365	0.286252	6.31482
38	M7521.8	10.6084	2.30309	-2.30309	0.287405	6.41954
39	M8461.28	9.92298	2.22744	-2.22744	0.287405	6.39762
40	M6013.78	9.59281	2.19007	-2.19007	0.287405	6.45479
41	M7901.88	9.41438	2.16961	-2.16961	0.287405	6.55217
42	M12157	9.01549	2.12315	-2.12315	0.287405	6.5771
43	M8216.89	8.46203	2.05694	-2.05694	0.287405	6.53311
44	M13697.4	8.07062	-2.00881	2.00881	0.287405	6.53101
45	M8686.02	8.0554	2.00691	-2.00691	0.287405	6.67922
46	M11941.4	7.7065	-1.96297	1.96297	0.287405	6.68276
47	M7288.4	7.69006	1.96087	-1.96087	0.287405	6.83172
48	M5371.83	7.68721	-1.96051	1.96051	0.287405	6.98759
49	M10882.7	7.63469	1.9538	-1.9538	0.287405	7.12169
50	M7843.63	7.61106	-1.95078	1.95078	1	7.26985
51	M6847.69	7.42458	-1.92673	1.92673	1	7.3424
52	M6240.5	6.2056	-1.76148	1.76148	1	6.81236
53	M6767.53	6.13463	1.75137	-1.75137	1	6.92899
54	M5278.54	5.71724	1.69075	-1.69075	1	6.79471
55	M5187.43	5.58615	-1.67125	1.67125	1	6.86052
56	M9615.58	5.16085	1.60637	-1.60637	1	6.67276
57	M9155.98	5.07797	1.59342	-1.59342	1	6.76866
58	M11630.8	4.82249	-1.55282	1.55282	1	6.69887
59	M10077.8	4.69069	-1.53145	1.53145	1	6.74049
60	M12683.3	3.39337	1.30257	-1.30257	1	5.27767
61	M9591.94	3.3836	-1.30069	1.30069	1	5.44006
62	M12484.2	2.79993	-1.1832	1.1832	1	4.60981
63	M13183.9	2.75137	1.17289	-1.17289	1	4.69594
64	M8559.6	2.71485	-1.16509	1.16509	1	4.80554
65	M11466.2	2.68328	-1.15829	1.15829	1	4.92545
66	M7010.23	2.54434	-1.12791	1.12791	1	4.8229
67	M8882.19	2.38943	1.09303	-1.09303	1	4.66922
68	M2556.58	2.38065	-1.09102	1.09102	1	4.83652
69	M6941.72	2.31568	1.07603	-1.07603	1	4.87568
70	M9474.85	2.30287	1.07305	-1.07305	1	5.03638
71	M7682.78	2.16284	1.03991	-1.03991	1	4.88891
72	M6605.75	2.16029	1.0393	-1.0393	1	5.07691
73	M9108	2.01865	1.00465	-1.00465	1	4.90561
74	M7978.93	1.98977	-0.997438	0.997438	1	5.02574
75	M7775.86	1.6845	0.917741	-0.917741	1	4.33039
76	M2669.97	1.56623	0.884938	-0.884938	1	4.14493
77	M9233.02	1.56336	0.884126	-0.884126	1	4.33691
78	M6828.1	1.5364	-0.876471	0.876471	1	4.44936
79	M7711.05	1.52257	0.872516	-0.872516	1	4.60871
80	M2002.05	1.49401	-0.864294	0.864294	1	4.71851
81	M8019.89	1.44527	0.850078	-0.850078	1	4.75575
82	M5249.77	1.41807	-0.842041	0.842041	1	4.87127
83	M5344.4	1.37705	-0.829775	0.829775	1	4.93519
84	M8234.94	1.33703	0.817627	-0.817627	1	5.0018
85	M12507.2	1.2866	0.802059	-0.802059	1	5.02471
86	M14017.7	1.27322	-0.797879	0.797879	1	5.1999
87	M4664.91	1.22908	-0.783926	0.783926	1	5.24751
88	M6588.78	1.21111	-0.778173	0.778173	1	5.40878
89	M7342.53	1.18672	-0.770298	0.770298	1	5.54507
90	M3277.62	1.06062	-0.728223	0.728223	1	5.19936
91	M6254.65	1.03768	0.720306	-0.720306	1	5.33669
92	M6176.43	0.949836	-0.689143	0.689143	1	5.13294
93	M4356.18	0.846336	0.650514	-0.650514	1	4.80433
94	M4725.1	0.772397	0.621449	-0.621449	1	4.61061
95	M3301.12	0.744503	-0.610124	0.610124	1	4.69497
96	M5143.97	0.739554	0.608093	-0.608093	1	4.93477
97	M6812.86	0.715708	-0.598209	0.598209	1	5.05315
98	M8081.21	0.672746	0.579977	-0.579977	1	5.03531
99	M12657.9	0.619258	0.556443	-0.556443	1	4.92515
100	M13944.6	0.602076	-0.548669	0.548669	1	5.0911
101	M6490.93	0.574768	0.536082	-0.536082	1	5.17816
102	M16908.9	0.544657	-0.521851	0.521851	1	5.24022
103	M4656.2	0.494196	0.497089	-0.497089	1	5.10636
104	M6558.72	0.460525	0.479857	-0.479857	1	5.11472
105	M6783.96	0.417282	0.456772	-0.456772	1	5.0078
106	M7575.82	0.384617	-0.43853	0.43853	1	4.99784
107	M12125.8	0.364064	-0.426652	0.426652	1	5.12648
108	M8188.12	0.299645	0.387069	-0.387069	1	4.65431
109	M10251.6	0.291622	0.381852	-0.381852	1	4.94107
110	M16725.4	0.249407	-0.353134	0.353134	1	4.69565
111	M8277.86	0.242573	0.348262	-0.348262	1	5.02444
112	M14987.3	0.155728	-0.279041	0.279041	1	3.73192
113	M10531.3	0.133695	-0.258549	0.258549	1	3.64334
114	M5550.83	0.123534	0.24853	-0.24853	1	3.85091
115	M8718.31	0.109093	-0.233552	0.233552	1	3.94217
116	M6042.02	0.105562	-0.229741	0.229741	1	4.40884
117	M4615.48	0.093584	-0.216315	0.216315	1	4.63176
118	M6133.1	0.0448621	0.14977	-0.14977	1	2.98397
119	M19641.7	0.0319967	0.126485	-0.126485	1	2.78387
120	M12985.6	0.0198717	0.0996786	-0.0996786	1	2.41582
121	M9315.78	0.0121698	0.0780057	-0.0780057	1	2.25216
122	M6378.21	0.00245311	-0.0350222	0.0350222	1	0.769145
123	M7208.44	0.00105837	0.023004	-0.023004	1	1.0267
124	M5116.3	3.70989e-05	0.00430691	-0.00430691	1	0.380232
