# Supplementary material for: Identification of Cryptic Anopheles Mosquito Species by Molecular Protein Profiling
Source: PLoS One. 2013 Feb 28;8(2):e57486. doi: 10.1371/journal.pone.0057486 (PMC3585343; doi:10.1371/journal.pone.0057486)
Supplement: Dataset S1 — MALDI-TOF MS peak lists. The folder contains the 1,740 MALDI-TOF MS peak lists that were the basis of the present analysis. The file names correspond to the column “PEAKLIST” in Table S1 containing a detailed description of the specimens and its classification by the different SDA models. (ZIP) [file pone.0057486.s005.zip]

Archive with 1,741 entries (1,740 files):
- Peak lists/
- Peak lists/AE1307_0001-1A1.txt
- Peak lists/AE1307_0001-1A2.txt
- Peak lists/AE1307_0001-1A3.txt
- Peak lists/AE1307_0001-1A4.txt
- Peak lists/AE1307_0001-1B1.txt
- Peak lists/AE1307_0001-1B2.txt
- Peak lists/AE1307_0001-1B3.txt
- Peak lists/AE1307_0001-1B4.txt
- Peak lists/AE1307_0001-1C1.txt
- Peak lists/AE1307_0001-1C2.txt
- Peak lists/AE1307_0001-1C3.txt
- Peak lists/AE1307_0001-1C4.txt
- Peak lists/AE1307_0001-1D1.txt
- Peak lists/AE1307_0001-1D2.txt
- Peak lists/AE1307_0001-1D3.txt
- Peak lists/AE1307_0001-1D4.txt
- Peak lists/AE1307_0001-1E1.txt
- Peak lists/AE1307_0001-1E2.txt
- Peak lists/AE1307_0001-1E3.txt
- Peak lists/AE1307_0001-1E4.txt
- Peak lists/AE1307_0001-1F1.txt
- Peak lists/AE1307_0001-1F2.txt
- Peak lists/AE1307_0001-1F3.txt
- Peak lists/AE1307_0001-1F4.txt
- Peak lists/AE1307_0001-1H1.txt
- Peak lists/AE1307_0001-1H2.txt
- Peak lists/AE1307_0001-1H3.txt
- Peak lists/AE1307_0001-1H4.txt
- Peak lists/AE1307_0001-1I1.txt
- Peak lists/AE1307_0001-1I2.txt
- Peak lists/AE1307_0001-1I3.txt
- Peak lists/AE1307_0001-1I4.txt
- Peak lists/AE1307_0001-1J1.txt
- Peak lists/AE1307_0001-1J2.txt
- Peak lists/AE1307_0001-1J3.txt
- Peak lists/AE1307_0001-1J4.txt
- Peak lists/AE1307_0001-1K1.txt
- Peak lists/AE1307_0001-1K2.txt
- Peak lists/AE1307_0001-1K3.txt
- Peak lists/AE1307_0001-1K4.txt
- Peak lists/AE1307_0001-1L1.txt
- Peak lists/AE1307_0001-1L2.txt
- Peak lists/AE1307_0001-1L3.txt
- Peak lists/AE1307_0001-1L4.txt
- Peak lists/mabr_D10_1381-2F1.txt
- Peak lists/mabr_D10_1381-2F2.txt
- Peak lists/mabr_D10_1381-2F3.txt
- Peak lists/mabr_D10_1381-2F4.txt
- Peak lists/mabr_D10_1420-1A1.txt
- Peak lists/mabr_D10_1420-1A2.txt
- Peak lists/mabr_D10_1420-1A3.txt
- Peak lists/mabr_D10_1420-1A4.txt
- Peak lists/mabr_D10_1420-1B1.txt
- Peak lists/mabr_D10_1420-1B2.txt
- Peak lists/mabr_D10_1420-1B3.txt
- Peak lists/mabr_D10_1420-1B4.txt
- Peak lists/mabr_D10_1420-1C1.txt
- Peak lists/mabr_D10_1420-1C2.txt
- Peak lists/mabr_D10_1420-1C3.txt
- Peak lists/mabr_D10_1420-1C4.txt
- Peak lists/mabr_D10_1420-1D1.txt
- Peak lists/mabr_D10_1420-1D2.txt
- Peak lists/mabr_D10_1420-1D3.txt
- Peak lists/mabr_D10_1420-1D4.txt
- Peak lists/mabr_D10_1420-1E1.txt
- Peak lists/mabr_D10_1420-1E2.txt
- Peak lists/mabr_D10_1420-1E3.txt
- Peak lists/mabr_D10_1420-1E4.txt
- Peak lists/mabr_D10_1420-1F1.txt
- Peak lists/mabr_D10_1420-1F2.txt
- Peak lists/mabr_D10_1420-1F3.txt
- Peak lists/mabr_D10_1420-1F4.txt
- Peak lists/mabr_D10_1420-1H1.txt
- Peak lists/mabr_D10_1420-1H2.txt
- Peak lists/mabr_D10_1420-1H3.txt
- Peak lists/mabr_D10_1420-1H4.txt
- Peak lists/mabr_D10_1420-1I1.txt
- Peak lists/mabr_D10_1420-1I2.txt
- Peak lists/mabr_D10_1420-1I3.txt
- Peak lists/mabr_D10_1420-1I4.txt
- Peak lists/mabr_D10_1420-1J1.txt
- Peak lists/mabr_D10_1420-1J2.txt
- Peak lists/mabr_D10_1420-1J3.txt
- Peak lists/mabr_D10_1420-1J4.txt
- Peak lists/mabr_D10_1420-1K1.txt
- Peak lists/mabr_D10_1420-1K2.txt
- Peak lists/mabr_D10_1420-1K3.txt
- Peak lists/mabr_D10_1420-1K4.txt
- Peak lists/mabr_D10_1420-1L1.txt
- Peak lists/mabr_D10_1420-1L2.txt
- Peak lists/mabr_D10_1420-1L3.txt
- Peak lists/mabr_D10_1420-1L4.txt
- Peak lists/mabr_D10_1422-2A1.txt
- Peak lists/mabr_D10_1422-2A2.txt
- Peak lists/mabr_D10_1422-2A3.txt
- Peak lists/mabr_D10_1422-2A4.txt
- Peak lists/mabr_D10_1422-2B1.txt
- Peak lists/mabr_D10_1422-2B2.txt
- Peak lists/mabr_D10_1422-2B3.txt
- Peak lists/mabr_D10_1422-2B4.txt
- Peak lists/mabr_D10_1422-2C1.txt
- Peak lists/mabr_D10_1422-2C2.txt
- Peak lists/mabr_D10_1422-2C3.txt
- Peak lists/mabr_D10_1422-2C4.txt
- Peak lists/mabr_D10_1422-2D1.txt
- Peak lists/mabr_D10_1422-2D2.txt
- Peak lists/mabr_D10_1422-2D3.txt
- Peak lists/mabr_D10_1422-2D4.txt
- Peak lists/mabr_D10_1422-2E1.txt
- Peak lists/mabr_D10_1422-2E2.txt
- Peak lists/mabr_D10_1422-2E3.txt
- Peak lists/mabr_D10_1422-2E4.txt
- Peak lists/mabr_D10_1422-2F1.txt
- Peak lists/mabr_D10_1422-2F2.txt
- Peak lists/mabr_D10_1422-2F3.txt
- Peak lists/mabr_D10_1422-2F4.txt
- Peak lists/mabr_D10_1422-2H1.txt
- Peak lists/mabr_D10_1422-2H2.txt
- Peak lists/mabr_D10_1422-2H3.txt
- Peak lists/mabr_D10_1422-2H4.txt
- Peak lists/mabr_D10_1422-2I1.txt
- Peak lists/mabr_D10_1422-2I2.txt
- Peak lists/mabr_D10_1422-2I3.txt
- Peak lists/mabr_D10_1422-2I4.txt
- Peak lists/mabr_D10_1422-2J1.txt
- Peak lists/mabr_D10_1422-2J2.txt
- Peak lists/mabr_D10_1422-2J3.txt
- Peak lists/mabr_D10_1422-2J4.txt
- Peak lists/mabr_D10_1422-2K1.txt
- Peak lists/mabr_D10_1422-2K2.txt
- Peak lists/mabr_D10_1422-2K3.txt
- Peak lists/mabr_D10_1422-2K4.txt
- Peak lists/mabr_D10_1422-2L1.txt
- Peak lists/mabr_D10_1422-2L2.txt
- Peak lists/mabr_D10_1422-2L3.txt
- Peak lists/mabr_D10_1422-2L4.txt
- Peak lists/mabr_D10_1424-3A1.txt
- Peak lists/mabr_D10_1424-3A2.txt
- Peak lists/mabr_D10_1424-3A3.txt
- Peak lists/mabr_D10_1424-3A4.txt
- Peak lists/mabr_D10_1424-3B1.txt
- Peak lists/mabr_D10_1424-3B2.txt
- Peak lists/mabr_D10_1424-3B3.txt
- Peak lists/mabr_D10_1424-3B4.txt
- Peak lists/mabr_D10_1435-2A1.txt
- Peak lists/mabr_D10_1435-2A2.txt
- Peak lists/mabr_D10_1435-2A3.txt
- Peak lists/mabr_D10_1435-2A4.txt
- Peak lists/mabr_D10_1435-2B1.txt
- Peak lists/mabr_D10_1435-2B2.txt
- Peak lists/mabr_D10_1435-2B3.txt
- Peak lists/mabr_D10_1435-2B4.txt
- Peak lists/mabr_D10_1435-2C1.txt
- Peak lists/mabr_D10_1435-2C2.txt
- Peak lists/mabr_D10_1435-2C3.txt
- Peak lists/mabr_D10_1435-2C4.txt
- Peak lists/mabr_D10_1435-2D1.txt
- Peak lists/mabr_D10_1435-2D2.txt
- Peak lists/mabr_D10_1435-2D3.txt
- Peak lists/mabr_D10_1435-2D4.txt
- Peak lists/mabr_D10_1435-2E1.txt
- Peak lists/mabr_D10_1435-2E2.txt
- Peak lists/mabr_D10_1435-2E3.txt
- Peak lists/mabr_D10_1435-2E4.txt
- Peak lists/mabr_D10_1435-2F1.txt
- Peak lists/mabr_D10_1435-2F2.txt
- Peak lists/mabr_D10_1435-2F3.txt
- Peak lists/mabr_D10_1435-2F4.txt
- Peak lists/mabr_D10_1435-2H1.txt
- Peak lists/mabr_D10_1435-2H2.txt
- Peak lists/mabr_D10_1435-2H3.txt
- Peak lists/mabr_D10_1435-2H4.txt
- Peak lists/mabr_D10_1435-2I1.txt
- Peak lists/mabr_D10_1435-2I2.txt
- Peak lists/mabr_D10_1435-2I3.txt
- Peak lists/mabr_D10_1435-2I4.txt
- Peak lists/mabr_D10_1435-2J1.txt
- Peak lists/mabr_D10_1435-2J2.txt
- Peak lists/mabr_D10_1435-2J3.txt
- Peak lists/mabr_D10_1435-2J4.txt
- Peak lists/mabr_D10_1435-2K1.txt
- Peak lists/mabr_D10_1435-2K2.txt
- Peak lists/mabr_D10_1435-2K3.txt
- Peak lists/mabr_D10_1435-2K4.txt
- Peak lists/mabr_D10_1435-2L1.txt
- Peak lists/mabr_D10_1435-2L2.txt
- Peak lists/mabr_D10_1435-2L3.txt
- Peak lists/mabr_D10_1435-2L4.txt
- Peak lists/mabr_D10_1437-3A1.txt
- Peak lists/mabr_D10_1437-3A2.txt
- Peak lists/mabr_D10_1437-3A3.txt
- Peak lists/mabr_D10_1437-3A4.txt
- Peak lists/mabr_D10_1437-3B1.txt
- Peak lists/mabr_D10_1437-3B2.txt
- Peak lists/mabr_D10_1437-3B3.txt
- Peak lists/mabr_D10_1437-3B4.txt
- Peak lists/mabr_D10_1439-1A1.txt
- Peak lists/mabr_D10_1439-1A2.txt
- Peak lists/mabr_D10_1439-1A3.txt
- Peak lists/mabr_D10_1439-1A4.txt
- Peak lists/mabr_D10_1439-1B1.txt
- Peak lists/mabr_D10_1439-1B2.txt
- Peak lists/mabr_D10_1439-1B3.txt
- Peak lists/mabr_D10_1439-1B4.txt
- Peak lists/mabr_D10_1439-1C1.txt
- Peak lists/mabr_D10_1439-1C2.txt
- Peak lists/mabr_D10_1439-1C3.txt
- Peak lists/mabr_D10_1439-1C4.txt
- Peak lists/mabr_D10_1439-1D1.txt
- Peak lists/mabr_D10_1439-1D2.txt
- Peak lists/mabr_D10_1439-1D3.txt
- Peak lists/mabr_D10_1439-1D4.txt
- Peak lists/mabr_D10_1439-1E1.txt
- Peak lists/mabr_D10_1439-1E2.txt
- Peak lists/mabr_D10_1439-1E3.txt
- Peak lists/mabr_D10_1439-1E4.txt
- Peak lists/mabr_D10_1439-1F1.txt
- Peak lists/mabr_D10_1439-1F2.txt
- Peak lists/mabr_D10_1439-1F3.txt
- Peak lists/mabr_D10_1439-1F4.txt
- Peak lists/mabr_D10_1439-1H1.txt
- Peak lists/mabr_D10_1439-1H2.txt
- Peak lists/mabr_D10_1439-1H3.txt
- Peak lists/mabr_D10_1439-1H4.txt
- Peak lists/mabr_D10_1439-1I1.txt
- Peak lists/mabr_D10_1439-1I2.txt
- Peak lists/mabr_D10_1439-1I3.txt
- Peak lists/mabr_D10_1439-1I4.txt
- Peak lists/mabr_D10_1439-1J1.txt
- Peak lists/mabr_D10_1439-1J2.txt
- Peak lists/mabr_D10_1439-1J3.txt
- Peak lists/mabr_D10_1439-1J4.txt
- Peak lists/mabr_D10_1439-1K1.txt
- Peak lists/mabr_D10_1439-1K2.txt
- Peak lists/mabr_D10_1439-1K3.txt
- Peak lists/mabr_D10_1439-1K4.txt
- Peak lists/mabr_D10_1439-1L1.txt
- Peak lists/mabr_D10_1439-1L2.txt
- Peak lists/mabr_D10_1439-1L3.txt
- Peak lists/mabr_D10_1439-1L4.txt
- Peak lists/mabr_D10_1447-2A1.txt
- Peak lists/mabr_D10_1447-2A2.txt
- Peak lists/mabr_D10_1447-2A3.txt
- Peak lists/mabr_D10_1447-2A4.txt
- Peak lists/mabr_D10_1447-2B1.txt
- Peak lists/mabr_D10_1447-2B2.txt
- Peak lists/mabr_D10_1447-2B3.txt
- Peak lists/mabr_D10_1447-2B4.txt
- Peak lists/mabr_D10_1447-2C1.txt
- Peak lists/mabr_D10_1447-2C2.txt
- Peak lists/mabr_D10_1447-2C3.txt
- Peak lists/mabr_D10_1447-2C4.txt
- Peak lists/mabr_D10_1447-2D1.txt
- Peak lists/mabr_D10_1447-2D2.txt
- Peak lists/mabr_D10_1447-2D3.txt
- Peak lists/mabr_D10_1447-2D4.txt
- Peak lists/mabr_D10_1447-2E1.txt
- Peak lists/mabr_D10_1447-2E2.txt
- Peak lists/mabr_D10_1447-2E3.txt
- Peak lists/mabr_D10_1447-2E4.txt
- Peak lists/mabr_D10_1447-2F1.txt
- Peak lists/mabr_D10_1447-2F2.txt
- Peak lists/mabr_D10_1447-2F3.txt
- Peak lists/mabr_D10_1447-2F4.txt
- Peak lists/mabr_D10_1447-2H1.txt
- Peak lists/mabr_D10_1447-2H2.txt
- Peak lists/mabr_D10_1447-2H3.txt
- Peak lists/mabr_D10_1447-2H4.txt
- Peak lists/mabr_D10_1447-2I1.txt
- Peak lists/mabr_D10_1447-2I2.txt
- Peak lists/mabr_D10_1447-2I3.txt
- Peak lists/mabr_D10_1447-2I4.txt
- Peak lists/mabr_D10_1447-2J1.txt
- Peak lists/mabr_D10_1447-2J2.txt
- Peak lists/mabr_D10_1447-2J3.txt
- Peak lists/mabr_D10_1447-2J4.txt
- Peak lists/mabr_D10_1447-2K1.txt
- Peak lists/mabr_D10_1447-2K2.txt
- Peak lists/mabr_D10_1447-2K3.txt
- Peak lists/mabr_D10_1447-2K4.txt
- Peak lists/mabr_D10_1447-2L1.txt
- Peak lists/mabr_D10_1447-2L2.txt
- Peak lists/mabr_D10_1447-2L3.txt
- Peak lists/mabr_D10_1447-2L4.txt
- Peak lists/mabr_D10_1449-3A1.txt
- Peak lists/mabr_D10_1449-3A2.txt
- Peak lists/mabr_D10_1449-3A3.txt
- Peak lists/mabr_D10_1449-3A4.txt
- Peak lists/mabr_D10_1449-3B1.txt
- Peak lists/mabr_D10_1449-3B2.txt
- Peak lists/mabr_D10_1449-3B3.txt
- Peak lists/mabr_D10_1449-3B4.txt
- Peak lists/mabr_D10_1462-1A1.txt
- Peak lists/mabr_D10_1462-1A2.txt
- Peak lists/mabr_D10_1462-1A3.txt
- Peak lists/mabr_D10_1462-1A4.txt
- Peak lists/mabr_D10_1462-1B1.txt
- Peak lists/mabr_D10_1462-1B2.txt
- Peak lists/mabr_D10_1462-1B3.txt
[truncated: 1,441 more entries]
