# Supplementary material for: Identification of Cryptic Anopheles Mosquito Species by Molecular Protein Profiling
Source: PLoS One. 2013 Feb 28;8(2):e57486. doi: 10.1371/journal.pone.0057486 (PMC3585343; doi:10.1371/journal.pone.0057486)
Supplement: Dataset S1 — MALDI-TOF MS peak lists. The folder contains the 1,740 MALDI-TOF MS peak lists that were the basis of the present analysis. The file names correspond to the column “PEAKLIST” in Table S1 containing a detailed description of the specimens and its classification by the different SDA models. (ZIP) [file pone.0057486.s005.zip › Peak lists/AE1307_0001-1A1.txt]

"m/z" "intensity"
2000.04 8694.54
2001.92 12631.18
2007.97 7447.33
2010.32 9084.12
2026.04 14554.65
2434.33 8811.68
2557.55 91607.98
2669.99 238698.39
3005 9543.51
3007.47 13456.06
3129.63 13587.2
3277.47 43881.43
3302.09 163298.61
3888.43 34769.06
3949.23 15191.02
4111.54 22899.59
4117.41 11973.33
4182.01 15744.11
4325.15 11744.73
4343.54 7297.46
4357.2 86120.77
4553.9 649435.63
4567.18 8611.8
4580.18 39544.94
4616.52 321247.19
4655.57 8399.67
4724.46 38803.71
4794.57 10530.31
5045.6 12975.09
5095.2 78963.25
5117.41 3204472
5143.64 555454.38
5188.21 964077.06
5215.28 174969.31
5251.55 520880.19
5278.02 46160.39
5328.09 130797.41
5345.64 5075974.5
5371.36 128769.8
5434.48 2433.97
5523.49 9004.79
5552.98 127540.27
6015.42 1152153.5
6030.57 18375.26
6041.3 74880.99
6064.19 7392.91
6134.19 108766.54
6177.77 289206.66
6241.54 82172.68
6255.78 56595.4
6350.77 98680.05
6379.4 288573.78
6491.52 246453.77
6560.29 718381.94
6587.06 94051.09
6607.18 2011663
6633.08 38398.78
6785.56 28057.71
6815.27 50678.84
6850.89 20813.31
7008.98 20904.05
7209.61 10597.91
7288.6 76802.83
7537.28 190227.89
7684.23 64912.99
7714.13 19801.46
7762.73 12041.35
7777.29 679876.06
7805.91 22978.28
7843.1 149178.45
7902.37 207868.55
8018.24 24439.58
8081.41 29637.17
8106.53 17786.79
8218.56 668239.38
8236.27 214924.78
8258.76 39080.88
8279.51 56787.4
8365.52 182939.91
8380.91 2527.11
8441.63 5722
8462.88 33883.63
8559.14 11738.36
8653.43 19161.6
8688.24 120761.72
8715.97 917852.31
8865.31 58802.71
8889.5 4646.81
8945.21 5809.43
9109.24 3490121.75
9157.88 330386.09
9234.76 1523976.5
9314.86 72683.91
9332.84 97124.51
9453.02 364685.69
9480.19 11762.33
9590.28 184429.13
9620 2206.24
9717.13 211945.75
9744.38 6975.82
9759.06 26639.44
9820.85 6140.01
9996.44 5887.09
10185.4 68650.05
10216.64 247483.72
10257.65 144817.75
10534.09 90656.82
10559.07 22383.67
10720.43 19162.04
10865.47 213131.8
10994.49 6262.28
11466.82 51314.34
12126.65 48794.56
12156.59 9144.28
12266.92 339063.88
12354.37 750249
12482.69 59051.63
12509.87 207013.16
12577.13 7395.98
12983.25 927398.56
13187.61 131915.78
13270.67 2725.46
13384.54 2343.83
13948.58 6261.5
14021.55 57611.01
16723.12 25679.25
16907.67 31444.92
17643.84 2586.49
19436.67 249134
19631.81 7191.18
29792.71 30438.89
