# Supplementary material for: Identification of Cryptic Anopheles Mosquito Species by Molecular Protein Profiling
Source: PLoS One. 2013 Feb 28;8(2):e57486. doi: 10.1371/journal.pone.0057486 (PMC3585343; doi:10.1371/journal.pone.0057486)
Supplement: Dataset S1 — MALDI-TOF MS peak lists. The folder contains the 1,740 MALDI-TOF MS peak lists that were the basis of the present analysis. The file names correspond to the column “PEAKLIST” in Table S1 containing a detailed description of the specimens and its classification by the different SDA models. (ZIP) [file pone.0057486.s005.zip › Peak lists/AE1307_0001-1A3.txt]

"m/z" "intensity"
2000.04 93550.2
2004.21 14952.37
2006.56 20893.22
2010 30132.14
2022.68 10768.85
2556.35 14593.5
2670.21 381121.91
3004.38 63102.53
3276.42 145222.8
3300.53 324841.91
3886.88 37006.58
3950.25 5294.86
4106.67 7132.44
4180.73 12551.63
4356.16 144168.11
4553.02 1522992.75
4562.24 16462.5
4615.96 588034
4655.64 83730.62
4666.71 21849.28
4723.52 38915.53
5045.19 7330.79
5093.95 321392.5
5116.81 3227334.5
5142.52 555440.31
5187.53 646858.19
5216.67 75187.41
5250.02 1281774.38
5266.36 11158.33
5277.15 111926.92
5328.67 234918.33
5345.12 8825452
5370.19 276378.78
5432.66 32060.5
5523.26 34815.5
5551.08 240691.89
5590.54 39410.84
5857.09 23940.35
6015.03 2209522.75
6031.47 10715.71
6039.99 106037.49
6133.49 139530.48
6177.21 643670.88
6241.11 155491.97
6254.41 128341.27
6346.32 107171.44
6379.26 130560.3
6491.92 469259.53
6559.49 2080636.38
6586.28 305431.75
6606.65 4345768
6633.29 39527.41
6768.28 74409.13
6784.72 126148.42
6812.83 144827.56
6850.45 42452.1
7011.24 68869.92
7288.71 102977.8
7536.45 403605.88
7559.55 29220.32
7683.45 138363.44
7712.44 89784.47
7761.05 29701.19
7776.94 1345667
7842.9 219257.13
7901.53 706035.31
8015.55 32346.07
8081.17 87192.52
8106.44 22608.89
8218.52 1048014.31
8236.91 272864
8258.73 33285.18
8279.22 102274.77
8365.53 460886.34
8445.53 29973.3
8456.17 69251.22
8559.37 18365.66
8654.95 17904.63
8687.54 113567.85
8716.26 1534129.75
8880.1 28664.74
8922.04 20707.71
8945.74 20586.62
9109.42 8577133
9144.86 14278.54
9157.36 146105.08
9234.55 3307341
9271.39 74779.55
9315.55 283961.31
9332.96 285475.44
9453.19 629569.69
9590.21 349519.13
9717.71 840559.81
9754.02 71028.71
9819.69 81492.55
10186.79 127867.42
10216.83 454878.91
10256.49 197899.48
10293.48 29413.04
10533.33 323561.47
10558.78 126247.43
10598.94 27607.68
10867.34 773541.94
11445.99 2174.21
11466.09 135097.61
11572.64 38765.13
11634.76 38565.05
12129.31 98651.08
12157.61 35603.04
12267.98 557782.38
12353.8 1465533.63
12483.18 188836.69
12510.37 215098.63
12684.34 21312.02
12984.3 1789367.13
13188.58 276770.31
13699.66 11080.08
13947.58 21433.65
14024.3 97326.51
14987.76 21342.15
16724.54 143069.91
16908.2 129020.23
17477.89 16390.91
17633.51 10497.12
18785.73 10709.9
19431.38 925931.13
19642.14 53233.09
20406.35 3115.91
23130.56 3480.8
23253.16 33799.65
29771.06 114105.11
