# Supplementary material for: Identification of Cryptic Anopheles Mosquito Species by Molecular Protein Profiling
Source: PLoS One. 2013 Feb 28;8(2):e57486. doi: 10.1371/journal.pone.0057486 (PMC3585343; doi:10.1371/journal.pone.0057486)
Supplement: Dataset S1 — MALDI-TOF MS peak lists. The folder contains the 1,740 MALDI-TOF MS peak lists that were the basis of the present analysis. The file names correspond to the column “PEAKLIST” in Table S1 containing a detailed description of the specimens and its classification by the different SDA models. (ZIP) [file pone.0057486.s005.zip › Peak lists/AE1307_0001-1A4.txt]

"m/z" "intensity"
2003.06 46285.86
2006.96 24186.33
2008.91 4745.98
2011 24769.51
2556.28 88187.92
2668.57 568186.5
3005.73 96008.52
3276.93 174659.7
3300.01 544153.94
3885.6 123599.41
3946.96 27878.49
4106.67 57168.88
4181.59 35271.54
4356.43 306768.66
4553.07 2374623.5
4615.6 1032086.06
4655.88 31312.77
4664.39 23809.83
4726.13 102124.09
4793.58 14235.41
5044.97 47537.43
5093.62 396066.38
5116.69 6344383.5
5142.39 1076296.63
5187.94 1632974.38
5214.8 243886.67
5249.88 1924745.75
5265.46 31421.96
5276.14 181670.83
5327.86 421643.63
5344.64 15287229
5370.59 515559.47
5432.39 131298.72
5522.64 47673.21
5551.13 384666.97
5591.04 29712.76
5854.92 51375.03
6014.57 4199273
6029.25 44767.36
6039.87 277309.94
6062.76 20635.99
6133.48 221963.52
6176.6 1105966.38
6221.05 26302.27
6239.9 283922.75
6254.26 273853.72
6348.79 306898.53
6378.74 381469.69
6491.62 1000040.38
6559.31 3166788
6586.09 397822.78
6606.46 7922891
6632.73 127015.52
6768.19 104229.49
6784.75 195096.92
6813.48 227699.86
6829.48 29655.85
6848.98 81843.84
7010.62 110771.35
7208.52 42780.86
7288.56 270598.75
7536.53 808817.13
7558.71 41943.97
7574.91 11846.89
7683.51 254634.05
7712.63 153702.25
7761.5 32229.91
7776.99 3051188.5
7802.31 52977.94
7842.42 727209
7901.44 1177141.13
7916.8 41724.58
8015.04 90733.55
8081.87 168506.48
8106.32 53444.32
8189.01 25651.25
8218.25 2055515.75
8236.36 498444.97
8258.32 149066.81
8278.94 204511.19
8365.25 1197100.25
8443.03 38350.98
8456.7 103405.47
8559.89 90417.73
8654.07 25687.46
8687.21 353574.59
8715.79 2995113
8864.61 14926
8880.17 39127.25
8922.24 41459.54
8944.1 22521.51
9109.18 13186925
9144.47 17172.74
9157.69 390536.41
9234.44 6323237
9272 121043.08
9315.58 437488.53
9333.12 468526.78
9396.92 86299.66
9453.34 1299144.38
9477.59 50713.75
9590.2 935266.25
9616.1 19778.86
9717.54 1270200.75
9758.44 185877.94
9820.25 78843.2
9998.44 17278.03
10186.56 314919.25
10216.44 1097261.75
10242.42 29617.86
10256.1 311375.44
10293.85 29662.42
10533.21 506291.5
10557.27 136950.89
10599.44 59349.01
10867.34 1503839.5
11319.04 29638.97
11466.82 232109.34
11574.01 88120.63
11633.54 85533.77
11940.37 10564.8
12128.34 251522.19
12159.45 41096.37
12267.65 984645.19
12354.3 2956015.5
12482.65 480267.19
12510.35 536776.81
12560.79 43557.85
12685.14 37268.7
12984.56 4094923
13187.79 623704.56
13271.56 31728.26
13389.11 8458.51
13701.61 14459.86
13948.45 80534.41
14021.8 252869.92
14990.76 36803.6
16722.65 264632.47
16912.33 234109.59
17467.54 46827.75
17639.24 18257.66
18799.14 15190.67
19434.47 1553765.13
19634.7 82913.97
20401.68 27111.78
23138.98 22481.92
23264.56 84071.09
29692.56 195270.14
