# Supplementary material for: Identification of Cryptic Anopheles Mosquito Species by Molecular Protein Profiling
Source: PLoS One. 2013 Feb 28;8(2):e57486. doi: 10.1371/journal.pone.0057486 (PMC3585343; doi:10.1371/journal.pone.0057486)
Supplement: Dataset S1 — MALDI-TOF MS peak lists. The folder contains the 1,740 MALDI-TOF MS peak lists that were the basis of the present analysis. The file names correspond to the column “PEAKLIST” in Table S1 containing a detailed description of the specimens and its classification by the different SDA models. (ZIP) [file pone.0057486.s005.zip › Peak lists/AE1307_0001-1B2.txt]

"m/z" "intensity"
2000.6 131485.94
2006.92 87661.79
2011.22 10228.05
2555.69 32110.06
2669.74 742045.19
3004.29 68041.37
3276.68 303702.88
3301.65 521845.69
3758.35 7193.67
3886.64 111639.84
4108.28 293150.53
4116.47 44411.13
4276.47 10856.42
4356.86 804050
4553.59 2644953.5
4615.91 1868633.13
4657.73 77065.73
4665.83 33439.41
4724.68 143181.22
4793.66 314782.66
5045.34 66719.73
5093.45 113712.08
5117.37 3975099
5144.05 300386.72
5188.4 1006074.44
5215.91 15876.46
5250.45 1001398.38
5265.91 149633.22
5276.59 19665.22
5283.8 29403.48
5328.53 801761.06
5345.31 15923385
5370.7 311381.69
5386.23 54619.11
5442.13 59633.46
5552.12 404029.31
5592.13 225972.55
6015.29 3172567
6030.56 34977.11
6042.46 87634.42
6177.55 1501977
6240.84 401232.81
6261.26 48082.41
6270.42 252305.63
6347.34 517957.81
6380.28 32749.21
6492.31 2141370.5
6560.11 3719577.5
6593.47 215660.47
6607.14 8182167.5
6634.5 67089.29
6768.85 57038.04
6785.04 262507.5
6814.14 218412.55
6829.64 35209.29
6850.38 119553.12
6975.34 209269.8
7011.51 145796.67
7160.78 12965.81
7210.54 32475.64
7289.55 359628.03
7523.44 1100655.88
7586.86 46542.04
7683.82 429818.38
7713.99 87986.84
7777.42 2239020.75
7843.37 665103.44
7902.12 255838.17
8050.44 135641.97
8083.07 315673.44
8193.47 135961.39
8218.77 3573074
8236.33 368882.63
8258.42 209362.75
8279.45 346650.75
8359.71 93412.09
8368.63 9174.84
8379.07 30512.21
8396.13 702751.88
8443.25 44169.35
8459.67 271140.22
8559.12 432355.28
8654.82 55090.09
8716.53 7163106.5
8882.02 67860.24
8922.82 146035
9109.88 13673228
9156.37 117590.89
9235.27 10014783
9271.96 208707.81
9316.69 281297.22
9333.22 331672.13
9454.44 1097358.63
9477.67 41833.65
9591 2224747.25
9616.75 28927.22
9718.92 1922697
9758.92 482798.97
9821.17 34241.82
9830.4 32589.13
10075.76 21122.32
10187.15 75664.82
10203.98 356742.31
10227.65 126295.07
10253.79 108822.26
10534.84 1017289.06
10561.21 173044.55
10692.78 74634.71
10758.4 60401.7
10885.86 991173.13
10915.96 34869.07
11325.89 5789.96
11435.61 182562.75
11466.3 154899.14
11635.74 69090.55
11965.37 18513.69
12099.61 71338.41
12127.7 208387.52
12161.95 71040.09
12355.29 3973854.75
12482.96 645291.63
12540.57 1518879.38
12661.76 55894.29
12985.32 7418313
13189.73 1131471.13
13272.46 60814.68
13704.57 79086.04
13951.58 516749.75
14022.08 263095.09
14996.43 94138.66
16163.07 4688.83
16734.21 527703.56
16923.35 295196.31
19441.73 2096885.75
19647.86 110922.3
20412.2 71546.28
22867.82 14085.63
23264.84 24521.91
29656.73 16786.8
29780.72 111781.06
