# Supplementary material for: Identification of Cryptic Anopheles Mosquito Species by Molecular Protein Profiling
Source: PLoS One. 2013 Feb 28;8(2):e57486. doi: 10.1371/journal.pone.0057486 (PMC3585343; doi:10.1371/journal.pone.0057486)
Supplement: Dataset S1 — MALDI-TOF MS peak lists. The folder contains the 1,740 MALDI-TOF MS peak lists that were the basis of the present analysis. The file names correspond to the column “PEAKLIST” in Table S1 containing a detailed description of the specimens and its classification by the different SDA models. (ZIP) [file pone.0057486.s005.zip › Peak lists/AE1307_0001-1B3.txt]

"m/z" "intensity"
2000.85 25997.97
2003.6 26943.36
2006.29 37578.54
2009.86 8808.15
2555.9 38689.47
2669.95 828834.44
3006 152222.19
3277.61 432383.28
3300.86 670964
3887.84 149188.58
3920.86 35502.88
4023.25 23863.88
4108.17 252598.19
4116.65 77575.14
4278.32 13403.1
4357.05 1130615.88
4553.98 3071771.75
4571.32 65998.3
4616.61 2706766.5
4656.07 61925.38
4665.4 20009.69
4726.93 163367.39
4794.48 413873.63
5045.86 55744.41
5093.76 152613.45
5117.25 3990623.75
5145.11 269759.75
5187.96 913146.31
5250.44 1310414.88
5266.99 269067.19
5280.73 157269.06
5328.19 921721.38
5345.52 17968078
5371.46 378455.75
5386.44 119708.99
5442.23 141744
5551.66 498228.38
5591.67 219670.2
6015.52 3950263
6031.25 134119.25
6041.75 112788.98
6177.42 2038612.25
6241.08 445645.75
6262.8 78396.98
6271.24 160819.91
6281.59 27985.08
6346.62 590822.13
6492.42 2646541.25
6560.23 4537911
6593.47 265689.94
6607.25 10577207
6634.74 130386.47
6768.85 59242.2
6785.16 335362.22
6813.27 354054.53
6830.14 35947.44
6849.38 116120.59
6975.84 313917.28
7011.63 202509.19
7160.39 34391.33
7289.42 533238.75
7523.57 1334220.88
7574.58 50014.67
7587.13 78008.47
7684.09 661723.56
7712.67 152174.28
7777.42 2950693.75
7843.51 896742.88
7901.99 315472.38
8049.23 221876.22
8083.21 490056.16
8192.38 198892.58
8218.9 4081584.25
8235.66 396055.66
8258.43 225682.14
8279.18 456297.78
8359.16 288281.44
8396.41 1007657.5
8445.32 99120.91
8459.68 328206.06
8489.53 35137
8558.99 503137.13
8716.54 8931931
8880.47 45649.92
8922.97 206382.11
9109.89 17246926
9235.14 13627783
9271.68 246747.22
9316.12 318718.44
9332.79 357991.59
9453.87 1292814.63
9590.72 3136017.25
9615.73 16388.96
9718.78 2634877.25
9758.19 629654.75
9820.14 272037
10187.47 65612.99
10204.75 432451.25
10227.36 61290.69
10252.59 97978.46
10534.08 1330649
10558.14 188161.22
10691.4 93937.09
10756.7 115454.2
10885.56 1257680.25
10915.35 39684.63
11437.88 249224.08
11465.68 131194.08
11634.47 167361.95
11962.11 34996.66
12098.97 98245.85
12127.23 361463.56
12161.65 73828.48
12355.15 5285357.5
12481.65 737392.63
12539.93 1611964.13
12659.93 117428.42
12984.16 9350905
13188.38 1418034.13
13271.8 123638.2
13703.55 81583.66
13948.78 677690.44
14020.52 335954.78
14992.98 128843.09
16157.01 7055.15
16725.53 917291.31
16920.28 483563.19
17436.46 24727.16
18769.18 19379.43
19439.29 3193044
19653.62 228255.2
20410.14 176060.84
22882.68 32670.44
23269.52 65588.96
29635.68 9367.44
29727.26 21132.27
29774.13 177279.75
