# Supplementary material for: Identification of Cryptic Anopheles Mosquito Species by Molecular Protein Profiling
Source: PLoS One. 2013 Feb 28;8(2):e57486. doi: 10.1371/journal.pone.0057486 (PMC3585343; doi:10.1371/journal.pone.0057486)
Supplement: Dataset S1 — MALDI-TOF MS peak lists. The folder contains the 1,740 MALDI-TOF MS peak lists that were the basis of the present analysis. The file names correspond to the column “PEAKLIST” in Table S1 containing a detailed description of the specimens and its classification by the different SDA models. (ZIP) [file pone.0057486.s005.zip › Peak lists/AE1307_0001-1B4.txt]

"m/z" "intensity"
2001.7 15992.13
2003.52 9635.76
2005.13 20940.59
2557.14 93266.35
2670.64 900376.56
3006.26 207912.72
3277.65 317515.72
3301.59 819591.38
3887.29 188329.25
3919.93 22985.53
4108.92 308939.28
4118.06 40620.75
4127.7 18256.44
4356.78 1091514.63
4554.17 2976957.75
4616.79 2677353
4656.55 64950.04
4665.88 28932.94
4725.65 126649.39
4794.84 436282.63
5046.07 11173.3
5093.75 160225.52
5117.56 4115449.5
5144.87 354970.38
5188.36 886143.75
5250.83 1284754
5266.4 222965.22
5286.03 147045.42
5328.24 948580.81
5345.57 18370610
5371.83 338710.16
5385.59 167116.88
5416.6 41182.77
5442.48 109189.73
5552.23 456439.94
5590.89 208844.28
6015.2 4237470
6030.93 93849.81
6039.21 13094.3
6044 41756.37
6177.3 2166119.5
6220.21 23740.14
6241.06 459497.13
6270.04 610710.69
6346.7 653214.56
6492.36 2968886.75
6560.03 4051190.75
6593.76 133666.22
6606.93 10793454
6635.27 165352.63
6768.24 29110.25
6784.55 278244.38
6813.02 300427.09
6829.51 53622.27
6850.49 151238.09
6975.69 254327.28
7011.84 214613.77
7161.09 28836.87
7209.7 19605.5
7289.2 593607.81
7523.29 1302816.88
7574.03 70627.26
7586.19 114736.23
7683.52 654430.06
7713.15 80869.83
7777.1 3215657.75
7842.9 1042121
7902.04 368817.88
8049.79 156518.23
8083.09 391107.31
8191.97 238541.75
8218.35 4374088
8235.23 437023.59
8258.41 313473.81
8278.47 481158.72
8359.4 236912.8
8395.53 1034766.63
8442.37 28054.25
8460.58 256227.22
8557.93 616023.31
8715.86 9202073
8879.76 63793.23
8922.11 237898.84
9109.12 14745220
9152.45 108737.05
9234.35 13805327
9271.46 148137.45
9314.73 290312.13
9332.41 315816.25
9453.03 1351612.38
9589.84 3365247.75
9717.87 2591999
9757.87 605165.75
9819.96 207383.47
10186.45 85907.6
10203.88 464419.06
10227.4 90551.25
10252.46 92253.46
10533.29 1310894.25
10557.8 226457.2
10690.56 93319.8
10756.16 88555.57
10884.37 1349842.38
10912.11 37461.56
11320.29 11577.5
11437.19 360478.94
11465.95 106125.16
11634.71 141080.56
11961.8 22554.35
12099.12 143752.2
12126.88 410537.28
12159.31 103282.67
12353.76 5660004.5
12481.23 910900.31
12537.98 1808109.75
12659.64 79415.8
12982.26 9964580
13187.47 1472166
13271.04 137947.64
13694.96 100574.48
13947.16 778110.69
14018.52 398227.16
14988.88 146144.09
16153.11 7209.71
16728.43 847657.63
16912.23 487283.13
17442.06 42760.19
18773.09 11539.36
19434.55 3145685.5
19640.61 188958.52
20405.09 207792.55
22880.94 41120.99
23256.7 33769.09
29712.21 364734.63
