# Supplementary material for: Identification of Cryptic Anopheles Mosquito Species by Molecular Protein Profiling
Source: PLoS One. 2013 Feb 28;8(2):e57486. doi: 10.1371/journal.pone.0057486 (PMC3585343; doi:10.1371/journal.pone.0057486)
Supplement: Dataset S1 — MALDI-TOF MS peak lists. The folder contains the 1,740 MALDI-TOF MS peak lists that were the basis of the present analysis. The file names correspond to the column “PEAKLIST” in Table S1 containing a detailed description of the specimens and its classification by the different SDA models. (ZIP) [file pone.0057486.s005.zip › Peak lists/AE1307_0001-1C4.txt]

"m/z" "intensity"
2002.37 124644.41
2010.97 19518.69
2556.68 21833
2670.51 520033.06
3012.75 138543.91
3277.08 264113.66
3301.36 699267.94
3530.99 22495.18
3855 56567.32
3886.48 12836.68
4109.08 47116.07
4355.79 105289.29
4532.44 22825.84
4553.59 2429397.5
4616.73 603037.44
4657.52 62038.95
4665.11 50030.51
4793.76 71175.26
4843.58 90403.96
5093.97 358348.94
5117.35 2961039.25
5143.27 357118.97
5187.84 388780.03
5218.38 152043.25
5250.43 1853765.75
5265.78 169073.72
5279.51 105951.97
5285.95 56026.92
5328.61 73172.77
5345.28 11842338
5371.33 350049.69
5433.13 137619.17
5552.19 238625.89
5590.97 1086212.63
5923.82 10539.42
6028.87 4549521.5
6055.48 427391.69
6177.24 860483
6189.52 18664.83
6239 111475.9
6252.64 197590.77
6264.16 154589.66
6345.83 323491.84
6492.1 1068030.5
6559.91 3485341.25
6587.05 255264.02
6607.17 9283728
6632.95 85207.67
6769.01 235032.98
6785.45 411952.47
6813.18 308550.25
6849.04 147151.31
6943.18 356661.59
6961.58 339513.34
7010.9 144715.86
7139.46 16913.46
7290.2 222408.8
7343.89 103758.78
7430.48 47434.79
7475.72 398405.5
7495.72 303223.28
7536.99 617252.31
7574.83 205310.73
7588.17 32839.58
7683.42 329308.91
7712.4 2146417
7739.19 427884.06
7777.68 1134926.25
7843.36 293747.59
7902.24 386016.19
7977.16 33357.75
8015.56 635544.69
8082.91 970116.44
8107.36 43451.52
8192.08 30186.72
8218.87 1894316
8237.39 275594.5
8258.94 231751.67
8280.24 167384.66
8366.4 732666
8461.84 149651.47
8491.29 27815.59
8558.52 122580.53
8643.32 21287.28
8653.09 30370.93
8716.48 1567284
9067.01 44052.77
9109.81 12445905
9147.97 105251.63
9235.06 3943198
9273.19 154989.7
9316.03 407540.69
9333.43 423117.53
9452.32 247051.22
9590.77 906501.13
9718.23 1863573.25
9754.67 43497.77
9798.32 14876.39
9821.97 175419.13
10000.14 20266.17
10198.55 40778.8
10217.06 712532.31
10252.6 52463.08
10533.93 1067912.25
10559.22 325936.53
10598.91 13867.84
10757.79 61070.89
10867.85 1124406.63
11090.15 44363.75
11575.87 102509.16
11632.96 62136.87
11821.57 74646.91
11944.16 119992.27
12128.15 267973.13
12160.58 49695.33
12267.94 132296.73
12354.74 2603634.5
12483.57 348596.25
12510.76 367591.28
12687.38 11423.33
12984.38 4290518
13188.26 399387.88
13273.05 9306.03
13383.3 12240.45
13698.83 20883.37
13950.39 28505.98
14021.06 219433
14993.31 106993.2
16727.55 402342.03
16910.58 66387.03
16951.22 62064.66
17644.7 11015.03
19434.01 2113608
19643.25 195446.38
20384.74 38094.32
23148.74 6742.45
23271.8 33409.69
29730.04 258221.41
