# Supplementary material for: Identification of Cryptic Anopheles Mosquito Species by Molecular Protein Profiling
Source: PLoS One. 2013 Feb 28;8(2):e57486. doi: 10.1371/journal.pone.0057486 (PMC3585343; doi:10.1371/journal.pone.0057486)
Supplement: Dataset S1 — MALDI-TOF MS peak lists. The folder contains the 1,740 MALDI-TOF MS peak lists that were the basis of the present analysis. The file names correspond to the column “PEAKLIST” in Table S1 containing a detailed description of the specimens and its classification by the different SDA models. (ZIP) [file pone.0057486.s005.zip › Peak lists/AE1307_0001-1D3.txt]

"m/z" "intensity"
2001.03 99453.91
2003.51 38596.4
2007.34 7264.37
2023.85 16504.09
2542.49 30977.62
2671 786826.75
3036.53 200051.63
3277.96 446860.31
3292.15 328297.56
3889.03 199760.06
3930.33 35008.41
4023.85 30873.54
4124.44 68439.88
4182.29 54532.04
4238.78 161264.84
4279.24 88788.16
4308.65 28740.01
4370.35 440499.59
4525.2 3132350
4541.88 51740.53
4630.41 3127216.75
4711.25 13090.66
4716.09 21923.59
4722.79 24949.99
4726.71 30668.35
4733.22 22295.87
4751.62 115899.88
5046.7 299771.38
5089.98 3477224.25
5115.93 594246.5
5133.66 9828.48
5197.41 408286.44
5236.66 1875951
5262.65 67990.53
5329.06 168974.3
5345.84 16468783
5371.88 560445.25
5404.05 106889.81
5417.19 7368.87
5448.17 9292.15
5509.61 11508.11
5552.59 466047.59
5589.22 220846.09
6073.51 3190706.5
6098.57 73005.73
6134.96 170788.91
6254.16 428380.59
6270.67 1143836.13
6298.75 127797.73
6342.55 960289.75
6375.82 803913
6463.98 2197302.5
6560.27 4937291.5
6575.36 18344.51
6588.26 4418786.5
6614.24 53667.87
6765.49 54478.09
6785.01 65970.56
6795.28 35819.44
6810.38 24213.06
6885.9 23414.83
6910.34 68739.94
6977.25 253332.17
7160.62 21547.88
7198.14 14314.72
7212.41 184134.84
7288.84 39050.68
7442.78 33278.49
7470.12 7430.99
7538.39 62578.09
7684.27 1403725.38
7741.35 106990.59
7781.28 3818741
7806.86 195295
7860.93 1054662.88
7884.23 560920.88
7989.47 156060.05
8004.1 178609.55
8048.48 143761.92
8109.46 133679.28
8215.64 51832.7
8230.75 300470.16
8245.74 620868.31
8291.05 247322.38
8330.74 65735.72
8366.39 1055229.75
8454.49 175057.64
8476.45 1164677.5
8557.35 1544544.88
8614.09 154229.05
8742.17 4412818.5
8950.97 51920.82
9009.01 117961.33
9051.51 15699704
9081.24 199497.13
9214.61 39834.38
9262.51 12559977
9290.41 164341.48
9451.99 754480.63
9468.48 147329.03
9484.41 63517.33
9503.13 512905.22
9681.45 2534163.5
9707.02 78147.77
9763.15 16999.9
9785.11 40276.13
9793.57 34036.93
10106.49 665413.5
10182.38 35207.49
10254.6 153756.34
10273.92 637559.5
10557.77 113883.98
10581.23 108094.91
10718.62 12995.73
10808.94 1092891.63
10923.95 130994.5
11235.83 34954.91
11276.27 16157.3
11319.19 174084.78
11484.43 285896.59
11544.35 13970.78
11603.78 111743.72
12006.09 170388.52
12266.53 649894.31
12316.28 32234.83
12504.9 920361.81
12539.33 2502902
12598.06 116311.41
12683.45 1703726.88
12715.93 52390.27
12745.23 176121.53
12926 6706255.5
13148.8 133525.27
13180.83 26451.1
13818.21 100988.17
13950.86 621718.5
14161.74 13418.77
14578.09 13216.11
14880.12 130021.55
15336.73 7721.41
16574.78 138101.59
16727.8 458370.44
16911.75 110878.04
17464.31 63951.09
17671.62 96724.71
18801.94 11587.84
19359.04 2307520.25
19564.25 302277.25
20345.77 56586.58
22543.55 9498.78
23196.37 142036.36
29772.39 251980.73
