# Supplementary material for: Identification of Cryptic Anopheles Mosquito Species by Molecular Protein Profiling
Source: PLoS One. 2013 Feb 28;8(2):e57486. doi: 10.1371/journal.pone.0057486 (PMC3585343; doi:10.1371/journal.pone.0057486)
Supplement: Dataset S1 — MALDI-TOF MS peak lists. The folder contains the 1,740 MALDI-TOF MS peak lists that were the basis of the present analysis. The file names correspond to the column “PEAKLIST” in Table S1 containing a detailed description of the specimens and its classification by the different SDA models. (ZIP) [file pone.0057486.s005.zip › Peak lists/AE1307_0001-1D4.txt]

"m/z" "intensity"
2000.16 10364.04
2002.44 69465.19
2005.33 45072.15
2542.75 67112.2
2670.66 1116003.25
3034.17 132116.13
3278.47 458322.88
3291.98 371375.56
3840.51 19651.92
3888.85 238187.27
3928.93 51563.84
4021.31 4727.8
4123.72 19234.87
4181.09 83329.63
4238.17 164672.88
4276.96 89962.28
4308.24 65542.23
4369.95 584286.38
4525.12 3262990
4538.36 50065.47
4630.56 3221884.5
4647.63 84005.55
4714.5 38098.35
4725.02 182833.97
4732.55 31889
4737.51 12656.37
4741.85 6951.56
4745.58 5825.73
4750.54 123521.54
4856.57 16075.34
5046.18 339928.44
5089.67 3272436.25
5115.95 437216
5127.34 49623.59
5197.12 462962.31
5237.03 1802640.13
5314.78 30998.65
5329.56 179993.98
5345.9 18379034
5358.97 41844.34
5371.51 797268.06
5385.49 53688.68
5403.46 233860.88
5417.93 17479.95
5450.25 25560.44
5509.37 18538.58
5552.24 494415.34
5589.44 285982.88
5742.67 25911.83
6003.82 13744.96
6073.82 3641127.5
6100.64 170814.53
6134.34 162141.11
6253.79 426004.28
6270.54 1283464.25
6298.63 157097.44
6342.55 993581.5
6360.02 37521.31
6375.24 1018652.88
6464 2932305.75
6560.44 5372721.5
6588.31 5764798.5
6613.68 80553.91
6751.5 14337.01
6766.43 53273.18
6785.22 81744.04
6793.26 48782.5
6811.58 33454.18
6886.38 46792.07
6910.19 50966.82
6967.72 16620.56
6977.5 261393.95
7200.46 34769.85
7211.93 309924.78
7241.79 14600.64
7289.4 41242.65
7442.2 51312.64
7538.87 40073.86
7684.12 1497417.38
7740.94 118375.38
7781.55 4788368.5
7806.73 182306.58
7861.34 1687944.13
7884.65 768035.44
7989.51 184706.88
8003.74 183297.34
8048.12 202881.22
8111.14 134229.31
8216.81 27151.51
8230.83 372845
8245.82 786059.06
8282.12 27162.72
8291.42 186858.06
8330.42 92461.97
8367.05 1499048.88
8455.85 129226.44
8476.16 1408644.25
8500.64 26776.39
8557.35 1888311.25
8613.54 168010.16
8742.49 5285911
8950.9 125640.26
9009.37 107598.5
9051.74 18302386
9235.49 13974.08
9262.77 14778677
9290.54 227223.8
9452.14 881004.81
9468.79 180469.23
9485.01 35788.38
9503.44 705269.5
9681.79 3326761.25
9708.11 102682.41
9762.76 35850.19
9784.88 58227.92
9793.49 42603.93
10106.31 819812.31
10182.52 88752.43
10254.3 199163.81
10274.83 770893.13
10558.44 125567.38
10584.22 122031.12
10808.88 1556561.25
10924.69 135300.53
11236.79 59300.18
11278.21 39859.93
11319.38 225561.39
11485.13 346394.5
11544.42 57679.54
11604.98 218192.16
11709.69 19880.54
12007.39 291056.88
12267.22 656559.5
12317.32 55453.92
12505.47 987661.69
12539.57 2886443.5
12597.13 111033.77
12683.72 1933268.38
12718.07 129324.05
12744.66 234134.36
12926.48 8310691.5
13132.28 18647.35
13148.81 66689.63
13179.29 17127.35
13271.14 40227.64
13347.87 11242.7
13772.31 28757.94
13817.27 155342.88
13951.36 830557.56
14166.57 3833.96
14575.63 12389.95
14881.35 182535.31
16574.25 179440.98
16726.9 590439.75
16910.11 167368.09
17461.74 108111.13
17663.88 148224.58
18804.65 23464.53
19360.22 2995157.75
19575.34 388259.72
20353.79 142183.34
22542.91 31908.64
23204.06 194717.11
29715.76 304249.63
