# Supplementary material for: Identification of Cryptic Anopheles Mosquito Species by Molecular Protein Profiling
Source: PLoS One. 2013 Feb 28;8(2):e57486. doi: 10.1371/journal.pone.0057486 (PMC3585343; doi:10.1371/journal.pone.0057486)
Supplement: Dataset S1 — MALDI-TOF MS peak lists. The folder contains the 1,740 MALDI-TOF MS peak lists that were the basis of the present analysis. The file names correspond to the column “PEAKLIST” in Table S1 containing a detailed description of the specimens and its classification by the different SDA models. (ZIP) [file pone.0057486.s005.zip › Peak lists/AE1307_0001-1E2.txt]

"m/z" "intensity"
2001.22 4653.97
2004.04 64619.6
2009.69 8464.96
2014.87 10699
2555.86 56318.17
2670.65 666133.56
2875.19 13120.92
3004.02 113706.6
3277.88 311168.28
3301.3 682195.31
3403.16 9813.18
3886.56 175367.66
3921.17 56971.16
4108.63 41135.29
4180.63 32142.89
4327.58 18252.27
4355.87 339303.25
4553.94 2603631.5
4569.15 15052.15
4616.45 1332834.13
4656.83 128372.07
4665.95 80601.73
4724.27 78496.48
4794.38 106982.88
5044.2 10304.16
5093.57 190012.92
5117.28 3811640
5144.16 763014.31
5188.4 584823.31
5215.46 139440.63
5250.65 1151370.5
5265.99 105930.84
5279.84 139152.23
5328.6 483713.72
5345.37 13244963
5371.42 671087.19
5387.49 23872.92
5416.62 43729.35
5447.93 241272.33
5552.02 325500.72
5591.8 233944.67
6015.19 3559007
6041.41 259118.83
6134.29 25043.59
6177.39 1214454.25
6221.6 59363.33
6240.68 356841.94
6255.86 229205.94
6331.72 26246.73
6347.62 30896.83
6361.14 123197.14
6379.59 76254.28
6492.07 1250864.13
6559.98 3838572.25
6586.75 406323.56
6606.99 10059225
6633.13 126026.49
6768.79 200353.38
6784.73 276833.72
6813.69 364136.19
6830.18 61693.45
6849.3 299024.31
6942.29 54639.82
6974.97 74898.94
7011 79055.1
7289.48 480291.47
7522.91 245554.77
7536.72 310108.22
7558.1 3916.6
7683.64 611014.31
7712.88 182109.02
7762 103023.48
7777.09 2515262.75
7802.79 53092.17
7842.89 1164868.88
7902.02 222709.52
7978.13 95539.01
8022.71 270996.78
8082.38 330608.38
8186.36 66995.12
8218.44 1603743.88
8236.14 255778.55
8258.09 65408.11
8279.11 81205.48
8365.52 943454.5
8461.35 276403.38
8558.7 387722.31
8653.82 54245.63
8687.5 58359.41
8715.93 2667581.5
8880.24 9048.08
8921.74 23502.04
8945.86 80793.97
9109.45 14193591
9156.22 43112.63
9234.52 7038663
9272.35 170911.72
9315.48 454133.91
9333.02 498528.19
9351.16 61110.13
9453.92 973867.25
9478.02 105500.62
9494.54 57610.71
9590.44 1053461.13
9717.72 1726091
9757.87 300240.38
9819.95 149817.91
10216.28 666175.13
10255.47 405516.91
10292.29 13508.53
10533.54 651712.19
10558.82 224975.31
10755.47 43499.19
10896.82 1368673.75
11432.26 111746.45
11466.95 149446.72
11573.93 35918.4
11633.12 114327.3
11945.4 19351.19
12126.88 312579.03
12157.98 126062.23
12266.96 123412.6
12353.57 2837442.5
12481.7 463298.5
12509.89 407991.41
12557.45 12605.27
12570.41 13335.93
12659.77 161287.53
12686.98 47914.49
12983.39 4416077.5
13186.36 601208.56
13696.78 27149.79
13947.21 165717.73
14019.45 183074.59
14987.03 97350.88
16154.34 61647.39
16725.19 237859.03
16913.05 219609.63
17463.69 29111.57
17641.68 38317.1
18788.43 1017
19434.42 1753833.63
19636.05 122778.57
20402.54 40556.31
22871.71 1782.67
23260.87 60045.08
29768.77 192261.94
