# Supplementary material for: Identification of Cryptic Anopheles Mosquito Species by Molecular Protein Profiling
Source: PLoS One. 2013 Feb 28;8(2):e57486. doi: 10.1371/journal.pone.0057486 (PMC3585343; doi:10.1371/journal.pone.0057486)
Supplement: Dataset S1 — MALDI-TOF MS peak lists. The folder contains the 1,740 MALDI-TOF MS peak lists that were the basis of the present analysis. The file names correspond to the column “PEAKLIST” in Table S1 containing a detailed description of the specimens and its classification by the different SDA models. (ZIP) [file pone.0057486.s005.zip › Peak lists/AE1307_0001-1E3.txt]

"m/z" "intensity"
2002.56 68232.09
2004.78 24606.04
2012.99 12892.61
2556.59 69042.13
2670.32 695917.38
3005.41 151211.52
3278.07 491575.34
3301.74 917084.06
3530.64 11911.1
3887.09 220224.38
3920.01 40451.64
4109.38 74860.05
4127.4 15037.61
4180.81 52281.24
4277.75 18508.28
4356.86 484246.56
4553.65 3279036
4572 27246.89
4616.26 1783060.5
4656.85 125188.55
4665.25 111574.85
4726.15 115078.95
4794.2 288280.16
5094.48 247527.42
5117.33 4484006
5143.25 788505.44
5188.35 669556.81
5216.72 162397.38
5250.06 1371529.13
5266.17 121154.34
5278.7 216333.08
5328.34 597667.81
5345.45 16785044
5371.71 835841.69
5384.48 28398.6
5416.25 100878.13
5448.56 381431.63
5551.55 530135.63
5591.89 262104.06
6015.19 4566934
6030.11 28241.82
6041.19 387737.88
6063.26 48734.2
6134.66 43177.96
6177.53 1647693.38
6220.2 67029.91
6240.34 392465.47
6255.53 253318.91
6344.18 55239.89
6361.17 156716.58
6378.55 34950.66
6479.05 43417.6
6491.99 1757941.88
6559.9 4895108
6586.92 538658.75
6607.04 11934556
6633.3 155651.48
6768.48 259437.83
6784.79 333099.69
6813.39 423311.78
6830 92878.2
6849.37 398825.81
6943.24 52774.87
6976.18 158601.95
7011.46 216827.94
7288.94 578809.31
7496.1 44083.19
7523.81 240475.33
7536.97 369382.44
7559.93 10358.97
7683.51 755863.69
7712.23 283353.69
7762.41 113351.21
7777.23 3154224.25
7804.52 70440.39
7843.16 1309480.5
7902.04 425575.25
7979.49 117422.76
8020.18 309816.59
8082.28 454236.59
8187.21 182938.78
8218.62 2159372.5
8235.91 328725.84
8259.09 118432.63
8279.16 132158.63
8365.57 1281765.63
8446.09 3355.76
8457.55 439114.34
8558.63 619535.56
8653.47 31338.69
8687.16 91523.63
8716.29 3807603
8880.62 17467.72
8923.39 58315.23
8945.24 109066.23
9109.56 16818410
9155.75 62390.11
9234.64 9651803
9271.46 175996.45
9315.46 536582.56
9333.14 592447.06
9350.56 65179.41
9453.62 1286595.63
9479.18 156964.81
9494.97 74471.79
9590.29 1806867.5
9718.03 2174749.5
9758.47 436664.06
9819.67 45609.14
9828.74 68175.55
10216.32 871102.69
10255.81 496584.28
10290.2 16722.05
10533.45 921611.94
10559.51 334310.88
10598.42 17662.33
10756.95 136116.39
10897.07 1865513.75
11430.78 168638.5
11466.93 143465.05
11573.43 20005.22
11632.29 89540.77
11948.36 51929.35
12127.23 489356.59
12158.5 211609.3
12267.66 178600.05
12354.28 3986680
12482.25 631515.75
12509.1 510209.66
12558.35 26318.84
12574.17 36609.53
12658.98 178919.39
12683.83 58035.88
12983.82 6416922.5
13187.83 853559.5
13697.09 75372.57
13948.6 296762.59
14021.75 337172
14574.79 5408.4
14990.57 128844.73
16156.58 93218.39
16724.79 431523.22
16914.61 342584.09
17451.43 38749.04
17633.76 45013.28
19432.1 2452484.25
19642.14 218673.33
20406.44 72263.72
23255.63 97712.45
29801.16 238899.86
