# Supplementary material for: Identification of Cryptic Anopheles Mosquito Species by Molecular Protein Profiling
Source: PLoS One. 2013 Feb 28;8(2):e57486. doi: 10.1371/journal.pone.0057486 (PMC3585343; doi:10.1371/journal.pone.0057486)
Supplement: Dataset S1 — MALDI-TOF MS peak lists. The folder contains the 1,740 MALDI-TOF MS peak lists that were the basis of the present analysis. The file names correspond to the column “PEAKLIST” in Table S1 containing a detailed description of the specimens and its classification by the different SDA models. (ZIP) [file pone.0057486.s005.zip › Peak lists/AE1307_0001-1E4.txt]

"m/z" "intensity"
2001.95 110644.05
2555.89 81727.45
2670 815433.5
3005.53 151569.98
3277.45 413004.63
3301.56 1015847.88
3839.36 9086.56
3887.33 221766.66
3919.88 54349.23
4108.02 115230.48
4180.99 96098.75
4278.44 18977
4356.48 557394.88
4553.99 3538045
4616.51 1933243.88
4656.69 143967.53
4666.32 74359.62
4726.21 170628.84
4793.85 281033.03
5093.73 248918.95
5117.22 5269508.5
5143.24 953793.81
5188.03 739712.19
5216.4 218842.55
5250.72 1477416
5266.83 103103.3
5278.83 292179.94
5328.36 616421.19
5345.36 18153290
5371.85 899730.69
5386.71 38621.29
5416.39 75220.68
5448.04 309203.75
5551.59 530498.75
5591.26 307804.84
6015.41 5308199
6031.61 32749.27
6041.29 467146.84
6064.3 122526.34
6135.01 15273.35
6177.54 1827094
6221.75 36982.93
6240.59 455903.91
6255.9 361952.72
6347.44 43802.27
6361.44 194028.95
6478.61 24703.73
6492.27 2074061.13
6560.07 5100596
6587.34 520440.28
6607.1 12933021
6633.12 177737.83
6768.8 342216.34
6784.74 353800.78
6813.71 473495.25
6831.07 148630.03
6849.45 473166.72
6943.46 79883.55
6975.4 145288.25
7012.06 249366.63
7289.08 688238.13
7496.52 32869.79
7523.59 257756.94
7536.88 422150.59
7561.66 15484.74
7683.83 869900.56
7712.02 354068.25
7762.34 201525.31
7777.42 3557194
7803.66 54064.21
7843.37 1533260.5
7902.38 340889.81
7979.05 244508.67
8016.1 57841.8
8022.42 63017.05
8082.38 580449.31
8190.04 169034.17
8218.87 2534025.75
8236.99 418865.19
8259.21 238856.2
8279.28 206742.8
8365.85 1488020.13
8447.06 9241.09
8464.04 455218.5
8558.79 693244.25
8654.62 68043.35
8687.75 201050.45
8716.46 4209875
8741.85 39167.73
8923.45 83570.69
8946.44 111438.32
9109.93 17129902
9148.23 215475.75
9235.17 11028439
9272.14 213617.97
9315.86 495245.72
9333.4 614616.38
9351.1 34573.25
9454.18 1501395
9478.72 178819.77
9496.12 109215.18
9590.73 2265492.25
9718.33 2388997.75
9758.19 577626.69
9797.98 48808.05
9820.43 87247.16
9829.66 37735.81
10216.85 1190854.25
10256.04 656238.19
10293.02 29121.51
10534.48 1005929.38
10560.08 405707.56
10757.4 112134.02
10897.53 2077992.75
11430.84 228846.77
11468.75 132516.64
11573.66 33361.87
11633.66 91656.58
11947.98 72983.71
12128.85 580770.81
12159.63 195228.08
12268.81 220333.92
12354.77 4673897.5
12483.77 704510.56
12510.29 591797
12560.05 46545.64
12576.21 47766.91
12661.89 219784.84
12690.96 31181.97
12783.82 15057.83
12984.4 7856245
13188.96 1082573.88
13272.37 30972.76
13698.48 97017.4
13948.61 318810.09
14021.58 433293.25
14575.05 9066.81
14991.25 181746.86
16156.66 126085.16
16723.37 493582.78
16915.75 434610.28
17449.87 23292.49
17649.57 35228.56
19434.45 2703442.75
19646.43 258031.56
20414.97 114682.13
22875.81 9007.88
23131.3 11733.15
23267.37 108798.28
29686.27 278694.25
