# Supplementary material for: Identification of Cryptic Anopheles Mosquito Species by Molecular Protein Profiling
Source: PLoS One. 2013 Feb 28;8(2):e57486. doi: 10.1371/journal.pone.0057486 (PMC3585343; doi:10.1371/journal.pone.0057486)
Supplement: Dataset S1 — MALDI-TOF MS peak lists. The folder contains the 1,740 MALDI-TOF MS peak lists that were the basis of the present analysis. The file names correspond to the column “PEAKLIST” in Table S1 containing a detailed description of the specimens and its classification by the different SDA models. (ZIP) [file pone.0057486.s005.zip › Peak lists/AE1307_0001-1F1.txt]

"m/z" "intensity"
2002 10091.08
2004.69 90702.94
2010.48 8925.46
2555.22 159462.36
2670.22 337543.59
3277.29 195474.97
3300.62 107979.83
3807.05 57432.57
4021.24 17173.89
4107.56 89418.61
4117.57 42548.93
4180.13 19775.75
4325.49 63479.08
4357.63 101818.55
4533.88 10941.53
4554.32 644801.38
4616.01 407537.78
4725.47 83758.49
4793.82 472679.25
4805.47 25811.36
5044.58 40556.45
5117.12 6403598
5144.11 365595.06
5188.45 1781697.38
5216.28 97167.53
5250.37 506776.16
5280.87 80680.3
5287.53 48702.77
5328.87 313433.47
5345.21 8334186
5358.82 60800.56
5371.58 37477.01
5416.78 34853.22
5523.24 67786.25
5551.39 94647.21
5591.73 415091.13
5608.01 176818.47
6014.98 1038260.94
6030.48 116668.58
6177.89 131142.67
6240.94 253479.3
6252.44 49763.02
6262.66 654439.75
6344.17 110660.09
6350.03 37136.14
6360.32 70480.66
6378.65 437933.06
6492.08 3395287.25
6559.87 2167548.25
6576.29 56756.2
6593.95 119011.75
6606.88 2093977.88
6635.71 66556.61
6784.36 45335.81
6974.72 498387.91
7209.33 87712.84
7290.88 114893.37
7523.28 509993
7573.88 41493.58
7589.04 63506.97
7683.88 254629.58
7712.46 380910.31
7777.72 628276.38
7793.35 22765.93
8015.28 531346.06
8083.42 129860.59
8189.17 139732.69
8218.53 1690566.5
8236.1 955480.31
8259.68 245096.64
8278.25 86370.82
8366.3 655662.88
8558.78 328334.94
8654.17 366436.25
8716.15 1080848.25
8731.99 187717.03
8881.45 70494.98
9110.09 1953831.63
9124.85 159621.69
9158.15 98181.78
9235.02 2163025
9452.66 737932.5
9573.15 71426.05
9590.64 2557985.5
9618.15 87258.2
9739.68 9465.18
9757.91 339552.94
10073.44 296385.34
10088.51 74411.6
10216.92 2510223
10244.4 115831.7
10294.45 53497.1
10381.29 22654.47
10534.18 276517.31
10560.23 512492.88
10585.7 67834.47
10718.31 34157.98
10885.08 17055.3
11157.54 39639.42
11319.22 257187.08
11362.38 33745.8
11942.58 47639.45
11965.56 88562.67
12129 218192.25
12160.26 18383.16
12354.87 443017.28
12483.17 620511.38
12524.46 2604013.75
12688.28 338370.28
12734.99 2417.93
12984.7 10640823
13189.91 806330.31
13272.27 143207.7
13351.93 8051.19
13389.6 7020.22
13492.97 66622.5
13643.69 42388.82
13697.04 2226.18
13948.88 846477.44
14019.35 36327.01
14783.79 30923.45
15666.44 27468.66
16735.66 191796.05
19439.97 25632.8
29665.01 163597.34
