# Supplementary material for: Identification of Cryptic Anopheles Mosquito Species by Molecular Protein Profiling
Source: PLoS One. 2013 Feb 28;8(2):e57486. doi: 10.1371/journal.pone.0057486 (PMC3585343; doi:10.1371/journal.pone.0057486)
Supplement: Dataset S1 — MALDI-TOF MS peak lists. The folder contains the 1,740 MALDI-TOF MS peak lists that were the basis of the present analysis. The file names correspond to the column “PEAKLIST” in Table S1 containing a detailed description of the specimens and its classification by the different SDA models. (ZIP) [file pone.0057486.s005.zip › Peak lists/AE1307_0001-1F4.txt]

"m/z" "intensity"
2001 79738.77
2005.23 65114.28
2556.67 159346.53
2670.32 387223.72
3277.67 228052.02
3302.47 87521.45
3759.36 18616.01
3809.23 29470.6
4107.9 75248.34
4118.01 64194.57
4182.61 39562.13
4326.34 65084.76
4356.9 143046.17
4553.98 761678.13
4615.98 474269
4794.52 711088
5095 35718.75
5117.31 7511136.5
5144.3 430882.75
5188.75 1562418.13
5216.58 63462.95
5250.79 683223.25
5279.87 50287.59
5286.96 82984.21
5329.72 522516.28
5345.41 11082869
5360.12 99481.4
5370.46 38054.03
5417.42 64979.16
5523.45 116279.37
5552.27 101087.93
5592.39 508747.59
5608 192602.23
6015.44 1566207.88
6031.64 144087.34
6063.04 36024
6177.77 291378.09
6241.05 419104.06
6251.85 122974.57
6262.66 853519.88
6345.37 480054.16
6362 143024.45
6378.89 308752.66
6492.33 4988082
6560.12 2757113
6574.96 40325.63
6594.69 174241.06
6606.64 3084084.25
6635.1 138242.09
6784.25 35200
6975.49 719562.38
7209.61 152442.56
7289.49 284399.84
7523.44 759553.13
7574.04 64886.45
7588.16 125673.56
7683.78 583754.56
7712.49 665915.25
7777.49 1024223.25
8015.18 594066.25
8082.79 284047.44
8189.62 223121.3
8218.71 2232314
8236.28 1098447.25
8259.04 254275.13
8278.7 158713.08
8365.93 1215274.88
8464.11 8217.81
8558.42 564374
8653.81 321394.31
8716.2 1649901.38
8731.2 174612.23
8881.79 75549.73
9109.72 2738700.5
9124.77 208530.47
9157.78 65581.7
9235.08 3589029.5
9452.59 940805.06
9573.08 141764.25
9590.57 4903115.5
9617.34 114285.79
9758.88 678243.63
9796.88 47537.55
10072.78 345347.19
10086.64 63329.77
10216.41 3553322
10251.48 108438.82
10381.38 48283.22
10534.43 377682.72
10560.64 776469.63
10584.72 91564.98
10720.28 29369.85
10884.72 56507.96
11156.07 64670.86
11319.18 431275.5
11939.6 99294.48
11963.89 149064.67
12128.14 485978.34
12160.9 30711.41
12354.85 777946.19
12482.65 909272.88
12523.6 3328167
12687.42 588039.19
12984.18 16167782
13190.08 1392562.75
13271.57 390000.66
13350.89 106540.91
13383.87 19167.76
13495.42 31909.48
13641.94 67807.07
13948.36 1414943.63
14023.46 135050.17
14575.4 17141.74
14788.38 7452.2
15658.6 14747.61
16727.78 350951.91
19441.15 64923.2
29745.63 250427.47
