# Supplementary material for: Identification of Cryptic Anopheles Mosquito Species by Molecular Protein Profiling
Source: PLoS One. 2013 Feb 28;8(2):e57486. doi: 10.1371/journal.pone.0057486 (PMC3585343; doi:10.1371/journal.pone.0057486)
Supplement: Dataset S1 — MALDI-TOF MS peak lists. The folder contains the 1,740 MALDI-TOF MS peak lists that were the basis of the present analysis. The file names correspond to the column “PEAKLIST” in Table S1 containing a detailed description of the specimens and its classification by the different SDA models. (ZIP) [file pone.0057486.s005.zip › Peak lists/AE1307_0001-1H2.txt]

"m/z" "intensity"
2002.43 41108.88
2005.45 40970.38
2009.62 41732.6
2606.36 601761.19
2617.25 80837.4
2670.5 781351.56
2980.51 20120.97
3159.37 42501.01
3253.71 23654.11
3295.2 37152.19
3786.03 48215.45
3896.26 252854.28
4088 78194.05
4184.63 12192.67
4355.38 491703.91
4539.24 1607175.63
4554.02 48632.88
4600.53 764997
4619.59 79486.7
4817.95 271390.22
4863.06 30790
4974.97 138676.69
5030.81 57691.33
5079.15 25208.28
5106.25 417685.34
5126.11 67341.18
5217.75 11388404
5237.29 3901641
5263.39 1173654
5328.6 565813.13
5345.05 13677214
5359.65 130222.58
5370.76 11024.66
5387.71 69616.55
5416.28 23120.43
5423.68 295513.25
5442.6 121261.23
5461 89316.59
5551.1 417490.94
5568.79 33308.46
5590.87 23680.52
5967.02 2157779.5
5982.1 149920.59
6023.62 11332.17
6211.44 571085.31
6261.82 159425.19
6322.07 1378107.38
6340.94 198471.14
6364.98 85377.65
6448.36 1207795.88
6511.19 859639.31
6527.91 112873.52
6561.55 206149.95
6595.02 1575960.88
6610.76 30158.28
6636.04 25022.86
6738.78 110846.34
6991.22 18973.78
7170.7 99802.7
7211.17 51729.8
7258.79 37789.95
7516.28 465219.47
7622.19 109303.5
7683.11 614215.69
7700.49 16692.3
7796.94 2065713.25
7812.19 200278.09
7943.01 275936.44
7958.4 61689.66
8063.99 1318283.5
8178.56 1300427.38
8197.71 1043284.5
8238.26 174235.2
8279.59 119809.8
8338.28 215948.91
8371.9 631416.5
8386.46 52543.95
8414.25 63936.23
8563.46 479521.97
8603.65 113222.74
8653.57 61150.66
8715.25 2971432.75
8730.11 111293.03
8893.69 379176.81
8920.6 85490.16
8937.34 108209.52
9081.8 5498135
9096.26 190364.02
9112.58 414489.59
9204.8 4914857
9287.65 176118.47
9305.3 227393.75
9321.67 36896.9
9411.01 43460.67
9426.16 30039.68
9457.22 28697.56
9527.12 192186.16
9563.49 256507.44
9625.24 115730.73
9717.79 240753.05
9729.92 264760.84
9829.23 19690.29
9917.52 10996.94
10091.52 5192.17
10205.53 1669168.63
10255.93 128969.75
10418.45 21778.75
10780.81 274292.06
10925.3 658351.44
11149.84 8049.13
11319.11 278398.88
11362.75 18051.34
11499.48 73154.2
11633.78 5229.51
12049.61 219207.94
12305.35 14962.12
12425.19 1576221.13
12523.93 815817.81
12580.09 220008.09
12898.07 4349404
13124.06 846220.63
13275.29 192430.31
13352.88 63753.39
13643.4 159068.03
13697.81 9640.57
13822.29 14075.18
13983.69 63689.7
14939.49 26724.76
16722.88 246572.16
16925.15 13728.86
19437.08 1154791
19649.21 68816.27
23257.63 31392.4
29770.85 146097.48
