# Supplementary material for: Identification of Cryptic Anopheles Mosquito Species by Molecular Protein Profiling
Source: PLoS One. 2013 Feb 28;8(2):e57486. doi: 10.1371/journal.pone.0057486 (PMC3585343; doi:10.1371/journal.pone.0057486)
Supplement: Dataset S1 — MALDI-TOF MS peak lists. The folder contains the 1,740 MALDI-TOF MS peak lists that were the basis of the present analysis. The file names correspond to the column “PEAKLIST” in Table S1 containing a detailed description of the specimens and its classification by the different SDA models. (ZIP) [file pone.0057486.s005.zip › Peak lists/AE1307_0001-1H3.txt]

"m/z" "intensity"
2001.25 31681.09
2003.33 22493.54
2005.61 33250.48
2008.77 21326.91
2011.6 12984.84
2016.11 30101.45
2607.64 722776.56
2618.69 146177.19
2670.47 1102075.38
2982.25 67406.3
3160.18 116516.8
3296.5 92099.21
3786.8 36801.24
3897.1 279605.78
3906.57 23039.5
4030.86 14269.03
4088.51 130461.08
4096.96 60268.84
4184.53 56536.71
4298.38 27542.96
4322.81 17382.26
4356.32 602372.44
4364.74 60426.82
4446.3 21345.2
4539.84 2106894.75
4556.44 88315.41
4600.7 1040575.31
4620.06 191281.33
4651.83 24182.35
4818.37 249289.75
4864.31 68743.17
4975.66 244081.98
5031.59 60630.11
5078 14140.9
5102.73 574055.81
5125.91 46409.26
5217.95 14928091
5237.59 4990193
5252.48 34376.99
5263.79 1296620
5328.66 776147.31
5345.21 18828508
5359.37 92653.17
5371.24 84794.16
5386.64 120054.2
5423.93 629466.63
5442.4 126898.72
5460.79 181123.67
5551.65 639081
5568.99 73105.84
5589.61 40195.98
5659.04 21820.7
5966.52 3051149
5981.71 133643.97
6211.33 659416.88
6261.81 228675.88
6289.15 27505.95
6321.8 2204850.75
6339.82 264440.5
6363.74 80139.59
6448.17 1815852.5
6511.22 1204838.5
6527.57 157589.47
6561.32 257100.36
6594.54 2010103.88
6609.54 56286.88
6635.54 40072.21
6738.37 254891.09
6819.04 68036.27
7170.13 165426.08
7210.85 103762.55
7258.58 17320.68
7515.21 625190.44
7621.33 150522.61
7682.23 843639.63
7796.15 2761179.25
7811.26 146230.45
7941.49 312675.09
7956.88 52515.02
8064.31 1755246.38
8177.22 2083495.75
8195.68 1556787.5
8237.44 355414.03
8278.48 246948.39
8336.74 305377.38
8370.34 957883
8385.04 123322.45
8399.2 18095.03
8412.13 171496.55
8560.72 837910.63
8602.7 163722.75
8652.45 108750.26
8713.69 4501383.5
8727.85 76517.23
8893.05 559442.56
8919.96 264117.91
8935.98 114950.11
8949.6 17296.63
9079.95 11238346
9110.58 549696.19
9203.19 6748380
9286.29 307341.5
9303.5 386438.81
9318.99 64848.46
9409.89 70396.41
9424.01 23450.95
9454.92 83526.37
9525.82 321632.81
9561.88 379613.78
9622.27 198599.75
9728.24 2781061.5
9907.1 42930.28
10090.59 42690.21
10203.5 1837768.38
10233.38 94959.39
10255.86 216429.75
10411.59 29045.99
10776.52 354656.38
10922.81 1048458.38
11316.78 414283.47
11339.62 79987.04
11496.91 175002.84
12045.98 292070.38
12322.74 28373.9
12421.54 2335376.75
12521.25 1314344.75
12576.71 348227.5
12894.38 6850002.5
13120.78 1414300.38
13270.22 319106.91
13346.03 150093.53
13641.99 251378.28
13681.63 13527.96
13815.52 42117.83
13976.48 123635.59
14938.32 47618.58
16359.24 3553.22
16723.2 406771.94
16914.48 95313.27
17594.84 14795.39
19428.37 1430120.88
19645.02 99900.55
23250.04 6150.96
29786.22 188797.16
