# Supplementary material for: Identification of Cryptic Anopheles Mosquito Species by Molecular Protein Profiling
Source: PLoS One. 2013 Feb 28;8(2):e57486. doi: 10.1371/journal.pone.0057486 (PMC3585343; doi:10.1371/journal.pone.0057486)
Supplement: Dataset S1 — MALDI-TOF MS peak lists. The folder contains the 1,740 MALDI-TOF MS peak lists that were the basis of the present analysis. The file names correspond to the column “PEAKLIST” in Table S1 containing a detailed description of the specimens and its classification by the different SDA models. (ZIP) [file pone.0057486.s005.zip › Peak lists/AE1307_0001-1H4.txt]

"m/z" "intensity"
2000.51 77275.19
2003.73 80790.38
2007.02 46827.29
2607.18 784733.94
2616.76 253329.92
2670 1228944
2980.73 32633.34
3158.98 339379.41
3896.22 254392.92
4031.51 9844.89
4064.07 56596.67
4087.64 256992.64
4096.95 136660.13
4183.76 128986.11
4283.06 6090.37
4323.12 99224.26
4355.74 1178982.13
4446.54 87939.53
4539.18 2000750
4546.76 49142.48
4555.06 405746.06
4600.86 966134.94
4619.3 201080.94
4642.07 20675.82
4818.14 69047.38
4864.18 25089.97
4975.44 335614.78
5030.63 88062.59
5078.43 13720.65
5103.27 127085.94
5107.45 97197.73
5123.87 78379.69
5217.43 17784772
5237.39 9891553
5263.49 2227949.5
5328.25 935028.88
5344.58 22977438
5359.29 68123.96
5385.47 253800.22
5423.64 607939.31
5442.67 314116.03
5460.4 237056.41
5550.92 617258.75
5568.71 29748.78
5591.7 22815.99
5948.68 71874.85
5966.05 3997267.5
5982.52 190158.23
6024.03 19451.95
6211 989052.13
6261.01 463414.06
6288.71 75469.9
6321.48 5434264
6338.19 167275.09
6362.47 216917.27
6447.5 2671995.75
6510.67 1497069.75
6527.27 338468.06
6550.33 44818.46
6560.9 409972.88
6575 37356.68
6594.37 1720520.63
6635.01 29658.95
6737.47 341431.41
6819.13 49691.66
7169.89 180418.91
7210.48 184203.17
7514.61 735825.69
7621 262499.88
7682.17 738062.5
7795.57 2755421.25
7810.95 261887.55
7940.4 309015.75
8064.97 2333606.75
8176.95 3174604.5
8195.41 2724697.75
8236.9 602980.56
8277.54 480174.13
8336.21 125217.41
8370.36 1138726.88
8384.37 127775.41
8398.81 51667.66
8412.84 202047.23
8561.46 1538649.75
8581.88 39966.6
8602.47 226835.78
8652.37 292826.5
8713.48 6316240
8727.77 100805.61
8891.72 1358887.25
8919.62 257706.38
8934.93 277439.22
8955.51 43533.57
9079.77 9615257
9093.79 290106.31
9110.11 1346863.63
9202.88 7301766
9285.7 415211.5
9303.2 464357.44
9321.16 179174.39
9454.78 269418.28
9525.83 133158.48
9538.87 72399.19
9562.33 567942.75
9623.18 523893.06
9715.71 364602.91
9728.14 689513.31
9918.96 93284.76
10094.9 121626.45
10202.69 3729515.25
10257.78 217683.33
10413.55 150593.05
10703.44 58558.9
10776.22 568733
10848.78 47955.49
10923.46 1155434.63
10996.68 18053.3
11317.33 316561.56
11332.98 34990.5
11357.76 72593.24
11497.16 560171.38
12045.81 653253.56
12315.44 77979.41
12421.58 3074068.5
12520.96 2452878.25
12576.94 658819.06
12894.47 9985993
13121.25 2244528.75
13269.5 265135.97
13346.71 158515.09
13465.55 77414.77
13639.03 264882.63
13672.7 31024.52
13811.85 87765.23
13977.42 152967.58
14931.34 30444.87
16365.92 4158.9
16721.65 290171.69
16928.95 113214.85
17567.68 6652.16
18437.44 3766.37
19426.82 1255649.63
19640.54 50842.88
19833.23 10000.18
29653.94 251927.66
