# Supplementary material for: Identification of Cryptic Anopheles Mosquito Species by Molecular Protein Profiling
Source: PLoS One. 2013 Feb 28;8(2):e57486. doi: 10.1371/journal.pone.0057486 (PMC3585343; doi:10.1371/journal.pone.0057486)
Supplement: Dataset S1 — MALDI-TOF MS peak lists. The folder contains the 1,740 MALDI-TOF MS peak lists that were the basis of the present analysis. The file names correspond to the column “PEAKLIST” in Table S1 containing a detailed description of the specimens and its classification by the different SDA models. (ZIP) [file pone.0057486.s005.zip › Peak lists/AE1307_0001-1I2.txt]

"m/z" "intensity"
2000.54 4901.92
2005.45 26780.11
2009.82 16206.91
2014.53 21828.78
2016.75 5566.22
2211.29 4616.83
2284.14 12694.25
2521.54 8666.86
2534.52 3266.09
2543.29 12393.39
2546.17 10387.06
2670.79 283685.13
2678.16 5971.62
2791.8 8637.26
2794.34 17420.65
2872.3 20050.79
3020.8 9999.22
3130.66 3659.23
3277.87 133357.05
3290.43 26987.95
3305.51 33795.55
3469.09 69541.55
3551.78 12187.85
3724.48 16070.35
3809.41 173880.91
3903.82 15378.47
4006.88 25295.48
4022.67 170585.77
4065.52 8376.77
4179.8 9697.98
4242.71 113377.73
4447.17 120621.91
4489.2 107421.2
4553.89 710456.25
4597.44 12684.8
4623.12 243066.3
4635.06 13345.08
4656.96 27030.15
4759.21 21045.2
4777.24 26049.44
4934.73 43818.3
4974.03 21180.74
5046.26 230194.89
5072.09 1461543.13
5085.35 8805.78
5098.85 324616.19
5149.23 32336.29
5217.41 119655.54
5236.83 460772.09
5264.45 842561
5289.09 245849.75
5329.33 10162.1
5345.34 4713503
5358.29 24565.99
5371.81 115227.42
5490.26 33725.47
5507.18 99634.78
5550.47 90320.75
5591.7 1432077.25
5608.2 57394.89
5618.1 7434.16
5648.29 145050.95
5798.26 13837.95
6043.41 865392.25
6070.16 4925.47
6099.07 40670.43
6207.37 61295.89
6236.26 35160.03
6286.61 104824.91
6308.64 344281.59
6337.76 186936.86
6363.23 214721.11
6436.95 36771.27
6446.34 228482.48
6559.5 1416721.63
6586.14 793403.13
6613.7 431259.41
6693.51 31964.64
6749.74 13208.92
6766.52 11501.25
6791.85 23846.25
6895.89 108418.24
6941.7 857132
6958.59 32748.18
6965.11 26730.02
6998.59 114308.56
7109.51 63613.57
7148.28 22235.13
7342.83 140727.52
7362.39 4246.07
7429.63 56545.23
7499.91 24831.69
7616.81 28634.96
7683.1 145254.33
7725.12 234697.2
7751.39 9731.83
7798.24 159347.39
7809.77 378076.81
7825.16 51090.45
8022.34 231434.31
8055.71 21591.86
8095.9 107365.34
8220.33 18573.45
8264.07 61965.93
8280.17 30872.64
8361.22 173546.7
8482.55 3659.32
8497.9 61275.11
8562.91 302495.13
8613.81 35916.88
8632.76 107259.59
8790.77 143007.31
8816.39 31508.3
9083.16 54247.99
9108.06 3949329.75
9247.38 1460703.63
9269.76 179362.05
9285.23 7414.9
9314.03 158503.47
9330.69 114319.48
9486.15 25988.56
9515.85 81057.28
9654.99 56573.07
9682.15 28051.28
9701.94 392546.72
9802.57 46002.27
9946.03 75270.14
10287.01 71968.22
10773.31 47073.43
10803.71 87762.51
10884.82 24311.03
11415.66 7383.1
12025.2 6596.22
12199.29 46001.21
12249.9 26539.81
12472.14 177752.38
12570.21 376379.81
12673.23 387000.84
12890.92 774046.19
13142.95 44475.82
13373.82 17615.49
13745.87 9784
13975.56 30728.87
16694.18 73838.69
16909.53 26393
19390.07 281063.41
19595.82 5609.51
29715.19 76745.2
