# Supplementary material for: Identification of Cryptic Anopheles Mosquito Species by Molecular Protein Profiling
Source: PLoS One. 2013 Feb 28;8(2):e57486. doi: 10.1371/journal.pone.0057486 (PMC3585343; doi:10.1371/journal.pone.0057486)
Supplement: Dataset S1 — MALDI-TOF MS peak lists. The folder contains the 1,740 MALDI-TOF MS peak lists that were the basis of the present analysis. The file names correspond to the column “PEAKLIST” in Table S1 containing a detailed description of the specimens and its classification by the different SDA models. (ZIP) [file pone.0057486.s005.zip › Peak lists/AE1307_0001-1I4.txt]

"m/z" "intensity"
1999.99 6642.23
2002.27 15932.91
2004.28 36990.86
2007.38 7755.45
2010.41 16199.75
2013.44 46335.52
2533.54 18153.81
2669.75 563342.88
2792.68 70651.33
2873.71 10975.21
3019.15 20253.17
3277.7 243082.61
3290 72829.79
3304.31 10960.34
3469.51 78492.73
3807.83 218979.45
3904.03 27524.27
4008.08 75434.41
4022.54 246094.47
4179.53 6051.61
4240.99 310701.31
4280.58 9345.24
4445.58 188315.64
4487.72 116312.88
4553.63 1500346.5
4623.49 1085738.88
4634.73 36112.01
4713.45 27391.31
4756.94 101367.41
4935.64 34905.67
4974 84656.98
5046.26 546288.25
5071.99 2914614.25
5097.25 677872.75
5150.88 98157.92
5217.24 168776.55
5229.83 225604.41
5237.65 147776.28
5264.52 1333682.38
5288.4 673993.06
5345.21 11194166
5371.7 283754.56
5506.55 221618.52
5551.42 318705.63
5591.65 4104942.25
5607.6 120250.07
5618.85 149468.41
5648.71 381121.78
5798.17 123690.47
6043.51 2601749.75
6069.56 38467.77
6099.77 78189.91
6208.71 199253.33
6236.42 181631.02
6265.02 38215.22
6287.5 302634.91
6307.28 204471.23
6338.32 922938.5
6363.8 1016514.63
6446.82 1832249.75
6560.14 3706650.5
6586.3 2812068.25
6613.99 998565.31
6694.08 230593.09
6750.08 107469.57
6766.25 104574.12
6792.2 97390.73
6897.15 406622.06
6942.36 1565886
6958.38 134002.86
6990.47 70605.36
6998.38 105865.38
7110.73 11963.76
7342.99 134598.91
7430.21 32541.56
7500.78 32976.57
7617.85 490234.31
7684.03 372158.91
7726.34 966362.94
7752.48 86836.02
7799.48 157246.25
7810.49 1479940.5
7826.15 32080.65
7837.05 106587.82
8016.41 750375.88
8057.19 41618.32
8096.86 496496.91
8217.8 104739.37
8267 216407.08
8281.34 43425.62
8363.92 911055.44
8480.75 42266.41
8499.43 160239.05
8562.38 1169019
8614.83 119253.61
8633.51 604493.75
8765.55 19479.14
8792.27 621965.81
9083.21 54021.7
9109.84 8380635.5
9248.93 5779448.5
9271.03 271094.88
9287.52 55232.56
9315.9 249360.33
9333.44 236991.73
9413.37 51653.62
9455.37 41869.84
9472.89 33087.15
9487.95 288921.25
9516.63 501096.31
9656.27 506340.59
9684.47 158748.48
9704.27 1413706.25
9804.5 95392.12
9947.12 191780.05
10287.01 321611.31
10304.22 48751.4
10604.61 11867.52
10774.88 22095.63
10805.91 285081.28
10886.58 85855.65
11434.97 4619.97
11615.47 21475.45
11688.07 79602.9
12029.74 106546.98
12199.43 142340.98
12255.21 46201.93
12473.55 1060204
12575.53 1228915
12676.41 2644996.5
12735.63 61415.13
12893.68 5075560.5
12971.7 58821.48
13102.31 156350.13
13146 159315.83
13304.48 36979.21
13377.48 84329.02
13751.99 11960.95
13904.87 40025.73
13975.59 299066.16
14943.22 55663.23
16721.33 397003.28
16913.29 67006.69
19402.45 982230.25
19608.97 79379.57
29677.54 13029.48
29808.28 161547.84
