# Supplementary material for: Identification of Cryptic Anopheles Mosquito Species by Molecular Protein Profiling
Source: PLoS One. 2013 Feb 28;8(2):e57486. doi: 10.1371/journal.pone.0057486 (PMC3585343; doi:10.1371/journal.pone.0057486)
Supplement: Dataset S1 — MALDI-TOF MS peak lists. The folder contains the 1,740 MALDI-TOF MS peak lists that were the basis of the present analysis. The file names correspond to the column “PEAKLIST” in Table S1 containing a detailed description of the specimens and its classification by the different SDA models. (ZIP) [file pone.0057486.s005.zip › Peak lists/AE1307_0001-1J1.txt]

"m/z" "intensity"
2000.48 7947.98
2003.04 6706.51
2004.85 6762.6
2007.07 3262.09
2009.49 39875.82
2025.74 8854.53
2166.49 17558.43
2226.36 3910.31
2522.64 4043.34
2553.72 11464.48
2669.72 196066.95
2790.98 5547.36
2793.6 16278.28
2850.78 4300.96
3006.43 6616.76
3032.5 9222.74
3094.65 8914.74
3278.1 115507.55
3301.52 121653.05
3386.6 691.31
3404.62 9151.39
3416.72 24457.34
3438.16 7201.99
3465.15 9949.32
3469.48 16856.02
3484.27 11576.24
3506.72 8204.94
3530.9 26603.69
3551.67 8679.06
3570.49 9040.57
3668.66 35698.48
3720.95 9723.56
3750.4 6683.47
3755.37 17172.56
3807.44 91370.22
4021.76 93185.4
4045.6 4347.81
4107.9 7153.16
4204.29 6621.23
4242.73 7359.79
4274.18 3476.89
4352.37 14084.22
4443.76 6802.62
4553.82 824794.06
4596.98 4339.03
4615.72 170273.28
4656.1 18699.12
4663.78 18034.04
4794.38 16498.92
4845.97 4283.95
4975.58 7098.36
5044.33 23485.47
5092.21 103032.54
5117.09 993407.94
5144.51 84635.33
5187.24 127063.94
5217.24 177148.78
5250.58 361442.69
5284.57 18820.64
5315.94 35797.08
5328.21 111280.47
5345.32 3755493.25
5372.13 15862.85
5441.68 56309.46
5552.09 70215.85
5591.76 931680.31
5617.83 23872.49
5649.27 29616.63
5996.8 14082.22
6015.65 585408.13
6134.42 15389.21
6177.05 66707.1
6194.65 77803.68
6223.51 52510.43
6240.46 19332.16
6253.99 14303.05
6344.06 119831.78
6361.77 15437.07
6492.84 154970.7
6559.78 1144235.13
6586.56 84025.77
6606.92 1795918.38
6785.29 107980.6
6813.39 70108.25
6828.89 8184.54
6852.98 25734.56
6942.75 209359.72
6961.15 16204.48
6969.42 25704.24
7161.61 8378.61
7288.7 53947.71
7343.4 165940.08
7429.59 103511.23
7523.05 260036.39
7683.8 112051.38
7712.25 68146.77
7761.77 48002.79
7777.39 420967.91
7843.46 93795.3
7903.4 42804.3
8015.91 161082.05
8049.14 11794.89
8083.39 31405.3
8192.54 38576.05
8219.06 339498.56
8236.63 10528.4
8259.13 12369.14
8278.78 10368.05
8365.06 62673.11
8460.07 101132.95
8479.69 11926.94
8490.2 29395.04
8560.34 8130.91
8654.21 17843.84
8716.89 189178.95
9067.39 15783.2
9109.47 4478443.5
9157.39 43940.66
9234.84 1144805.25
9316.39 135625.14
9333.06 153930.66
9453.39 75496.42
9590.8 162815.44
9732.01 192180.67
9748.31 11750.72
9758.39 39377.49
9843.85 6573.03
10088.43 11724.61
10209.88 5743.29
10227.18 13404.83
10253.61 12989.98
10533.85 34194.64
10884.47 279275.59
11186.79 9870.48
11433.14 10677.4
11463.98 9453.71
11631.92 14379.49
12265.13 52910.34
12354.24 205729.81
12387.8 242378.09
12483.9 62144.82
12508.9 66192.87
12659.96 50580.23
12986.87 415787.31
13190.22 20821.5
13209.37 3083.47
13308.59 6631.48
13697.08 6585.39
13930.16 103498.31
14018.72 8619.38
16744.06 16782.83
16939.86 83593.48
18753.48 3312.67
19455.43 282903.97
19666.66 5420.38
23247.57 1389.28
29829.75 47021.07
