# Supplementary material for: Identification of Cryptic Anopheles Mosquito Species by Molecular Protein Profiling
Source: PLoS One. 2013 Feb 28;8(2):e57486. doi: 10.1371/journal.pone.0057486 (PMC3585343; doi:10.1371/journal.pone.0057486)
Supplement: Dataset S1 — MALDI-TOF MS peak lists. The folder contains the 1,740 MALDI-TOF MS peak lists that were the basis of the present analysis. The file names correspond to the column “PEAKLIST” in Table S1 containing a detailed description of the specimens and its classification by the different SDA models. (ZIP) [file pone.0057486.s005.zip › Peak lists/AE1307_0001-1K3.txt]

"m/z" "intensity"
2002.05 66849.05
2005.61 21609.15
2009.58 11677.98
2670.02 329689.59
3019.38 102677.8
3033.34 7685.82
3233.33 12891.74
3282 44740.59
3289.66 338466.88
3850.51 40392
3878.6 156059.39
3911.96 79189.44
4140.96 59674.63
4400.54 75904.45
4553.73 2829251.5
4614.31 1505557.38
4635.75 64464.61
4656.43 48221.57
4664.42 82541.38
4717.89 16545.59
5045.33 220183.38
5059.21 2206937
5086.47 396800.5
5108.12 1551593.88
5122.3 30588.16
5134.12 222354.89
5237.81 185292.77
5264.46 4566266
5290.64 1070369.5
5330.13 238778.42
5345.49 9120364
5371.87 346061.31
5409.9 79605.12
5488.14 136573.64
5508.51 27180.1
5552.05 310148.09
5591.73 379259.16
5772.23 14230.44
5921.58 16509.29
6029.04 7051.16
6044.44 4421710
6060.09 102255.89
6070.73 208587.55
6213.57 1276298.38
6234.06 16131.31
6250.07 29821.54
6290.02 162097.91
6335.35 128915.49
6368.61 258294.86
6443.11 878626.19
6457.1 43824.26
6474.36 1291451.88
6554.34 160697.38
6571.12 1742303.63
6584.33 3206113.75
6613.42 389167
6643.49 129538.01
6703.22 19910.04
6746.43 129182.25
6792.63 112469.63
6943.18 123898.44
7193.85 58636.73
7224.95 47824.5
7343.35 50065.61
7430.19 33139.05
7500.62 40084.18
7573.62 5718.53
7592.44 657910
7684.16 645163.69
7709.18 251043.94
7759.36 1420913.63
7825.76 2049649
7853.54 20261.88
7984.47 31150.74
8079.33 251032.08
8169.59 121255.05
8208.17 46748.13
8222.46 23323.04
8280.42 782002.63
8297.64 80416.04
8310.09 299986.25
8333.24 310279.5
8349.69 35179.54
8362.18 103780.78
8428.62 22958.09
8465.05 17240.27
8639.85 107062.11
8660.1 13838.37
8711.59 155715.83
8731.08 40615.64
8799.39 132736.38
8956.13 297822.56
9068.01 56893.29
9110.23 13321462
9146.52 116831.55
9231.43 8365203.5
9272.16 356727.47
9316.3 369529.75
9334.13 479652
9437.99 128550.36
9520.28 339727.28
9578.09 410960.75
9725.88 2341342.75
9806.89 125579.21
9830.54 248035.86
10133.23 27670.16
10254.95 318150.31
10585.98 29646.33
10659.79 25541.39
10820.82 872637
10876.96 86130.34
10899.05 10617.04
11034.74 17134.26
11468.04 98294.36
11575.85 31457.63
11629.86 51249.95
11979.25 39605.32
12427.2 2673952.25
12579.97 662880.06
12670.38 776803.81
12846.07 14264.64
12886.09 3074816
12962.72 36830.98
13109.63 14316.66
13761.29 51389.93
13859.04 26656.39
13947.55 8506.03
14925.11 58796.71
16725.6 273192.06
16857.9 49929.46
17572.13 21321.69
17946.46 11481.48
19448.06 2169530
19654.84 286304.16
20481.71 28854.38
23132.76 5175
23248.9 39361.75
29660.25 214324.84
