# Supplementary material for: Identification of Cryptic Anopheles Mosquito Species by Molecular Protein Profiling
Source: PLoS One. 2013 Feb 28;8(2):e57486. doi: 10.1371/journal.pone.0057486 (PMC3585343; doi:10.1371/journal.pone.0057486)
Supplement: Dataset S1 — MALDI-TOF MS peak lists. The folder contains the 1,740 MALDI-TOF MS peak lists that were the basis of the present analysis. The file names correspond to the column “PEAKLIST” in Table S1 containing a detailed description of the specimens and its classification by the different SDA models. (ZIP) [file pone.0057486.s005.zip › Peak lists/AE1307_0001-1K4.txt]

"m/z" "intensity"
2004.26 13149.21
2005.88 5090.44
2009.51 74626.39
2629.86 81294.46
2669.74 422183
3019.43 105598.85
3034.63 14748.51
3075.38 4162.1
3284.05 71149.36
3289.04 313648.72
3877.96 280548.78
3911.69 73902.04
4138.96 52206.09
4399.68 66748.58
4553.98 2553912.75
4614.67 1477670.25
4656.89 52876.23
4666.02 44059.6
5046.16 215849.91
5059.39 2427138
5085.91 457366.88
5108.21 1491164.75
5121.95 15391.46
5134.53 266848.41
5238.66 220761.66
5264.77 4645389.5
5290.95 1153960.63
5329.46 181886.41
5345.7 8455152
5372.08 266680.5
5409.56 152083.06
5488.36 177577.98
5509.18 37908.05
5551.72 347235.47
5591.95 355573.75
5772.58 37531.96
5922.4 29879.87
6026.97 40556.99
6044.58 4396390
6060.35 82920.11
6070.05 217981.34
6164 23905.32
6213.72 1048778.88
6251.06 56060.96
6290.65 168754.92
6327.38 25739.63
6334.79 101145.52
6369.13 311193.06
6443.28 868875.44
6474.41 1183059.38
6554.75 99355.32
6571.42 1692371.88
6584.45 3526570.25
6614.09 397800.78
6643.67 136139.41
6747.36 173986.56
6792.82 109724.59
6942.62 82585.04
7193.55 52308.6
7224.53 49241.08
7342.29 36510.02
7501.12 69469.39
7592.69 701812.31
7684.54 671595.81
7709.3 230691.78
7759.48 1427951
7826.02 2276368.5
7852.2 36093.35
7982.99 27696.52
8079.6 198311.16
8169.46 154581.58
8209 62085.61
8224.11 30811.62
8280.71 760897.5
8297.66 77095.62
8310.52 287435.31
8333.53 387804.13
8349.99 33742.58
8360.42 95209.55
8640.31 123470.6
8663.49 9563.7
8712.19 157855.94
8730.28 37833.73
8800.28 121810.67
8956.04 289445.34
9067.78 44928.07
9110.58 12182542
9146.3 57695.88
9231.94 7354946
9272.66 234832.73
9316.23 388463.03
9334.21 409003.81
9438.65 104793.3
9521.1 288141.03
9578.18 276800.09
9726.27 2178028
9806.69 113694.74
9828.56 32010.1
9836.75 49884.16
10133.65 32929.34
10254.93 329450.28
10587.51 30117.11
10659.78 33286.7
10821.45 1202638.63
10877.75 87810.52
11467.27 86518.61
11575.09 81953.13
11629.91 114488.66
11978.5 54441.08
12428.13 2186530.25
12581.08 520615.03
12610.73 55742.83
12630.13 20839.62
12671 604983.69
12886.72 2934015.75
12964.9 33058.51
13112.51 9024.79
13759.17 60025.94
13858.86 23939.2
13952.16 21713.09
14931.4 42130.89
16724.79 297324.34
16855.92 41491.03
17576.51 18458.49
17933.61 6303.89
17955.74 3660.41
19451.31 2160172.75
19661.48 271059.63
20494.12 17426.86
23149.98 32372.44
23259.07 50735.19
29722.55 212550.7
