# Supplementary material for: Identification of Cryptic Anopheles Mosquito Species by Molecular Protein Profiling
Source: PLoS One. 2013 Feb 28;8(2):e57486. doi: 10.1371/journal.pone.0057486 (PMC3585343; doi:10.1371/journal.pone.0057486)
Supplement: Dataset S1 — MALDI-TOF MS peak lists. The folder contains the 1,740 MALDI-TOF MS peak lists that were the basis of the present analysis. The file names correspond to the column “PEAKLIST” in Table S1 containing a detailed description of the specimens and its classification by the different SDA models. (ZIP) [file pone.0057486.s005.zip › Peak lists/AE1307_0001-1L3.txt]

"m/z" "intensity"
2003.67 62408.75
2007.57 67409.88
2542.4 114493.02
2670.14 668643.63
2793.23 34673.34
2995.09 66317.52
3247.72 219668.86
3298.04 412363.63
3313.84 616063.38
3766.79 56685.48
3808.92 7814.02
3853.89 59535.08
3895.66 11211.34
3902.88 170820.64
3960.38 69244.62
4024.12 115457.95
4261.48 16755.93
4444.9 5896.53
4546.75 2505004
4555.26 31462.95
4621.45 2313378
4637.18 50214.85
4650.27 85758.56
4658.67 82660.53
4700.15 100118.87
4735.83 230363.63
4793.65 61258.76
4865.94 70622.23
4909.49 118776.01
4998.45 96960.59
5032.15 786139.75
5089.06 3962539.5
5108.47 175820.58
5115.33 119648.31
5129.41 154717.7
5217.18 280209.19
5238.13 486349.41
5264.24 714017.31
5287.68 226456.66
5329.13 220891.36
5345.47 14412808
5371.18 292581.16
5402.58 41955.09
5416.93 63839.55
5533 209601.58
5551.44 603398.81
5591.66 2814458.5
5619.54 97339.34
5646.57 12398.75
5755.27 17836.05
5799.53 26156.04
5975.52 245205.2
5995.15 3494050
6019 17570.53
6060.06 87417.38
6105.96 1564854.38
6197.79 30966.24
6227.13 2492761.5
6289.71 208290.3
6308.18 2566835.25
6337.18 842212.5
6422.79 2873327.75
6485.38 231013.58
6500.98 4803473
6526.55 28798.25
6601.95 7303975
6629.17 310558.94
6730.39 27333
6807.58 92147.8
6942.49 420551.09
7210.82 42507.61
7416.85 115949.63
7452.32 162669.67
7592.53 1048429.94
7683.84 483176.66
7710.97 1000624.31
7726.53 130627.6
7811.61 2615824.75
7838.03 145480.69
7924.12 1233786.75
7940.43 60540.22
8184.51 334552.59
8239.06 521398.03
8296.8 87604.01
8346.92 437457.94
8359.13 38423.91
8405.16 159517.27
8429.82 39454.71
8612.03 62956.22
8629.87 274433.66
8639.21 51863.2
8668.4 37060.13
9053.42 29548.48
9095.74 14627714
9130.14 176082.55
9244.81 13318511
9301.91 608014.63
9319 586121.13
9337.12 44998.57
9451.33 132756.06
9473.82 1520907.75
9499.7 39674.38
9589.89 447374.78
9598.86 56625.55
9732.12 3736121
9833.82 260687.33
9998.84 744058.81
10161 31243.4
10256.25 510755.19
10805.98 830287.63
10830.65 39106.7
10880.7 95347.27
10894.33 77941
11066.56 1174462.88
11091.53 274873.94
11290.5 167605.55
11316.03 114274.99
11467.76 137086.03
11514.26 134741.02
11948.83 898169.13
12210.49 4504834.5
12375.09 45597.84
12416.87 33162.28
12454.37 3987280
12579.31 504678.19
12614.86 1711052.13
12657.05 121898.19
12844.51 9560429
13062.85 133078.73
13136.9 266140
13209.61 36814.46
13354.92 18708.98
13792.3 55797.12
13810.99 109942.55
13950.35 152679.77
14919.23 125434.22
16136.7 13882.78
16725.28 446981.69
16859.3 24438.11
16903.38 134436.13
17664.29 6709.6
18787.67 3712.98
19460.21 2929068.75
19674.18 222460.8
20511.85 6830.31
23225.83 73749.67
29712.44 323390.88
