# Supplementary material for: Identification of Cryptic Anopheles Mosquito Species by Molecular Protein Profiling
Source: PLoS One. 2013 Feb 28;8(2):e57486. doi: 10.1371/journal.pone.0057486 (PMC3585343; doi:10.1371/journal.pone.0057486)
Supplement: Dataset S1 — MALDI-TOF MS peak lists. The folder contains the 1,740 MALDI-TOF MS peak lists that were the basis of the present analysis. The file names correspond to the column “PEAKLIST” in Table S1 containing a detailed description of the specimens and its classification by the different SDA models. (ZIP) [file pone.0057486.s005.zip › Peak lists/AE1307_0001-1L4.txt]

"m/z" "intensity"
2000.76 98994.31
2003.72 40405.64
2007.15 48099.4
2010.24 16829.45
2090.31 25836.68
2542.27 86530.39
2670.55 698931.75
2793.18 8002.48
2996.45 56030.72
3248.21 210395.44
3292.25 4617.97
3298.98 505185.94
3313.13 689081.06
3518.68 24799.68
3751.35 25986.32
3768.1 60646.36
3809.96 28847.15
3853.07 75684.47
3899.24 34064.95
3904.12 81130.52
3960.79 99915.59
4023.11 148536.3
4314.81 21070.96
4445.66 10132.39
4546.92 2938548.75
4621.42 2487787.25
4635.31 25619.98
4650.76 74142.18
4658.24 73183.65
4700.13 106434.63
4735.09 237905.02
4794.05 108504.68
4871.38 53158.38
4909.69 74584.7
4999.19 63323.32
5032.04 737826.19
5089.28 4434787.5
5109.33 115959.66
5115.13 211555.81
5128.88 183804.09
5185.58 24571.83
5216.76 235738.5
5238.58 796707.63
5264.8 714670.94
5287.37 284953.22
5329.59 252360.63
5345.71 15061733
5371.32 317169.91
5416.41 41420.16
5532.92 183659.73
5550.92 615944.25
5591.7 3116777.25
5619.69 74246.15
5646.5 46908.7
5773.1 14595.1
5797.99 75423.5
5975.47 350072
5995.22 3660723.5
6021.17 38209.53
6059.9 178598
6105.91 1837294.5
6193.62 75754.8
6208.87 11408.04
6227.1 2880302
6290.64 292009.13
6308.63 2975405.75
6336.56 511124.91
6344.45 90775.78
6423.13 3556272.75
6484.27 241987.23
6501.09 4560807.5
6526.89 25130.63
6602.06 7849025.5
6628.07 300610.56
6732.48 19777.71
6807.95 68210.9
6943.01 386498.66
7328.22 19774.7
7417.29 129648.67
7451.98 28553.17
7459.75 69106.2
7592.46 1086857.5
7683.77 707802.81
7711.17 1204861.5
7726.6 235767.5
7811.81 2767597.25
7838.64 163177.41
7924.46 1399029.13
7943.99 142708.34
8184.75 505070.88
8239.17 567504
8295.81 172343.83
8347.16 514386.44
8358.28 74370.56
8405.83 212826.28
8429.8 35250.15
8612.57 44857.97
8629.86 482301.88
8639.48 34237.63
8668.67 56816.3
9053.3 63473.55
9095.91 15033682
9131.6 115933.93
9245.13 15058774
9301.95 673796.44
9318.89 666223.75
9336.73 29643.27
9452.11 180150.39
9474.45 1783462.88
9504.14 60335.68
9589.65 539996.25
9600.09 98118.84
9628.06 27756.4
9732.33 4236917.5
9835.23 279627.84
9998.78 872447.75
10161.25 39570.18
10256.81 750458.5
10368.55 27676.69
10657.92 19192.68
10806.6 1030100.31
10881.16 52334.84
10894.17 123225.13
11066.73 1220822.25
11091.85 227853.09
11291.96 205722.41
11316.85 137632.22
11467.47 119763.91
11513.17 143051.63
11621.99 23261.6
11948.74 1064716.13
12210.91 5361014
12375.85 60435.79
12417.64 53758.46
12454.47 4386604.5
12579.59 751577.19
12615.14 1993447.63
12657.5 73632.63
12675.07 42947.81
12845.15 11313998
13066.43 229856.3
13137.22 299201.81
13209.59 64528.36
13351.79 4932.74
13790.03 44097.31
13812.6 143631.03
13950.03 276548.69
14918.22 190418.88
16130.79 15847.74
16724.73 497291.66
16861.49 9357.28
16908.89 141044.94
17658.21 13575.45
19461.07 3314021.5
19674.63 297427.19
23235.03 98258.75
29722.52 338652.72
