# Supplementary material for: Identification of Cryptic Anopheles Mosquito Species by Molecular Protein Profiling
Source: PLoS One. 2013 Feb 28;8(2):e57486. doi: 10.1371/journal.pone.0057486 (PMC3585343; doi:10.1371/journal.pone.0057486)
Supplement: Dataset S1 — MALDI-TOF MS peak lists. The folder contains the 1,740 MALDI-TOF MS peak lists that were the basis of the present analysis. The file names correspond to the column “PEAKLIST” in Table S1 containing a detailed description of the specimens and its classification by the different SDA models. (ZIP) [file pone.0057486.s005.zip › Peak lists/mabr_D10_1381-2F1.txt]

"m/z" "intensity"
2001.16 21557.43
2007.48 64012.93
2014.08 26038.37
2555.93 184836.41
2670.59 486726.63
3278.64 99069.56
3302.33 201314.98
3529.76 4497.28
3809.3 79223.55
4015.42 17929.04
4022.56 77879.66
4127.51 4657.35
4357.11 33907.46
4532.88 120779.91
4554.34 1229903
4578.69 13899.76
4616.97 363231.25
4725.54 24091.69
5094.87 321705.38
5117.08 8920832
5143.53 1141102.5
5188.1 2364068.75
5216.26 281782.03
5251.02 1308813.63
5279.23 23834
5286.54 32543.23
5327.78 261338.09
5345.77 12105838
5371.82 351196
5416.37 88748.76
5552.24 264132.19
5591.92 616319.5
6015.41 1309853.25
6030.91 62385.68
6134.78 205655.53
6178.13 304180.03
6240.84 107965.15
6247.48 10898.49
6254.96 88820.92
6350.8 484175.38
6378.59 1196759.5
6492.41 310595.66
6560.33 2034582.38
6591.87 151598.63
6607.36 3972111.5
6768.33 101265.61
6784.77 70289.1
6813.49 54234.12
6850.72 18162.48
6868.76 44752.07
6943.37 135939.89
7208.59 10648.46
7289.77 97149.25
7342.68 169425.59
7430.17 63342.25
7523.25 104846.06
7537.59 183135.02
7683.9 907713.13
7713.41 73091.84
7777.49 861514.06
7844.77 120915.79
7903.66 90151.55
7978.86 43602.04
8023.31 181077.14
8081.65 14971.96
8218.82 1225445.38
8236.39 364538.25
8258.76 309469.06
8279.65 52702.32
8365.94 318202.94
8464.56 17317.93
8559.72 129129.7
8653.61 172083.55
8716.29 777501.13
8863.39 443477.44
8883.05 43293.3
8904.58 75150.51
9109.63 7050616
9158.56 910073.75
9234.87 2609109.75
9315.56 184553.81
9332.96 217881.61
9453.01 630542.5
9590.58 382967.72
9717.6 93613.98
9741 4726.09
9758.2 79914.99
10073.36 219666.45
10217.18 1012060.88
10240.26 29337.91
10257.13 311505.47
10292.9 19940.47
10534.21 402973.81
10561.2 113070.93
10721.66 448205.97
10897.59 243154.44
11466.74 46560.5
11938.89 57001.58
12129.79 17807.91
12159.9 10356.77
12266.43 812324.31
12354.56 907532.5
12483.06 344501.53
12509.58 298334.56
12663.54 6049.53
12983.86 1723543
13186.18 363008.84
13493.47 334447.47
13702.34 27124.99
13948.26 81221.09
14024.62 11654.1
14997.55 12926.91
16714.37 21212.87
16919.6 15128.42
19432.18 260709.66
29642.78 7335.92
29790.06 234708.23
