# Supplementary material for: Identification of Cryptic Anopheles Mosquito Species by Molecular Protein Profiling
Source: PLoS One. 2013 Feb 28;8(2):e57486. doi: 10.1371/journal.pone.0057486 (PMC3585343; doi:10.1371/journal.pone.0057486)
Supplement: Dataset S1 — MALDI-TOF MS peak lists. The folder contains the 1,740 MALDI-TOF MS peak lists that were the basis of the present analysis. The file names correspond to the column “PEAKLIST” in Table S1 containing a detailed description of the specimens and its classification by the different SDA models. (ZIP) [file pone.0057486.s005.zip › Peak lists/mabr_D10_1381-2F3.txt]

"m/z" "intensity"
2002.03 59890.7
2008.22 43554.88
2011.45 33180.89
2555.78 230782.33
2669.82 861052.25
3277.61 257318.14
3301.55 486639.19
3808.28 107369.11
3838.92 13450.72
3886.51 79083.22
4022.08 73395.31
4107.66 35143.7
4181.61 71128.7
4355.13 149398.64
4532.88 59463.59
4553.53 1789369.88
4616.76 728562.75
4724.4 52397.66
5093.8 444316.81
5116.86 11541975
5142.99 1644742.13
5187.78 3285864.25
5215.93 554404.94
5250.58 1925544.63
5285.67 112564.36
5328.11 399075.19
5345 19967592
5359.06 89638.19
5370.83 677290.19
5415.82 247135.34
5551.01 460434.28
5591.47 1218135.5
5608.1 28574.99
6014.83 3086256
6031.02 145827.09
6041.64 104732.91
6134.19 215699.91
6177.42 598248.13
6220.45 54110.85
6240.84 461935.22
6254.84 287678.09
6350.68 494376.28
6361.33 47968.42
6378.47 1080347.75
6491.8 1275378.63
6559.73 3904010.75
6592.36 285897
6606.75 9315824
6767.84 159380.03
6785.14 304514.22
6813.12 216543.77
6848.61 42213.2
6942.25 213501.67
6974.81 63481.19
7209.61 50913.69
7288.87 443984.13
7343.45 275236.19
7429.65 121321.98
7522.47 275655.13
7536.28 372150.94
7683.5 1523463.75
7712.09 143852.56
7761.08 55128.2
7776.96 2278498.5
7842.91 567890.63
7901.66 331059.16
7977.65 74408.72
8022.23 281793.38
8081.92 136696.2
8106.64 62953.35
8218.14 2631567.75
8235.71 707345.44
8258.07 962582.31
8278.01 192678.78
8365.25 1143619.75
8467.74 42599.34
8558.47 496406.63
8653.47 280005.56
8686.88 128519.8
8715.73 2200754
8730.88 67860.34
8862.97 228006.3
8880.22 24564.91
9108.91 11149284
9156.98 1006642.19
9234.3 5693790
9315.56 304394.69
9332.67 350471.03
9394.71 60440.94
9453.01 1316777.38
9477.99 36231.89
9589.99 1249366.88
9717.45 347437
9736.7 89428.77
9757.6 293437.66
10071.1 270385.88
10216.42 2293981
10241.78 45846.29
10257.13 627177.56
10294.12 64049.11
10533.29 963876.88
10558.42 297585.03
10720.57 150808.25
10896.8 820348.5
11320.58 135398.67
11467.54 100595.32
11941.19 53641.56
12127.64 143679.63
12158.91 25242.1
12266.93 1289110.75
12353.89 1891544.5
12481.04 859386.88
12508.9 608853.06
12661.17 48831.19
12680.44 15475.04
12691.77 12233.27
12983.69 5445442.5
13186.36 930242
13269.76 105054.12
13351.7 3920.79
13492.6 187631.09
13641.07 92698.77
13948.26 179024.22
14019.28 40862.09
14986.89 45514.37
16157.9 73451.66
16725.63 136714.44
16933.07 101155.4
19428.41 690556.63
29671.74 12444.36
29721.68 24732.25
29782.02 167900.45
