# Supplementary material for: Identification of Cryptic Anopheles Mosquito Species by Molecular Protein Profiling
Source: PLoS One. 2013 Feb 28;8(2):e57486. doi: 10.1371/journal.pone.0057486 (PMC3585343; doi:10.1371/journal.pone.0057486)
Supplement: Dataset S1 — MALDI-TOF MS peak lists. The folder contains the 1,740 MALDI-TOF MS peak lists that were the basis of the present analysis. The file names correspond to the column “PEAKLIST” in Table S1 containing a detailed description of the specimens and its classification by the different SDA models. (ZIP) [file pone.0057486.s005.zip › Peak lists/mabr_D10_1381-2F4.txt]

"m/z" "intensity"
2001.83 135957.95
2007.88 52151.5
2555.55 282120.91
2669.9 969648.63
3276.49 218830.39
3300.52 505089.03
3807.54 96222.6
3886.97 95183.17
4014.09 77511.64
4021.32 118151.15
4108.05 35023.72
4126.64 29181.24
4356.22 234136.72
4532.58 146789.41
4553.43 2005341.63
4576.55 23367.62
4615.85 819003.31
4724.3 92918.21
4793.49 59032.89
5093.9 533295.31
5116.54 15678767
5142.67 2153095.25
5187.78 4929574
5215.5 751325.06
5250.15 2211791.75
5285.89 287861.88
5327.56 630185.56
5344.78 22650274
5358.51 97505.24
5370.72 705756.75
5415.15 181942.28
5454.89 15813.63
5551.12 419011.97
5591.36 1537721.88
5607.42 71169.83
6014.71 3930721.25
6030.79 153053.88
6040.59 102660.3
6133.83 197833.88
6177.07 589573
6220.69 34159.09
6240.72 525105.06
6254.48 276603.41
6350.68 1154105.5
6378.71 2111375
6491.68 1624563.63
6559.48 4128086.25
6586.14 101286.77
6592.36 29394.94
6606.38 10166320
6634.73 96331.57
6767.47 176977.36
6784.15 436676.72
6813.12 159275.06
6868.01 164869.67
6942.37 241353.77
6975.31 45520.31
7209.1 70169.69
7288.36 549451.25
7342.68 245583.28
7429.26 108239.37
7475.15 21575.06
7522.73 349663.81
7536.15 456268.56
7683.11 1444853.25
7711.82 214991.77
7761.21 125681.45
7776.7 2920507
7843.04 740498.63
7901.53 415280.66
7977.25 141909.39
8022.23 257820.84
8081.51 138777.03
8107.45 52324.45
8217.87 3189479.75
8235.71 800622
8257.94 1290014.63
8277.32 243326.88
8364.98 1524676
8462.21 27754.02
8558.47 766103.56
8653.33 294018.38
8687.16 187007
8715.45 3100818.25
8862.83 522729.78
8880.37 50536.84
8903.3 26726.96
9108.77 12384517
9157.12 1304342.13
9234.15 6697315.5
9314.69 350354.63
9332.09 287868.84
9393.4 29537.96
9452.13 1615120.5
9476.96 49121.6
9589.7 1756859
9717.6 321370.44
9738.48 71306.26
9757.01 402049.84
10072.15 325247.22
10216.12 3489598.25
10240.87 36491.27
10256.83 785365
10292.59 75445.62
10532.98 1041965.31
10559.19 296210.59
10719.48 220201.56
10800.94 15725.56
10896.33 991853.25
11318.34 128023.6
11465.61 161436.92
11938.72 131996.81
11964.66 36421.34
12127.47 319314.09
12157.75 73134.76
12266.93 1258136
12354.05 2332646
12482.89 1016986.38
12509.24 988554.25
12659.82 41810.67
12691.43 93917.99
12983.18 7353870.5
13186.36 1221467.63
13272.53 122913.2
13492.77 157485.94
13643 115548.17
13947.38 302886.09
14018.93 74714.99
14990.75 45033.71
16151.22 112249.67
16721.75 258807.73
16913.15 70564.66
16944.41 33835.62
19433.02 736940.88
29641.75 15701.91
29806.12 123104.42
