# Supplementary material for: Identification of Cryptic Anopheles Mosquito Species by Molecular Protein Profiling
Source: PLoS One. 2013 Feb 28;8(2):e57486. doi: 10.1371/journal.pone.0057486 (PMC3585343; doi:10.1371/journal.pone.0057486)
Supplement: Dataset S1 — MALDI-TOF MS peak lists. The folder contains the 1,740 MALDI-TOF MS peak lists that were the basis of the present analysis. The file names correspond to the column “PEAKLIST” in Table S1 containing a detailed description of the specimens and its classification by the different SDA models. (ZIP) [file pone.0057486.s005.zip › Peak lists/mabr_D10_1420-1A1.txt]

"m/z" "intensity"
1999.94 10228.6
2002.36 56139.32
2007.67 28108.77
2011.44 34360.99
2557 214650.58
2568.02 5703.66
2593.18 11727.03
2671.44 279453
2681.61 26526.78
2685.27 22045.52
2691.57 7321.25
3004.07 37904.36
3278.48 76571.05
3301.21 104853.22
3312.09 13581.24
3500.9 8567.42
3840.45 9322.14
3888.6 19977.21
3920.03 21956.33
4109.22 59251.47
4118.46 42511.98
4128.2 19583.96
4181.03 8876.29
4340.96 33305.02
4356.51 114205.83
4533.06 16095.88
4554.21 1018115.88
4579.26 182496.95
4616.63 411623.34
4719.2 5043.54
4726.62 54785.28
4793.54 7354.21
4807.58 16687.47
4829.57 25556.94
5003.89 4098.34
5117.2 5179110.5
5143.22 1093877.5
5157.44 28620.14
5188.43 1029090.88
5214.85 195208.47
5250.69 92970.66
5281.3 55022.05
5327.56 70419.67
5345.65 5915562
5360.59 51819
5370.82 204735.67
5384.25 66346.75
5552.66 129797.94
5590.31 22507.59
5734.69 15929.38
5996.95 11642.62
6015.44 1180990.13
6031.41 20567.57
6042.72 55173.1
6134.56 684122.63
6154.92 34138.51
6177.56 421357.69
6239.66 203791.52
6255.33 59214.09
6351.4 92538.55
6379.06 282987.16
6492.27 278202.56
6560.19 966164.75
6586.24 295225.94
6606.97 1518588.75
6623.82 43503.78
6634.09 21142
6766.19 8528.33
6784.36 16817
6813.2 21794.69
6974.75 27039.24
7011.53 18806.04
7209.39 43749.72
7288.9 46835.27
7495.81 13682.89
7536.55 164255.23
7683.75 316331
7712.47 76388.47
7776.81 219709.41
7842.88 408445.56
7857.78 5649.88
8015.33 30415.68
8023.67 61354.13
8082.14 70874.09
8107.94 32184.11
8218.21 1175359.63
8235.91 452812.88
8258.55 182245.19
8278.07 113306.25
8365.72 100110.88
8443.21 65032.74
8456.73 83736.6
8654.61 43694.81
8687.04 344780.09
8715.75 782106.25
8861.84 82618.21
8880.65 7090.5
8902.17 20544.07
8923.71 13705.7
9066.95 19768.66
9109.17 4692019.5
9157.38 695837.81
9234.26 2101384.25
9271.66 96116.88
9315.08 88560.48
9333.2 94442.97
9439.82 13514.2
9453.09 489666.66
9479.97 73609.57
9495.03 55490.61
9589.77 117740.36
9616.55 6712.77
9716.92 24842.7
9733.35 18617.46
9756.62 9249.98
9997.73 53922.17
10074.59 29765.29
10185.8 68208.59
10215.67 319657.13
10240.27 68247.39
10257.44 360987.97
10532.8 233845.05
10558.24 112419.66
10719.44 201121.52
10755.68 19019.47
10883.74 62543.17
11466.13 67088.66
11988.63 20250.32
12265.72 1878568.63
12352.5 861586.94
12480.3 249113.03
12508.5 180592.45
12982.2 895036.06
13170.01 182745.16
13490.32 5174.83
13945.55 35563.41
14984.52 9935.01
16898.91 75394.22
19417.69 53923.73
29727.68 35738.74
