# Supplementary material for: Identification of Cryptic Anopheles Mosquito Species by Molecular Protein Profiling
Source: PLoS One. 2013 Feb 28;8(2):e57486. doi: 10.1371/journal.pone.0057486 (PMC3585343; doi:10.1371/journal.pone.0057486)
Supplement: Dataset S1 — MALDI-TOF MS peak lists. The folder contains the 1,740 MALDI-TOF MS peak lists that were the basis of the present analysis. The file names correspond to the column “PEAKLIST” in Table S1 containing a detailed description of the specimens and its classification by the different SDA models. (ZIP) [file pone.0057486.s005.zip › Peak lists/mabr_D10_1420-1A2.txt]

"m/z" "intensity"
2000.59 166096.61
2008.86 32416.76
2556.43 588196.06
2568.74 83612.72
2592.69 14121.46
2670.09 1017108.25
2683.77 47492.4
2689.45 8675.48
3005.64 161457.78
3278.17 253418.27
3301.17 280102.19
3312.65 8970.73
3920.04 82014.67
4108.19 262221.31
4117.82 116201.71
4127.37 35819.7
4342.41 116128.73
4355.97 218141.19
4532.83 39111.51
4553.78 3009856.75
4571.02 19902.03
4578.54 158058.97
4616.51 1563208.88
4726.11 320280.97
4740.36 33804.13
4829.58 53437.23
5093.53 62707.62
5117.02 18616980
5143.05 4285859.5
5156.3 183684.83
5188.48 2511346.5
5214.25 505067.84
5250.53 714199.63
5279.29 75722.96
5325.86 408655.44
5345.39 25654654
5360.43 128117.07
5370.22 833639.44
5384.32 383406.31
5506.97 36755.56
5551.74 725094.5
5569.32 40675.75
5592.2 134804.38
5733.77 27391.87
5997.89 92065.2
6015.23 5826483
6032.25 26901.82
6040.88 529217.63
6134.24 1966164.75
6154.37 53349.79
6177.6 1380451.75
6220.86 68850.35
6241.13 641322.25
6254.66 136840.47
6350.73 328976.75
6378.76 1011732.88
6492.1 1032298.88
6559.66 4127222.5
6575.48 15048.83
6586.2 947583.44
6606.81 5882332.5
6622.19 106313.05
6768.27 124444.33
6784.33 74672.3
6812.07 75468.7
6848.8 15326.47
6974.87 113586.46
7011.53 47550
7208.78 106298.65
7288.16 333429.06
7430.1 61427.89
7495.86 39233.06
7536.21 819649
7683.17 836672.75
7711.36 327124.22
7777.02 933172.5
7842.57 2255595.75
7900.92 59430.59
8022.43 679484.13
8082.25 386625.59
8107.11 156335.53
8218.07 4892328
8235.77 1417885.75
8257.59 837198.81
8278.34 561735.38
8365.32 663948.88
8423.37 32836.03
8442.26 188449.72
8457.3 40966.48
8465.17 60097.56
8559.65 17568.5
8653.25 98114.26
8686.95 1382243.5
8715.52 3093024.5
8863.03 213721.02
8881.42 64320.85
8889.91 29681.05
8902.8 34518.57
8922.5 20303.47
8944.92 48565.09
9066.61 96504.13
9108.83 17832736
9157.04 1614912.25
9234.07 9791617
9271.48 421103
9314.9 460734.94
9332.59 515364.06
9453.07 2323616.5
9478.78 332844.72
9494.43 199852.98
9589.62 689778
9717.07 348246.22
9734.84 68400.2
9756.33 76136.7
9997.47 250598.33
10072.82 118930.46
10185.85 421180.59
10215.27 1523052.38
10240.93 159735.91
10257.2 1065211.5
10532.58 1143468.63
10558.49 371151.97
10720.02 265167.56
10754.71 65778.87
10883.71 304806.72
11466.16 516567.66
11987.07 57072.13
12265.67 6717840
12352.79 3714025
12480.61 1176319.88
12507.46 495911.03
12981.88 4701103
13170.57 1023049.06
13269.66 12764.74
13696.96 21817.72
13947.27 360068.31
14987.51 137370.59
16148.81 18374.81
16899.75 447207.97
19426.81 687627.63
20399.03 4407.69
29669.74 1931.29
29801.27 272727.47
