# Supplementary material for: Identification of Cryptic Anopheles Mosquito Species by Molecular Protein Profiling
Source: PLoS One. 2013 Feb 28;8(2):e57486. doi: 10.1371/journal.pone.0057486 (PMC3585343; doi:10.1371/journal.pone.0057486)
Supplement: Dataset S1 — MALDI-TOF MS peak lists. The folder contains the 1,740 MALDI-TOF MS peak lists that were the basis of the present analysis. The file names correspond to the column “PEAKLIST” in Table S1 containing a detailed description of the specimens and its classification by the different SDA models. (ZIP) [file pone.0057486.s005.zip › Peak lists/mabr_D10_1420-1A3.txt]

"m/z" "intensity"
2003.09 234590.31
2008.4 27290.65
2556.08 640373.63
2593.03 22527.33
2670.2 957516.31
2681.31 9296.29
3006.26 202385.7
3185.53 12666.45
3277.11 242275.23
3301.65 418684
3312.61 6474.16
3919.83 102365.24
4107.79 339329.09
4115.68 102971.05
4128.5 72469.86
4181.44 58662.94
4341.4 73498.71
4355.95 349149.25
4533.33 31287.24
4553.57 2976705.5
4565.73 22843.33
4577.81 305683.56
4616.4 1505877.13
4656.68 42248.19
4666.32 31501.99
4725.48 314225.06
4792.91 20136.59
4827.69 20019.47
5094.17 77239.13
5116.81 20126012
5142.94 4370685.5
5155.12 147074.28
5188.05 3262044
5214.8 647385.5
5250.2 729528.63
5266.21 30566.95
5277.55 95555.26
5325.76 363903
5345.06 26731836
5360.22 155562.53
5370.12 672893.94
5383.88 342184.5
5508.32 43795.45
5551.41 656465.88
5568.32 61972.01
5590.98 185885.98
5733.22 31257.95
5996.64 93799.03
6014.79 6125204
6030.29 37176.44
6041.14 579114.19
6134.04 2156414.75
6154.75 20543.01
6177.27 1487066.88
6222.31 18459.96
6240.45 730242.94
6255.05 171299.86
6351.24 543031.94
6378.56 1520009.13
6491.9 1213875.63
6559.58 4265685.5
6585.99 1084368.88
6606.72 7684702
6621.99 207981.09
6767.94 186676.81
6784.01 112862.27
6813.72 188335.39
6828.97 30728.68
6848.72 53356.11
6975.29 99438.03
7012.71 71864.6
7209.21 128940.69
7288.73 482003.34
7430.29 68542.78
7474.49 12464.31
7496.05 16616.68
7536.28 909075.81
7683.37 870877.63
7711.69 324246.06
7776.7 1179459.75
7842.38 3133638
7900.99 59827.91
8022.91 619843.81
8082.2 439481.97
8106.38 196134.36
8217.88 5619272.5
8235.58 1530061.75
8257.54 989892.38
8278.56 705874.81
8365.13 1103341.88
8441.66 233671.67
8457.39 26135.45
8463.88 49191.52
8560.57 33368.69
8653.77 95525.89
8686.76 1753362.25
8715.61 4160219.75
8862.85 210394.48
8880.53 48093.08
8890.01 58347.56
8904.03 58309.33
8921.47 50841.01
8944.88 31735.26
9066.43 126654.48
9108.79 19143742
9157.01 2260904.75
9234.04 10390882
9271.01 390510.72
9315.16 496238.16
9332.7 516427.34
9452.75 2471344.5
9479.49 277041.31
9494.11 167862.14
9589.3 761996.56
9717.49 428461.34
9733.93 86868.84
9756.31 123200.38
9997.75 233578.55
10074.61 167861.58
10185.54 476282.06
10215.26 1756361.75
10241.23 190555.5
10257.04 1291336.38
10532.58 1179121.75
10558.18 427047.34
10719.08 459905.34
10755.96 108105.58
10865.39 68093.01
10882.93 469210.88
11466.34 585911.88
11987.6 58802.85
12265.87 7364821.5
12352.66 3958923.25
12480.65 1300777.88
12508.01 626536
12981.93 5787509
13052.51 31486.77
13170.45 1239481.75
13270.24 44884.49
13693.35 9797.13
13944.16 381395.03
14987.62 136540.2
16154.29 35441.81
16900.5 522090.59
19424.74 854547.63
19638.15 8130.37
20398 5775.53
29716.87 29409.96
29814.27 137502.28
