# Supplementary material for: Identification of Cryptic Anopheles Mosquito Species by Molecular Protein Profiling
Source: PLoS One. 2013 Feb 28;8(2):e57486. doi: 10.1371/journal.pone.0057486 (PMC3585343; doi:10.1371/journal.pone.0057486)
Supplement: Dataset S1 — MALDI-TOF MS peak lists. The folder contains the 1,740 MALDI-TOF MS peak lists that were the basis of the present analysis. The file names correspond to the column “PEAKLIST” in Table S1 containing a detailed description of the specimens and its classification by the different SDA models. (ZIP) [file pone.0057486.s005.zip › Peak lists/mabr_D10_1420-1A4.txt]

"m/z" "intensity"
2002.3 20616.97
2007.55 8379.08
2009.36 24043.72
2555.87 969631.31
2568.86 46553.34
2670.31 1618009.88
2681.58 17690.32
2684.22 21379.2
3005.76 334230.28
3277.57 369228.75
3301.68 591279.25
3312.39 19433.39
3920.14 266378.25
4107.94 574966.19
4116.89 169162.66
4127.5 95952.07
4180.83 67980.09
4342.28 260193.81
4356.44 598986.25
4533.03 42273.79
4553.68 4733072.5
4577.02 285875.53
4616.32 2614045
4657.43 74092.91
4726.65 469763.16
4794.62 104176.27
4808.98 40003.21
4827.85 104921.44
5093.29 142982.97
5116.9 31359570
5143.04 7249873.5
5156.07 478302.31
5187.93 3163779.5
5214.79 597767.75
5250.42 1133966.88
5278.42 101476.77
5327.08 786808.38
5345.29 43950932
5360.24 154847.28
5370.47 1396130.13
5383.9 849625.13
5507.9 67905.01
5551.68 1223512.38
5569.93 170716.67
5591.69 410779.91
5733.17 119608.77
5996.74 189095.08
6015.13 10883576
6030.51 34063.45
6041.36 1190801.38
6055.49 24587.68
6134.15 3744428.75
6177.63 2365368.75
6220.67 144186.14
6240.58 1502836.25
6255.06 374460.44
6350.68 346370.78
6378.83 1000691.81
6492.07 2265317.25
6559.88 6443930
6586.18 1666887.63
6606.91 13396728
6621.81 67285.33
6633.79 169676.03
6768.64 270109.16
6783.97 199558.09
6813.44 327649.19
6830.31 35369.88
6850.18 124734.24
6975.41 264923.59
7012.08 106117.41
7209.36 185672.92
7289.01 958489.13
7430.72 91346.54
7536.73 1568001
7683.45 1090651.63
7712.17 610193.31
7777.19 2057082.88
7842.75 6400394.5
7901.77 220909.5
8022.5 1238015.5
8049.02 71016.5
8082.2 780623.5
8107.19 257247.2
8218.17 9467946
8236.29 2311682.5
8257.83 1691150.88
8278.72 1110204
8365.44 1949472.63
8424.19 56584.22
8442.53 314982.78
8461.86 431159.13
8558.41 53562.19
8653.56 93034.05
8687.12 2631078
8715.84 6831930.5
8862.96 36835.07
8880.21 48410.75
8891.54 28508.27
8922.72 94222.55
8944.86 46062.27
9066.7 191696.66
9109.07 29331098
9157.01 2733227
9234.48 17352108
9271.46 735355.88
9315.32 744717.69
9333.3 772450
9453.38 4249318
9478.94 528154.81
9494.45 341421.03
9589.94 1800584.5
9717.86 816676
9736.08 125819.77
9756.84 294014.66
9998.01 519892.03
10076.24 305383.97
10185.98 926067.38
10215.55 3211628.25
10241.37 264586.88
10257.33 2121640.75
10533.38 1532520.88
10558.67 515146.81
10719.6 159221.09
10757.11 60230.08
10866.25 134272.95
10884.1 837967.44
11467.14 1356508.75
11987.66 137731.09
12158.76 69472.57
12266.3 12830810
12353.6 6468250.5
12481.28 2713787.75
12507.97 837084.69
12695.59 13295.8
12982.47 10584154
13040.88 19933.69
13170.68 1467760.63
13201.37 122599.91
13269.61 107047.41
13694.34 36311.16
13947.5 941300.19
14987.36 214686.39
16156.66 98071.53
16723.68 8497.03
16904.19 795952.31
19427.99 1759188.75
20398.46 32489.46
29687.41 19159.47
29802.66 417335.22
