# Supplementary material for: Identification of Cryptic Anopheles Mosquito Species by Molecular Protein Profiling
Source: PLoS One. 2013 Feb 28;8(2):e57486. doi: 10.1371/journal.pone.0057486 (PMC3585343; doi:10.1371/journal.pone.0057486)
Supplement: Dataset S1 — MALDI-TOF MS peak lists. The folder contains the 1,740 MALDI-TOF MS peak lists that were the basis of the present analysis. The file names correspond to the column “PEAKLIST” in Table S1 containing a detailed description of the specimens and its classification by the different SDA models. (ZIP) [file pone.0057486.s005.zip › Peak lists/mabr_D10_1420-1B2.txt]

"m/z" "intensity"
2001.19 31976.96
2003.27 13409.58
2008.99 61790.63
2012.62 5063.72
2556.23 578023.75
2568.62 30498.14
2670.43 857189.25
3006.15 112800.77
3277.4 281409.44
3303.15 191314.11
3530.5 23073.37
3669.58 10904.45
3809.03 31114.31
3839.58 38994.02
3855.5 31980.08
3887.64 9837.17
3920.47 37314.69
4013.71 37721.57
4022.75 170091.14
4108.33 399890.13
4117.09 67684.46
4122.88 6965
4127.7 57126.32
4357.69 279260.06
4533.16 183973.73
4553.9 2465638.5
4576.22 112831.92
4617.04 950354.25
4658.14 28538.03
4666.24 15929.66
4718.38 15713.08
4726.22 127565.61
4794.38 19317.68
4805.93 20017.3
5037.42 22349.64
5045.42 144917.98
5093.09 180394.47
5117.23 15024790
5143.14 1703337.63
5155.53 95337.97
5188.14 1444751.75
5216.84 119198.38
5250.83 1412104.38
5280.36 332192.75
5327.92 581400.56
5345.58 17866954
5360.41 175707.69
5370.64 138403.17
5385.28 126517.7
5415.62 208515.58
5552.04 403282.44
5570.29 25989.56
5591.82 758901.44
5612.61 15998.97
5997.83 61270.54
6015.29 3567717.25
6031.25 215167.97
6041.17 115586.3
6177.88 1009036.25
6192.76 78316.08
6220.91 22847.06
6241.29 443337.47
6255.18 119937.27
6269.79 50612.03
6347.42 421161.84
6379.16 661493.63
6492.38 983155.69
6560.18 3431268.75
6575.38 90906.2
6593.29 347002.5
6607.08 3301538.75
6623.32 115430.09
6768.16 155358.78
6784.6 145994.14
6813.57 35617.28
6851.17 15645.42
6943.31 265935.47
6975.88 368355
7210.43 159490.92
7289.17 188637.38
7344.01 219596.42
7429.69 102134.35
7523.03 937950.5
7574.81 51684.51
7683.79 1165921.63
7712.11 824529.38
7777.38 584819.19
7843.19 846032.25
7901.81 176631.08
7977.93 59276.34
8049.16 946514.81
8065.2 25019.09
8082.87 926666.31
8188.77 52071.34
8218.55 5368596
8236.12 966516.56
8258.34 786085.31
8278.41 396693.56
8366.07 102910.57
8396.17 180439.03
8425.49 45059.62
8443.83 126082.7
8462.74 245631.11
8558.73 265742.31
8654.28 94888.38
8687.41 322006.41
8716.12 2868865.25
8863.35 55518.7
8881.03 109086.77
8903.68 40069.24
8922.96 56961.02
9066.77 55235.59
9109.43 10119832
9124.34 93879.51
9157.49 1134945.75
9234.66 5636136
9270.91 150451.78
9315.78 301853.06
9333.47 409054.66
9453.81 929657.69
9477.76 37992.55
9495.02 32646.34
9590.2 576027.44
9718.1 209055.52
9738.83 97880.8
9758.25 299838.88
10073.09 385685.53
10186.42 226095.91
10202.04 251472.19
10227.68 409670.28
10533.61 383135.03
10560.13 585810.19
10587.61 43341.63
10718.86 103406.85
10801.56 36366.03
10884.26 311094.72
10915.61 48216.89
11156.61 18389.98
11317.99 47216.67
11466.7 386985.34
11940.79 49910.61
11963.27 19801.83
12159.32 65520.8
12267.5 84292.95
12353.29 3074055.25
12480.77 787977.44
12508.8 106954.3
12538.04 182743.58
12559.56 33857.08
12659.37 75097.47
12685.57 235159.69
12982.7 4076647.5
13185.52 900838.56
13267.88 26979.76
13386.09 30632
13494.7 25353.29
13636.87 1165.3
13698.65 35601.96
13947.18 479431.34
14991.41 39541.98
16157.56 47969.33
16905.73 234909.69
19424.92 380218.22
29745.71 226177.03
