# Supplementary material for: Identification of Cryptic Anopheles Mosquito Species by Molecular Protein Profiling
Source: PLoS One. 2013 Feb 28;8(2):e57486. doi: 10.1371/journal.pone.0057486 (PMC3585343; doi:10.1371/journal.pone.0057486)
Supplement: Dataset S1 — MALDI-TOF MS peak lists. The folder contains the 1,740 MALDI-TOF MS peak lists that were the basis of the present analysis. The file names correspond to the column “PEAKLIST” in Table S1 containing a detailed description of the specimens and its classification by the different SDA models. (ZIP) [file pone.0057486.s005.zip › Peak lists/mabr_D10_1420-1B3.txt]

"m/z" "intensity"
2000.86 9782.17
2004.62 22802.06
2010.54 60334.24
2556.05 659404.88
2567.83 27050.35
2670.17 864518
2792.98 15151.96
3005.89 116566.3
3278.18 236527.97
3301.52 206239.56
3530.26 14609.24
3666.62 11493.67
3760.77 7176.15
3807.97 43988.5
3840.56 17224.58
3887.31 10571.3
3920.24 27300
4015.96 49424.63
4023.1 152369.72
4108.21 399537.66
4117.64 91605.24
4128.44 85396.32
4357.07 214568.13
4533.55 215237.06
4554 2573874
4578.04 131943.83
4616.83 1029887.56
4656.6 28772.06
4726.74 91056.76
4794.29 46513.8
4808.44 37925.32
5046.4 167432.13
5094.94 177955.41
5117.26 17977840
5143.39 2066748.13
5154.16 128225.22
5188.28 1706644.13
5216.44 176895.89
5250.76 1466471
5279.64 135990.23
5286.73 49090.78
5327.75 756649.63
5345.63 19075642
5360.68 243015.97
5371.68 188116.38
5384.67 65716.85
5415.56 275255.34
5552.1 499998.91
5570.57 23106.03
5591.66 837544.94
5997.81 116294.82
6015.38 4218584
6031.22 150198.38
6042.31 126777.56
6136.63 8318.96
6177.86 1065819.75
6193.92 79091.09
6221.84 31402.38
6240.8 479541.72
6256.59 121464.89
6347.18 426457.22
6379.15 646823.88
6492.38 906068.25
6560.3 3490879.25
6575.51 109655.04
6593.3 407302.5
6607.33 3916816.75
6622.72 130474.2
6768.43 199856.39
6785.36 119336.46
6814.45 82006.16
6850.57 43181.11
6942.84 329228.91
6966.76 16394.4
6975.41 140586.56
7209.96 154184.14
7289.22 284806.69
7343.42 212919.7
7429.88 96038.09
7475.38 19652.12
7523.23 1095785.63
7573.58 64059.36
7683.87 1175318
7712.32 762229.25
7777.33 670156.69
7843.28 1099592.25
7858.31 18110.99
7902.03 184224.94
7978.29 70600.05
8049.13 1095243
8066.38 13588.17
8083.11 994483.25
8218.53 5856146
8236.37 976092.44
8258.18 969304
8278.25 460969.13
8366.6 151349.22
8396.7 186233.06
8425.76 46452.52
8441.89 173718.48
8461.77 236465.66
8558.73 233926.25
8653.58 89235.7
8687.42 423140.59
8716.13 2786164.75
8864.36 100426.7
8880.91 66825.98
8898.18 28991.42
8922.98 68612.84
9067.52 48617.88
9109.46 11097024
9124.94 147048.7
9157.82 1301237.38
9234.7 6513922
9271.97 123997.44
9316.41 338967.81
9333.37 371776.97
9453.57 1076433.5
9476.65 44738.64
9494.93 27508.63
9590.41 623039.75
9717.88 208943.89
9738.76 135452.59
9758.62 336852.44
10073.94 454434.41
10186.37 289571.38
10202.9 283793.56
10228.09 391398.13
10255.29 17053.17
10533.27 399703.09
10560.41 651665.94
10587.43 49150.89
10718.84 92735.29
10800.76 56480.93
10884.25 353419.03
10916.07 30726.13
11232.23 15653.3
11318.64 43490.6
11466.24 544065.56
11943.31 54244.96
11959.23 20823.93
11983.38 7345.34
12158.9 85802.52
12266.75 75324.85
12353.54 3236419.25
12480.87 921457.13
12507.72 128929.46
12539.31 198088.69
12660.65 66887.65
12686.35 161334.89
12982.83 4164059
13185.66 935639.13
13269.76 40207.86
13383.98 33824.64
13490.5 19569.63
13641.24 12468.58
13702.69 34363.56
13946.31 548540.25
14988.73 42550.63
16159.05 42709.14
16901.06 311408.81
19426.76 395956.88
29723.05 239395.69
