# Supplementary material for: Identification of Cryptic Anopheles Mosquito Species by Molecular Protein Profiling
Source: PLoS One. 2013 Feb 28;8(2):e57486. doi: 10.1371/journal.pone.0057486 (PMC3585343; doi:10.1371/journal.pone.0057486)
Supplement: Dataset S1 — MALDI-TOF MS peak lists. The folder contains the 1,740 MALDI-TOF MS peak lists that were the basis of the present analysis. The file names correspond to the column “PEAKLIST” in Table S1 containing a detailed description of the specimens and its classification by the different SDA models. (ZIP) [file pone.0057486.s005.zip › Peak lists/mabr_D10_1420-1B4.txt]

"m/z" "intensity"
2002.85 37316.18
2004.67 4126.68
2006.96 14552.79
2556.64 766093.44
2670.63 903532.94
2680.73 4189.71
3007.25 123792.18
3278.43 239314.88
3302.12 194099.2
3530.29 6354.16
3606 11138.28
3808.13 47420.97
4013.97 39523.07
4022.63 73143.83
4107.84 463081.09
4118.05 107407.09
4127.4 121972.73
4356.53 207226.03
4532.42 236187.66
4553.78 2134709.5
4562.19 99712.98
4577.42 155031.83
4616.62 919188.19
4725.82 69746.6
4794.2 28760.74
4807.93 41272.58
5045.17 215806.78
5094.35 197971.33
5117.1 20958470
5143.35 2655607.5
5156.28 151389.02
5188.14 1986523.13
5216.84 206968.95
5250.63 1701746.13
5282.88 310070.78
5327.07 824835.69
5345.5 22438180
5360.22 239365.97
5371.44 227582.31
5386.31 198403.86
5415.78 314892.88
5552.22 485082.81
5569.02 59314.39
5591.45 981077.13
5733.72 29578.19
5997.3 117451.96
6015.34 5009680
6031.65 241402.56
6040.87 183700.41
6177.84 1391604.13
6221.71 20026.84
6241.27 501072.88
6249.46 4198.08
6255.04 97012.27
6350.77 521864.5
6379.4 968037.13
6492.4 1237408.13
6560.21 4019185.75
6575.67 67007.05
6593.58 374712.56
6607.25 4691071.5
6622.39 97810.86
6768.49 222355.05
6784.19 251247.75
6813.16 23804.66
6849.4 22751.23
6942.8 345985.69
6959.08 12723.04
6975.37 355139.63
7209.96 217847.81
7289.62 304037.56
7343.82 241527.75
7430.55 82476.16
7475.02 30414.65
7523.27 1308777.88
7573.63 45656.88
7683.8 1190347.5
7712.52 876152.88
7777.54 823972.13
7843.1 1424282.88
7902.13 267642.53
7977.86 84940.43
8049.38 1158232.75
8064.88 22595.59
8082.96 1089871.38
8190.1 21778.38
8218.53 7374504
8236.51 1238304.25
8258.05 1108569.13
8278.67 606359.63
8366.07 213124.36
8396.32 240782.95
8424.55 46813.17
8442.48 226609.97
8461.67 265427.38
8558.92 293755.5
8654.2 85581.23
8687.62 469413.28
8716.34 2912173
8731.63 36175.21
8863.6 148544.34
8881.28 75395.7
8902.67 67352.05
8923.51 77013.37
9066.64 65915.97
9109.59 12632051
9124.64 123623.07
9157.66 1751585.38
9234.99 6923311
9272.26 103464.11
9316.13 380841.44
9333.38 462886.5
9453.45 1142559.38
9476.25 28501.41
9590.32 803456.06
9718.09 255369.42
9737.64 104899.03
9757.95 414077.53
10073.3 567891.31
10186.66 419419.19
10202.58 353970.34
10227.77 506471.25
10534.07 454870
10560.6 730232
10585.92 51671.18
10691.86 24063.27
10719.67 123051.56
10800.52 85722.41
10884.8 484691
10916.47 18691.32
11232.36 30459.81
11319.74 39192.24
11466.72 592380.94
11942.39 65779.13
11964.06 58633.03
12160.98 111256.84
12267.03 100809.35
12354 3627375
12481.01 1147021.5
12508.7 107865.45
12539.12 198659.97
12659.64 84078.38
12686.35 229060.33
12983.21 5322836
13043.85 5624
13057.75 7364.43
13185.9 1157014.38
13270.01 59454.15
13381.65 42056.38
13491.13 32530.26
13640.67 15555.42
13704.06 43941.17
13948.08 724984.75
14991.44 61190.07
16156.31 67940.22
16902.26 320229.44
19430.08 540850.19
29718.35 289296.38
