# Supplementary material for: Identification of Cryptic Anopheles Mosquito Species by Molecular Protein Profiling
Source: PLoS One. 2013 Feb 28;8(2):e57486. doi: 10.1371/journal.pone.0057486 (PMC3585343; doi:10.1371/journal.pone.0057486)
Supplement: Dataset S1 — MALDI-TOF MS peak lists. The folder contains the 1,740 MALDI-TOF MS peak lists that were the basis of the present analysis. The file names correspond to the column “PEAKLIST” in Table S1 containing a detailed description of the specimens and its classification by the different SDA models. (ZIP) [file pone.0057486.s005.zip › Peak lists/mabr_D10_1420-1C4.txt]

"m/z" "intensity"
2001.99 4677.03
2007.37 48222.17
2555.86 293589.53
2670.84 445743.66
3012.72 36971.79
3278.02 152835.95
3301.79 138967.94
3314.58 7887.92
3920.5 36907.03
4107.62 176271.64
4116.86 61511.15
4127.85 83608.13
4341.83 30083.52
4356.59 197895.38
4533.18 65101.67
4553.82 1744996
4578.38 189230.2
4616.25 780820.44
4657.87 15023.51
4666.48 28736.86
4722.45 28178.41
4727.2 31167.6
4807.65 10758.94
5117.23 9587913
5143.25 1499022.13
5154.24 28263.56
5188.58 1707170
5215.01 243399.17
5250.96 733224.88
5266.75 118087.34
5278.31 143345.81
5328.5 192852.84
5345.61 11283815
5360.99 65478.23
5371.33 422963.56
5387.19 59751.86
5414.45 17791.6
5508.33 13626.12
5551.88 227665.59
5571.03 6056.06
5590.88 209925.47
6029.63 2615130.5
6045.15 66428.23
6056.01 111760.69
6134.91 283082.09
6178.03 759955.94
6242.41 257063.38
6254.63 203781.41
6351.07 357534.09
6379.35 741159.63
6492.46 765250.44
6560.39 2035071.88
6592.9 333843.66
6607.42 2838829.75
6623.18 63642.22
6635.03 8168.57
6769.27 105251.66
6785.22 56002.29
6814.56 42018.16
6840.62 10953.23
6944.21 63214.5
6975.28 73491.38
7210.49 79733.18
7289.76 207289.2
7343.71 96362.85
7430.56 70609.27
7475.29 15024.95
7496.59 26262.82
7537.21 433129.81
7575.45 5889.48
7684.19 516315.47
7712.78 398933.25
7762.97 91702.5
7777.93 381674.88
7843.75 1173203.38
7978.11 216988.94
8015.7 647953.5
8083.33 387126.84
8219.04 3091099.25
8237.29 695433.75
8258.83 742978
8279.73 303600.91
8366.3 268356.63
8425.05 17552.33
8442.98 91201.05
8464.38 154181.41
8559.28 80482.02
8654.42 61909.75
8688.12 512058.09
8716.98 1631021.63
8863.95 81393.86
8903.86 51379.98
8923.57 54890.32
8946.14 91837.39
9067.84 55777.46
9110.07 9384643
9158.58 1215024.5
9235.47 4876279.5
9273.03 219327.63
9316.32 236325.78
9333.72 272833.44
9454.51 992595.19
9479.06 85515.89
9496.9 84224.52
9591.37 178372.72
9719 202011.5
9738.85 47678.44
9758.86 66852.24
9999.59 123372.05
10074.21 211327.61
10217.44 378538.19
10228.68 144713.28
10253.6 13987.15
10534.51 691285.25
10560.88 210174.36
10721.35 205020.92
10758.39 69016.66
10803.44 9197.07
10885.38 246955.31
10917.99 25401.05
11234.2 12046.71
11468.41 142167.98
11940.8 127232.16
12160.2 66384.8
12267.9 1012366.38
12354.87 2086264.13
12482.38 704691
12510.58 338493.06
12558.32 17757.26
12660.67 57822.39
12984.58 2824978
13187.27 660427.56
13494.77 33588.29
13701.21 4948.11
13949.27 172498.91
14989.86 41265.89
16433.86 6374.79
16909.05 198930.8
19431.36 250474.27
29648.41 135925.61
