# Supplementary material for: Identification of Cryptic Anopheles Mosquito Species by Molecular Protein Profiling
Source: PLoS One. 2013 Feb 28;8(2):e57486. doi: 10.1371/journal.pone.0057486 (PMC3585343; doi:10.1371/journal.pone.0057486)
Supplement: Dataset S1 — MALDI-TOF MS peak lists. The folder contains the 1,740 MALDI-TOF MS peak lists that were the basis of the present analysis. The file names correspond to the column “PEAKLIST” in Table S1 containing a detailed description of the specimens and its classification by the different SDA models. (ZIP) [file pone.0057486.s005.zip › Peak lists/mabr_D10_1420-1D3.txt]

"m/z" "intensity"
2002.46 93441.03
2006.29 34418.37
2541.66 176952.11
2670.19 390789.5
3276.77 118995.05
3291.4 9506.08
3650.35 31850.95
3778.74 13509.53
3840.46 44750
3891.81 30090.88
4121.12 97308.45
4236.72 129095.75
4306.89 14236.87
4370.29 104174.53
4504.62 24076.71
4524.8 1482640.38
4540.36 113660.62
4630.76 931184.5
4645.38 29087.05
4716.36 35076.17
4726.06 81236.86
4854.93 10502.96
5046.68 13138.3
5053.08 104182.82
5089.11 6493991.5
5115.6 1096171.75
5136.89 13419.35
5197.77 46080.3
5237.79 2422692
5263.9 170778.94
5314.79 86231.38
5329.14 49127.19
5345.6 10778701
5360.65 194140.75
5371.76 309076.53
5417.08 42899.64
5452.84 79377.8
5507.75 10629.11
5552.19 133451.09
5590.18 118777.2
5757.46 16834.27
6073.4 1452681.13
6134.75 936532.31
6254.59 364857.97
6270.75 480804.66
6299.55 44950.4
6336.19 1457959.13
6376.3 208944.25
6464.13 1585551.5
6476.32 20653.28
6560.46 2578672
6575.55 104573.05
6588.09 1103266
6602.97 79070.97
6616.89 17314.33
6784.41 27909.96
6910.4 111303.23
6967.06 29717.77
7160.77 46149.06
7211.94 114805.86
7469.62 32414.12
7537.51 27528.8
7684.36 1403234.13
7703.85 12362.25
7742.65 59362.67
7771.34 392814.59
7786.57 376950.25
7861.61 513055.88
7877.46 119595.61
8004.04 490810.91
8022.05 54465.61
8048.3 472073.03
8245.35 1462626.88
8262.27 183740.53
8289.04 18607.46
8304.77 51306.75
8331.34 103945.15
8367.15 451601.69
8461.77 50725.01
8476.7 1334144.75
8503.12 74204.51
8558.18 438855.94
8614.39 195121.61
8637.82 82992.79
8743.08 1526700.5
8758.95 67452.8
8888.57 76614.21
8954.38 116594.13
9010.31 68314.7
9052.12 7159185
9067.27 163568.89
9083.29 1113688.63
9263.2 4873158
9292.27 108543.44
9452.9 535202.88
9468.38 68511.09
9483.43 37332.15
9503.62 251463.53
9671.67 125637.13
9682.45 137820.55
9710.1 71385.7
10107.67 1411739.88
10132.14 41821.28
10256.45 50113.87
10274.56 707186.63
10560.37 58565.28
10683.24 36543.59
10721.77 66246.73
10809.01 113941.51
10926.25 55737.13
11287.36 59861.69
11320.72 160220.25
11485.55 230658.55
12006.93 8699.56
12267.97 2463096
12316.41 102442.4
12507.95 969827.69
12540.72 1121164.75
12598.29 60177.08
12685.24 1882319.75
12927.71 5280895
13148.2 10411.37
13182.83 153761.31
13271.59 8720.49
13632.43 44613.7
13819.78 154987.36
13930.85 160601.33
14781.37 9875.28
15512.19 10521.92
16602.48 11438.38
16926.57 49535.27
19360.12 203474.8
29717.76 172514.63
