# Supplementary material for: Identification of Cryptic Anopheles Mosquito Species by Molecular Protein Profiling
Source: PLoS One. 2013 Feb 28;8(2):e57486. doi: 10.1371/journal.pone.0057486 (PMC3585343; doi:10.1371/journal.pone.0057486)
Supplement: Dataset S1 — MALDI-TOF MS peak lists. The folder contains the 1,740 MALDI-TOF MS peak lists that were the basis of the present analysis. The file names correspond to the column “PEAKLIST” in Table S1 containing a detailed description of the specimens and its classification by the different SDA models. (ZIP) [file pone.0057486.s005.zip › Peak lists/mabr_D10_1420-1D4.txt]

"m/z" "intensity"
2000.99 8921.1
2004.35 17089.94
2007.65 16607.14
2011.62 25375.31
2541.91 227598.67
2670 610824.81
3033.02 27027.4
3232.03 7546.15
3278.12 208895.3
3293.01 27096.35
3310.27 9580.9
3590.92 33681.38
3840.89 63958.57
4022.05 21920.89
4122 56287.95
4237.14 215640.47
4369.94 192530
4503.98 20416.6
4524.87 1949750
4539.93 151730.13
4630.34 1376887.75
4714.92 20644.58
4724.72 92662.85
4733.81 32788.14
5053.03 151989.56
5089.17 9543036
5115.24 1534696.5
5126.74 63877.8
5197.19 116945.3
5237.44 3702395.5
5263.01 294320.25
5314.67 153195.61
5329.68 83942.82
5345.7 15901423
5360.64 228850.63
5371.31 355230.16
5417.64 74383.54
5449.41 54829.66
5508.99 34909.06
5523.94 54623.99
5552.32 271314.56
5590.77 202791.03
6073.62 1865031.88
6134.51 1262045.88
6151.82 32186.96
6161.01 24411.97
6254.01 501659.53
6270.88 708541.56
6299.93 59925.13
6336.34 2428072.25
6376.09 348900.63
6464.29 2001799.13
6560.4 3509058
6575.85 60374.69
6588.65 1652943.63
6603.41 83112.16
6785.38 57306.08
6813.24 7852.62
6910.14 123957.57
6966.69 40696.27
7162.58 82911.89
7211.98 142911.55
7469.18 64309.52
7536.82 46975.96
7684.47 2381574.75
7702.65 38225.3
7742.37 106757.09
7771.6 495837.97
7785.24 576361
7861.62 724655
7883.21 176112.72
8004.34 636095.19
8021.95 52359.52
8048.61 595643.75
8111.78 39226.76
8245.28 2037142.13
8262.61 347114.09
8292.94 37198.29
8305.67 65796.09
8331.42 108343.49
8367.37 524321.38
8477.21 2277890.25
8558.02 621368
8614.51 270238.41
8637.95 145641.41
8743.09 2037099.5
8758.96 63240.81
8888.04 274070.91
8954.99 96761.99
9009.93 62180.56
9052.46 9542914
9067.61 200670.61
9083.49 1691024.13
9263.57 6967163.5
9292.21 90502.43
9453.16 713860.38
9469.81 61930.14
9483.7 20914.28
9503.45 356929.16
9673.15 136322.83
9682.6 171511.83
9709.81 159219.92
9864.47 43737.89
10107.73 1913799.5
10132.21 57405.89
10176.7 24771.52
10255.94 66344.8
10275.26 1030724.56
10559.43 81220.86
10682.78 87994.02
10723.33 134396.5
10810.44 121970.78
10926.3 74152.39
11287.61 97313.91
11321.14 325481.09
11486 321268.28
12008.62 16523.23
12268.72 3751437
12319 115048.27
12508.24 1459076.38
12541.35 1576809.38
12598.6 83335.46
12685.73 2216461.25
12713.31 64193.03
12928.42 6877422.5
13185.13 222191.23
13273.39 32761.03
13636.76 58518.16
13820.11 183315.73
13930.85 267419.72
14882.83 13188.45
15513.37 35011.25
16579.11 5316.13
16923.13 106247.21
19359.54 374187.34
29734.06 298849.5
