# Supplementary material for: Identification of Cryptic Anopheles Mosquito Species by Molecular Protein Profiling
Source: PLoS One. 2013 Feb 28;8(2):e57486. doi: 10.1371/journal.pone.0057486 (PMC3585343; doi:10.1371/journal.pone.0057486)
Supplement: Dataset S1 — MALDI-TOF MS peak lists. The folder contains the 1,740 MALDI-TOF MS peak lists that were the basis of the present analysis. The file names correspond to the column “PEAKLIST” in Table S1 containing a detailed description of the specimens and its classification by the different SDA models. (ZIP) [file pone.0057486.s005.zip › Peak lists/mabr_D10_1420-1F3.txt]

"m/z" "intensity"
2000.7 78189.19
2004.8 59457.24
2007.22 13252.99
2555.98 371763.53
2670.64 46496.41
3277.61 56753.16
3808.05 89573.3
4022.5 45815.01
4117.8 18272.04
4533.09 273327.88
4554.24 18887.07
4725.84 17834.97
4794.3 46278.81
4806.06 45909.03
5036.49 69582.68
5046.19 19577.26
5117.14 13977672
5131.87 67213.92
5144.67 884532.5
5188.27 2529440
5204.5 49614.23
5249.99 1083657.63
5280.38 84415.03
5287.47 73051.12
5325.97 161110.52
5345.49 4408597
5359.77 204959.47
5591.84 59983.26
5607.79 120437.13
5970.55 22823.61
6029.86 57042.02
6241.54 242678.13
6251.86 137147.53
6262.67 641979.19
6352.09 517931.34
6361.07 29340.46
6378.92 1650238.75
6492.74 1887684.38
6502.67 44999.95
6560.06 919467.88
6576.85 40302.07
6606.35 284105.94
6748.41 78712.13
6967.72 113175.19
6975.75 89744.95
7209.91 165034.44
7523.41 83929.11
7683.91 1407686.38
7712.89 39609.89
7777.89 49458.73
8015.36 844504.31
8189.42 151974.77
8218.8 1055494.88
8236.5 929877.56
8258.72 93487.15
8277.56 77020.41
8366.31 172226.56
8653.97 409982.63
8716.65 198396.61
8732.36 49923.42
8863.32 140605.34
8902.51 31343.79
9109.82 475203.91
9125.87 137623.84
9158.32 444092.94
9174.56 70724.73
9235.49 352391.84
9249.63 36736.96
9452.01 936115.25
9590.89 1266863.88
9619.88 48173.35
9758.64 278716.22
10072.58 1507576.5
10217.15 4068520.5
10265.46 123939.95
10294.84 260912.13
10560.22 459114.5
10586.62 35683.38
10718.64 249068.72
11318.55 72123.92
11939.88 489322.53
12128.45 39186.73
12159.89 56950.35
12482.68 653939.06
12524.49 3072199.75
12687.83 794672.69
12984.47 7735918
13193.85 194544.58
13494.58 446254.81
13643.4 48633.22
13713.82 63567.93
13949.53 608506
14787.36 31470.3
15659.38 92903.88
20497.24 43033.68
29746.27 281757.5
