# Supplementary material for: Identification of Cryptic Anopheles Mosquito Species by Molecular Protein Profiling
Source: PLoS One. 2013 Feb 28;8(2):e57486. doi: 10.1371/journal.pone.0057486 (PMC3585343; doi:10.1371/journal.pone.0057486)
Supplement: Dataset S1 — MALDI-TOF MS peak lists. The folder contains the 1,740 MALDI-TOF MS peak lists that were the basis of the present analysis. The file names correspond to the column “PEAKLIST” in Table S1 containing a detailed description of the specimens and its classification by the different SDA models. (ZIP) [file pone.0057486.s005.zip › Peak lists/mabr_D10_1420-1F4.txt]

"m/z" "intensity"
2003.96 69855.66
2007.19 81754.2
2011.22 14437.86
2014.73 23082.56
2556.24 580386.06
2670.51 45323.78
3278.59 74977.49
3413.54 18968.82
3809.48 151280.61
4015.11 8796.09
4023.01 72561.26
4533.32 470253.25
4554.47 27635.92
4726.18 99272.2
4794.44 95864.98
4807.65 139752.53
5035.77 100582.76
5117.28 21672716
5132.33 41333.96
5143.95 1253308
5156.23 25997.09
5188.52 3121217
5204.43 75641.12
5216.46 51498.88
5251 1480606.38
5280.52 363643.94
5326.22 288123.22
5345.63 5754140.5
5360.35 286604.13
5592.1 49629.37
5608.5 176764.53
5781.62 43296.11
6030.94 143939.67
6241.92 369999.94
6252.72 166706.2
6262.82 969759.63
6351.76 825000.5
6378.95 1896321.88
6492.65 2465367.25
6560.33 981735.19
6576.51 70620.49
6606.62 388255.38
6748.69 78966.07
6857.78 54440.75
6967.88 96553.66
6975.9 120239.84
7209.81 271679.53
7523.56 160337.19
7684.06 1554836.88
7700.65 25834.57
7712.38 56493.58
7777.79 101391.73
8015.39 1001161.25
8188.77 282456.91
8218.82 1426932.38
8236.52 1167674
8259.16 160783.03
8277.31 167786.05
8366.06 260795.48
8654.41 521532.88
8716.25 232234.56
8731.82 78475.88
8863.06 154638.73
8882.43 8133.64
9110.12 436393.75
9126.18 81341.72
9158.19 603237.25
9173.57 84225.42
9235.22 473404.22
9451.59 1429190
9590.61 1667512.38
9618.72 129306.48
9656.74 35309.5
9758.51 321093.44
10072.3 1969717.25
10216.71 4714565.5
10244.04 111980.2
10263.04 24245.21
10274.61 63786.52
10294.09 401597.81
10560.08 392044.59
10718.03 241528.33
11156.86 58969.78
11319.04 128747.67
11939.06 522231.97
11961.71 35597.69
12128.62 130324.02
12160.72 167922.81
12482.35 1077298.25
12523.82 4482361
12688.51 868926.94
12983.79 9731964
13049.22 15512.36
13190.92 108477.73
13205.93 71527.8
13272.78 27572.4
13493.88 425319.91
13641.65 106541.1
13714.87 59220.32
13948.47 728710.81
14781.14 58996.57
15659.93 152840.95
20485.6 63465.47
29641.39 378740.91
