# Supplementary material for: Identification of Cryptic Anopheles Mosquito Species by Molecular Protein Profiling
Source: PLoS One. 2013 Feb 28;8(2):e57486. doi: 10.1371/journal.pone.0057486 (PMC3585343; doi:10.1371/journal.pone.0057486)
Supplement: Dataset S1 — MALDI-TOF MS peak lists. The folder contains the 1,740 MALDI-TOF MS peak lists that were the basis of the present analysis. The file names correspond to the column “PEAKLIST” in Table S1 containing a detailed description of the specimens and its classification by the different SDA models. (ZIP) [file pone.0057486.s005.zip › Peak lists/mabr_D10_1420-1H2.txt]

"m/z" "intensity"
2000.26 25514.35
2002.47 40549.18
2005.36 8260.96
2007.11 6957.79
2009.73 13168.65
2606.42 695054.69
2616.24 193039.44
2670.48 899787.44
2874.3 21003.13
2981.07 36771.32
3158.81 280578.38
3175.03 15155.87
3254.49 14435.45
3295.72 48390.04
3809.96 101596.13
3897.34 188688.89
4023.5 275679.78
4064.73 39943.23
4086.76 294295.41
4097.04 26976.87
4240.04 270595.16
4321.03 52704.46
4355.63 542360.25
4445.52 44615.21
4539.46 1390787.5
4547.75 34953.91
4554.54 318053.19
4600.94 594142.25
4619.28 397957.94
4642.56 33924.51
4651.05 25829.98
4700.61 94868.8
4976.36 66530.34
5031.35 783096.88
5045.41 57568.06
5093.7 473366.38
5108.06 610423.88
5125.02 71627.58
5217.4 12049806
5237.14 6136063.5
5252.14 18299.55
5263.46 2406887.5
5329.09 851757.44
5344.88 12561419
5359.81 179277.48
5387.31 52648.77
5423.27 393133.69
5443.18 78483.2
5459.8 54054.51
5551.22 302867.72
5591.09 646963.75
5607.26 70904.94
5793.29 34452.13
5966.35 2366585
5981.66 172104.98
6017.34 32308.51
6044.03 143675.97
6210.95 559485.63
6261.55 131369.86
6288.89 50874.51
6320.94 4727315
6362.17 72334.89
6447.92 1435408.75
6510.85 1215515
6527.21 345753.75
6543.46 68626.28
6561.2 197172.84
6594.79 1479018
6737.28 348760.31
6926.18 27466.49
7171.47 21863.57
7210.79 111072.52
7514.4 403193.66
7621.83 126854.56
7681.96 404695.69
7795.48 1874951.75
7810.73 214538.45
7940.57 43539.25
8064.07 1617965.88
8176.85 2601675.25
8194.36 937996.94
8236.8 174446.36
8337.21 49605.79
8369.57 134186.63
8381.93 80278.92
8411.22 24361.75
8560.79 809118.44
8582.61 15262.96
8652.68 154252.05
8713.23 2728214.5
8728.08 77428.02
8891.18 1049357.88
8918.79 135218.91
8933.54 115419.16
9079.37 8753113
9110.42 1515957
9202.61 4377561.5
9285.14 269477.78
9302.64 273958.19
9317.99 88512.38
9454.07 54380.06
9527.16 355668.19
9560.74 95721.05
9623.05 131374.16
9715.42 166976.84
9726.82 238239.44
9911.65 19028.89
10099.58 78274.51
10187.54 4573882
10255.81 183453.47
10412.48 150623.3
10776.06 1132618.13
10922.36 585607.88
11316.36 47114.99
11499.24 448076.06
12032.61 366484.22
12420.21 1759305.13
12520.76 937252.19
12576.57 667172.69
12893.41 5374182
13119.14 1143174.25
13272.56 26243.35
13466.72 211855.8
13644.58 23157.4
13684.75 21420.51
13813.55 31597.32
13972.39 31759.55
16723.86 173733.77
16895.66 33689.05
16931.96 15585.54
17582.86 6019.26
19424.34 1005910.5
19632.37 44864.82
19843.61 29950.97
29690.76 205526.08
