# Supplementary material for: Identification of Cryptic Anopheles Mosquito Species by Molecular Protein Profiling
Source: PLoS One. 2013 Feb 28;8(2):e57486. doi: 10.1371/journal.pone.0057486 (PMC3585343; doi:10.1371/journal.pone.0057486)
Supplement: Dataset S1 — MALDI-TOF MS peak lists. The folder contains the 1,740 MALDI-TOF MS peak lists that were the basis of the present analysis. The file names correspond to the column “PEAKLIST” in Table S1 containing a detailed description of the specimens and its classification by the different SDA models. (ZIP) [file pone.0057486.s005.zip › Peak lists/mabr_D10_1420-1H3.txt]

"m/z" "intensity"
2001.18 63629.74
2003.06 8590.5
2005.07 18846.48
2008.03 22751.45
2606.03 799321.25
2616 285696.84
2628.45 68506.93
2631.84 8944.57
2669.55 1115903.5
2980.75 64789.1
3158.53 377007.69
3171.96 29841.94
3177.12 28770.34
3253.29 8760.03
3295.38 71766.04
3807.33 160765.45
3896.76 242199.55
3910.17 37382.12
4022.57 175294.02
4030.38 42409.55
4064.56 122154.64
4087.85 359222.34
4095.15 60478.83
4240.99 280823.41
4320.83 61169.38
4355.63 460081.81
4363.26 49011.23
4445.64 107464.13
4539.41 1687012.5
4546.9 27072.45
4554.79 375928.25
4600.49 724618.31
4619.76 365005.44
4699.99 169294.58
4976 88001.02
5031.32 980311.69
5046.77 29742.88
5093.48 614855.56
5107.2 808581.06
5127.28 103836.39
5217.42 14220683
5237.39 7722332
5252.71 17349.47
5263.92 2938612
5328.92 1022547.94
5344.71 15188179
5359.43 287558.75
5387.48 48553.42
5416.06 27831.47
5423.24 269421.13
5443.71 123521.18
5461 35182.16
5551.44 348373.06
5591.1 867104.38
5607.05 145677.08
5792.9 29433.96
5947.69 45236.38
5966.34 3083218.25
5981.54 278428.63
6017.7 36764.61
6044.74 162679.08
6211.12 689647.81
6261.38 220263.41
6289.8 143776.52
6321.26 5283772
6363.34 103255.98
6448.04 1878771.25
6511.11 1412383.5
6527.47 399820.25
6551.14 32028.96
6560.62 345889.31
6595.07 1856639.75
6736.74 444094
6926.05 48249.37
7210.86 125868.03
7399.84 42585.56
7514.55 423492.19
7620.71 166297.88
7682.42 410908.44
7796.11 2191120.5
7811.36 339441.84
7940.98 125480.04
8064.65 2211594.5
8177.32 3426650
8195.38 1183476.88
8237.56 311638.19
8278.35 23041.97
8337.04 132199.36
8369.42 206527.7
8384.39 120006.78
8400.2 57415.82
8561.8 1099740.88
8652.73 225941.33
8713.85 3703669.25
8728.71 126489.5
8892.29 1264356
8919.48 168263.23
8934.8 138812.75
8952.4 15502.95
9080.11 7709162.5
9094.56 272435
9111.31 2146194.75
9203.24 5113965
9286.08 335024.97
9303.59 356966.75
9319.53 106895.45
9426.04 20399.32
9455.07 172089.78
9534.49 421702.53
9562.21 168628.77
9624.54 230075.61
9728.2 1839256.5
9905.02 14695.72
9919.07 18157.43
10098.21 90413.85
10188.62 6242930
10256.91 250053.72
10413.47 193261.63
10777.01 1279741.5
10923.83 698764.69
11319.07 68883.38
11500.25 622034.13
12034.12 545522.13
12422.18 2313518.75
12521.92 1406842.63
12577.58 957165.38
12894.85 7273922
13122.2 1536780.25
13270.32 56912.27
13467.99 233841.31
13641.35 31184.32
13670.29 6516.98
13686.09 18848.71
13814.05 39712.41
13974.17 32508.21
16720.74 178790.27
16894.12 11699.27
19430.07 1090539.25
19632.08 40113.98
19873.84 2909.6
29737.01 263589.56
