# Supplementary material for: Identification of Cryptic Anopheles Mosquito Species by Molecular Protein Profiling
Source: PLoS One. 2013 Feb 28;8(2):e57486. doi: 10.1371/journal.pone.0057486 (PMC3585343; doi:10.1371/journal.pone.0057486)
Supplement: Dataset S1 — MALDI-TOF MS peak lists. The folder contains the 1,740 MALDI-TOF MS peak lists that were the basis of the present analysis. The file names correspond to the column “PEAKLIST” in Table S1 containing a detailed description of the specimens and its classification by the different SDA models. (ZIP) [file pone.0057486.s005.zip › Peak lists/mabr_D10_1420-1H4.txt]

"m/z" "intensity"
2002.33 105310.58
2007.51 85073.09
2010.13 40472.81
2606.47 1298389.88
2616.75 396183.97
2629.66 82255.67
2670.76 1277448.63
2980.66 65631.42
3023.66 2739.62
3159 527375.19
3171.66 62934.7
3178.85 24237.17
3253.15 47077.47
3295.66 103445.07
3808.74 262574.41
3896.49 248100.58
3904.74 30411.61
4023.89 328174.13
4064.45 171899.88
4087.44 635712.38
4097.14 69076.79
4240.55 326570.22
4322.74 107881.16
4355.56 808405.56
4363.49 61008.39
4445.96 96797.57
4539.31 2940179.5
4554.79 322022.06
4600.79 951513.31
4619.43 650928.31
4701.19 252531.72
4976.56 104952.31
5031.44 1613458.38
5046.68 114646.42
5093.38 939424.81
5107.52 1092013.38
5127.49 214449.8
5217.51 23033392
5237.47 10366542
5252.69 23596.91
5263.68 3870310.75
5328.99 1643265.25
5344.78 21459594
5359.38 395869.44
5387.33 62794.43
5423.52 650148.75
5442.32 219627.09
5460.61 156109.22
5551.48 527566.75
5590.79 1295419.5
5606.18 320687.03
5792.66 26082.02
5966.3 4733332.5
5982.08 378084.78
6018.58 57989.64
6044.69 436519.13
6211.28 1103223.38
6261.29 431287.53
6288.87 205593.92
6321.28 7007478.5
6362.76 164953.09
6447.79 2784857
6510.73 1999589.88
6527.21 464603.75
6549.17 98819.26
6560.84 453751.94
6595.04 3000096
6737.92 821795
6819.71 63884.96
6928.21 54712.99
7172.04 25948.38
7210.22 173172.41
7399.66 45953.34
7515.01 793403.25
7621.54 180662.83
7682.06 590436.19
7795.87 3384728.75
7810.45 438954.88
7941.9 292474.16
8064.48 3347721
8176.73 5607287.5
8194.79 1782804.88
8236.96 503011.69
8336.69 367196.22
8370.16 325561.19
8383.34 216839.98
8400.12 96324.1
8560.29 1778771.63
8601.44 53217.2
8653.02 343445.38
8713.43 10637483
8762.11 19559.3
8891.83 1638505.75
8918.59 246108.8
8934.76 166702.48
8951.65 37429.84
9079.61 15708396
9110.38 2590337
9203.01 7837880.5
9285.83 421340
9303.05 566773.81
9319.13 148238.14
9454.64 242407.19
9525.11 85263.62
9531.41 130017.31
9561.61 297181.88
9623.2 371857.13
9716.47 366253.47
9728.01 493816.75
9904.21 97272.77
10098.41 147416.25
10187.89 10139655
10233.99 27780.64
10256.02 455882.88
10393.72 15590.41
10412.24 454921.69
10776.32 1660543
10847.32 31730.8
10922.48 1373990.75
11316.99 278484.94
11500.37 1118570.63
12035.47 948833.69
12420.97 3863353.75
12521.87 2834883
12577.18 1752529.13
12894.39 11783471
13121.35 2624371.5
13272.03 299674.63
13345.27 108908.78
13466.38 269509.97
13648.99 269782.38
13689.87 30337.09
13814.83 84462.28
13980.07 35312.19
16728.63 300649.16
16906.52 44872.34
16925.84 24462.01
19433.91 1982961.88
19623.08 50672.92
19838.31 80650.96
29721.93 416589.66
