# Supplementary material for: Identification of Cryptic Anopheles Mosquito Species by Molecular Protein Profiling
Source: PLoS One. 2013 Feb 28;8(2):e57486. doi: 10.1371/journal.pone.0057486 (PMC3585343; doi:10.1371/journal.pone.0057486)
Supplement: Dataset S1 — MALDI-TOF MS peak lists. The folder contains the 1,740 MALDI-TOF MS peak lists that were the basis of the present analysis. The file names correspond to the column “PEAKLIST” in Table S1 containing a detailed description of the specimens and its classification by the different SDA models. (ZIP) [file pone.0057486.s005.zip › Peak lists/mabr_D10_1420-1I3.txt]

"m/z" "intensity"
2000.11 18553.34
2004.81 136559.41
2011 6719.87
2014.16 44830.32
2165.31 30126.79
2534.85 14663.05
2544.08 15547.73
2670.15 574789.31
2793.56 95178.38
3129.75 13080.8
3277.32 259664.3
3290.57 268342.59
3304.62 68955.73
3448.27 40413.96
3468.58 238419.47
3734.74 295205.63
3752.93 39894.17
3807.94 656454.94
4007.99 47223.55
4023.4 451997.09
4129.98 25544.15
4241.08 504433.31
4445.35 855632.06
4487.48 248042.59
4553.69 1384362.25
4623.04 532175.63
4635.19 24906.12
4758.95 14266.65
4935.36 125246.5
4961.97 37375.18
4973.19 25704.28
5045.43 266453.75
5072.23 3361610
5097.49 951461.56
5149.82 245507.84
5217.37 453977.16
5235.06 538817.69
5264.31 1758887.13
5288.74 660646.38
5328.88 75069.27
5345.55 12654670
5360.82 62175.19
5371.48 341723
5489.85 24191.35
5506.65 362217.47
5551.3 354356.88
5591.75 4307062.5
5607.48 262832.34
5619.74 157210.73
5648.92 354456.97
5799.97 202101.33
5821.37 95193.22
5921.67 124808.51
6043.46 2580236.25
6101.13 162957.3
6205.7 42769.96
6264.73 666457.06
6287.44 158924.41
6307.09 142696.48
6344.46 763904.31
6364.69 961825.5
6437.59 204158.42
6446.5 440014.97
6560.05 3028955.5
6586.46 4507369.5
6601.94 41460.02
6614.27 1937178
6693.74 174287.58
6749.36 229738.08
6766.89 130211.91
6792.35 167064.66
6898.79 586162.13
6942.49 2826152.25
6959.26 340273.63
6988.85 59374.68
6998.01 74594.66
7104.78 56742.72
7343.62 268115.75
7430.45 71284.91
7499.05 69212.65
7618.08 996554.63
7683.86 690282.63
7725.89 918555.88
7752.3 38636.97
7799.03 136294.81
7810.7 1454141.38
7827.03 64052.96
7836.46 48924.97
8016.07 461188.69
8057.52 34618.22
8096.78 365086.72
8216.08 101112.59
8268.82 23934.02
8364.1 789852.63
8499.46 292634.44
8562.13 541323.44
8632.97 88107.55
8792 230818.23
9109.69 8630258
9248.76 3662771.5
9271.15 300354.38
9315.87 269421.28
9333.55 210159.63
9489.37 31031.48
9501.81 6588.62
9516.81 201659.3
9656.07 242103.19
9685.74 71252.32
9703.62 1119776.63
9804.73 69923.02
9947.5 44762.6
10286.15 226100.11
10600.77 46018.64
10772.4 10151.08
10805.14 665543.63
10885.81 22468.28
11612.19 8620.92
12033.61 94826.18
12199.34 120408.49
12472.94 369108.34
12575.25 741158.63
12675.94 1451928.38
12893.02 2280046
13141.88 9791.56
13376.61 41485.64
13749.14 6679.7
13977.14 138732.2
14939.06 8498.46
16723.2 144890.56
16916.13 16736.45
19401.13 1107347.88
19592.28 71350.71
23199.07 5060.04
29717.76 310865.78
