# Supplementary material for: Identification of Cryptic Anopheles Mosquito Species by Molecular Protein Profiling
Source: PLoS One. 2013 Feb 28;8(2):e57486. doi: 10.1371/journal.pone.0057486 (PMC3585343; doi:10.1371/journal.pone.0057486)
Supplement: Dataset S1 — MALDI-TOF MS peak lists. The folder contains the 1,740 MALDI-TOF MS peak lists that were the basis of the present analysis. The file names correspond to the column “PEAKLIST” in Table S1 containing a detailed description of the specimens and its classification by the different SDA models. (ZIP) [file pone.0057486.s005.zip › Peak lists/mabr_D10_1420-1I4.txt]

"m/z" "intensity"
2002.25 130071.68
2006.08 5634.2
2008.5 8004.93
2010.65 10304.34
2013.21 84010.13
2022.85 22571.16
2534.13 92172.16
2542.07 49022.18
2670.71 599400.13
2793.95 27876.67
2875.54 8318.17
3019.09 30569.83
3130.94 14040.24
3261.27 11348.65
3278.17 309772.5
3291.25 370788.44
3304.69 140444.05
3446.21 14937.84
3469.33 153372.7
3735.75 417507.22
3808.2 680998.13
3839.66 21178.08
4010.12 99039.08
4023.73 506680.53
4131.16 24006.08
4181.28 32418.91
4241.17 499977.66
4446.41 855788.44
4488.65 318063.25
4554.14 1347523.63
4623.48 695066.75
4633.18 5915.36
4759.38 84893.12
4842.88 15101.75
4935.02 90400.38
4962.47 46515.54
4973.26 109791.06
5045.92 186808.38
5072.29 4032067.75
5098.19 1123048.25
5149.54 136779.8
5217.18 482021.09
5237.26 620950.75
5264.34 2031841.25
5288.43 760043.31
5329.11 78875.29
5345.34 14349409
5371.38 371643.81
5490.5 75059.01
5506.86 406403.5
5551.5 284854.13
5591.49 4870650
5607.44 263129.69
5619.47 179174.98
5648.42 306431.66
5790.76 107771.92
5798.3 88440.48
5821.18 142967.56
5887.9 43661.06
5922.96 143625.72
6043.23 3045947.25
6069.04 22668.66
6100.3 199464.55
6206.73 72220.07
6264.33 1287198.5
6287.51 221560.59
6306.93 108816.14
6338.67 166548.47
6343.57 196268.66
6364.15 1088611.38
6437.64 212235.45
6446.43 594029.25
6559.59 3200319.25
6585.87 5702999.5
6613.8 2245388.75
6693.74 401811.47
6749.48 343536.94
6767.37 218511.39
6791.84 223926.2
6898.38 807066.44
6942.08 2579696.25
6964.23 388661.56
6988.05 83099.95
6997.58 110426.88
7105.09 39536.83
7342.86 225306.16
7497.87 68050.52
7617.51 1595908.13
7683.28 896179.69
7725.44 950694.13
7751.84 40379.09
7810.1 2351975
7826.82 152548.38
7874.29 45596.58
8015.42 675855.5
8057.13 52603.02
8096.11 376290.56
8217.29 138346.69
8268.53 59811.55
8279.72 17581.67
8363.79 1143037.88
8498.43 330166.19
8561.77 676318.38
8632.61 116164.55
8791.6 335414.06
9108.79 8254672
9247.98 4097882
9269.5 297507.31
9287.86 72539.14
9315.36 224313.22
9331.88 162274.25
9412.38 20391.5
9487.51 103068.16
9515.6 265600.69
9654.61 436920.91
9682.79 139312.95
9702.89 1214059
9804.42 70008.68
9945.06 72373.1
10284.98 312341.78
10303.56 17722.88
10599.68 83315.51
10803.07 907814.19
10885.28 55356.94
11609.9 12266.29
12036.14 187116.36
12198.88 106169.74
12471.08 550310.5
12573.36 736739
12674.53 2136942.5
12735.27 21489.55
12891.57 3192219.5
12968.88 19634.52
13141.73 12776.2
13374.86 53967.83
13975.24 173762.59
14938.57 19406.82
16715.57 162125.05
16913.11 22464.25
19398.47 1093072.5
19584.54 19077.89
19614.37 21231.26
23198.42 8470.38
29744.77 364282.66
