# Supplementary material for: Identification of Cryptic Anopheles Mosquito Species by Molecular Protein Profiling
Source: PLoS One. 2013 Feb 28;8(2):e57486. doi: 10.1371/journal.pone.0057486 (PMC3585343; doi:10.1371/journal.pone.0057486)
Supplement: Dataset S1 — MALDI-TOF MS peak lists. The folder contains the 1,740 MALDI-TOF MS peak lists that were the basis of the present analysis. The file names correspond to the column “PEAKLIST” in Table S1 containing a detailed description of the specimens and its classification by the different SDA models. (ZIP) [file pone.0057486.s005.zip › Peak lists/mabr_D10_1420-1J1.txt]

"m/z" "intensity"
2008.35 68500.66
2012.52 14672.7
2432.6 3506.45
2555.32 60013.45
2669.17 221286.38
2792.09 38285.03
3277.41 60699.89
3301.26 135579.72
3674.02 6531.73
3760.15 5809.2
3808.45 187935.19
3839.27 13293.93
3888.45 9230.02
4022.51 203232.64
4106.93 13710.37
4278.49 9597.62
4356.72 75878.96
4531.55 53657.87
4554.01 922474.06
4574.4 21728.1
4616.43 300787.5
4655.37 11979.66
4664.08 22027.45
4728.38 60096.04
4794.99 62747.41
4879.98 1841.48
5044.74 67255
5094.23 19156.77
5117.19 3095869
5143.75 289301.28
5188.09 725383.38
5216.25 207747
5250.57 214456.66
5287.18 131510.7
5317.46 30830.26
5328.96 120369.11
5345.63 5768137
5370.47 77038.71
5442.22 26362.73
5552.07 122337.41
5592.08 1523558.63
5607.58 32288.5
5619.96 21167.09
5648.35 13571.03
5997.37 15256.46
6015.52 998123.94
6135.69 69604.65
6177.86 76812.98
6194.51 62989.42
6219.82 29102.43
6242.22 145818.11
6255.63 117092.99
6346.79 209771
6361.39 72109.29
6379.37 255609.41
6492.94 418223.25
6560.37 1240285.88
6587.39 67676.08
6607.39 2438667
6769.2 22523
6785.27 120151.38
6815.6 54301.75
6853.21 26773.28
6943.73 220617.81
6959.75 10485.87
6968.4 23128.62
6974.79 39560.02
7162.85 17343.61
7211.09 18391.46
7289.44 104732.84
7343.51 203136.02
7430.47 151159.97
7523.42 436855.78
7684.43 71799.95
7713.28 135469.17
7763.33 97888.5
7778.02 684663.81
7847.02 141278.97
7978.42 24525.16
8015.61 325095
8082.95 79811.05
8189.93 70399.03
8219.3 1146789
8238.51 105748.57
8258.82 94385.71
8280.12 46848.56
8366.68 110804.74
8461.56 130091.91
8491.41 38328.48
8559.61 169397.31
8654.74 67443.34
8717.28 669823.38
8864.93 30818.1
9068.64 29738.51
9110.29 5174187
9158.64 403791.06
9235.38 2191922
9272.21 7116.21
9315.62 159408.8
9334.04 179597.47
9453.35 375323.03
9591.2 570792.94
9619.45 10468.7
9733.16 267095.59
9759.39 260391.59
9999.92 6461.57
10074.07 60189.1
10087.64 54175.02
10216.66 100296.91
10228.5 18502.8
10243.39 8565.4
10256.31 43011.63
10533.8 62832.81
10696.51 3622.29
10809.22 5134.5
10885.52 301519.75
11184.36 26177.38
11321 26102.79
11349.93 7394.54
11432.12 81291.23
11469.87 6718.65
11939.07 34984.14
12268.56 248127.83
12356.68 259673.73
12389.08 220309.8
12487.19 269219.63
12510.52 287465.88
12661.09 45935.94
12683.9 6376.53
12985.1 1672725.25
13176.03 154707.25
13306.28 14037.62
13694.03 14752.05
13941.26 401460.88
14021.14 15601.73
14579.61 7333.95
14783.52 17502.96
16721.83 26920.01
16953.64 45402.65
19458.47 393005.97
29794.84 123551.11
