# Supplementary material for: Identification of Cryptic Anopheles Mosquito Species by Molecular Protein Profiling
Source: PLoS One. 2013 Feb 28;8(2):e57486. doi: 10.1371/journal.pone.0057486 (PMC3585343; doi:10.1371/journal.pone.0057486)
Supplement: Dataset S1 — MALDI-TOF MS peak lists. The folder contains the 1,740 MALDI-TOF MS peak lists that were the basis of the present analysis. The file names correspond to the column “PEAKLIST” in Table S1 containing a detailed description of the specimens and its classification by the different SDA models. (ZIP) [file pone.0057486.s005.zip › Peak lists/mabr_D10_1420-1J2.txt]

"m/z" "intensity"
2002.89 148071.95
2007.53 33825.16
2010.89 23030.75
2555.86 130124.82
2670.34 446366.69
2794.47 103822.86
3005.67 51647.98
3277.28 302108.75
3301.13 321597.38
3313.38 22688.16
3529.89 13732.88
3668.76 7533.07
3759.69 10120.74
3808.45 254959.63
3886.29 132792.56
4023.07 228285.06
4108.44 149140.36
4356.57 265404.06
4533.41 54391.64
4553.64 2228003
4616.26 1224406.5
4656.22 11716.71
4665.96 35631.49
4724.38 54247.82
4793.97 334288.47
4878.21 140018.42
5045.91 115281.66
5094.76 111795.56
5117.07 4120799.25
5144.71 288073.25
5188.51 944018.81
5216.88 394076.13
5250.44 667518.06
5287.27 247821.42
5315.36 75889.59
5329.05 217077.83
5345.28 11420039
5371.65 58755.49
5442.29 97354.6
5552.14 218557.08
5591.58 3768715
5609.22 56797.77
5619.23 185139.42
5648.75 72657.99
5997.17 58173.67
6015.2 2720889
6040.49 22238.44
6134.07 245907.31
6177.18 317561.38
6194.29 190532.64
6219.25 128939.67
6241.05 462840.47
6255.29 305932.75
6344.53 536786.19
6360.92 361328.97
6378.29 187160.72
6492.09 1858556.25
6559.88 3243143
6586.65 271071.13
6606.89 5922387
6662.4 22972.84
6768.56 25976.05
6784.01 479759.25
6813.47 160194.94
6851.06 103616.93
6943.06 422365.75
6967.48 58430.82
6975.12 206519.41
7012.03 40935.86
7159.87 120456.55
7288.99 366820.91
7343.69 242335.66
7429.74 179492.06
7522.94 1046733.25
7574.19 71343.23
7587.39 38475.37
7683.93 395245.31
7712.38 479785.63
7762.16 241212.83
7776.98 1896856.5
7845.44 452481.38
7902.05 27829.28
7977.49 98277.84
8015.07 776459.13
8083.22 263588.88
8189.65 427501.81
8218.47 2738715
8237.26 139193.36
8258.39 216870.59
8278.32 154493.06
8365 495003.03
8460.7 792876.75
8490.82 130152.44
8558.87 514161.19
8654.13 100494.46
8716.24 2278543.75
9066.7 49590.59
9109.49 12312027
9156.54 503742.38
9234.85 7154071.5
9315.66 343416.31
9333.06 352145.28
9439.22 41825.77
9453.52 612862.69
9573.14 34840.4
9590.33 2623659
9617.84 22171.7
9732.72 1041191.31
9758.35 1030161.13
9835.17 9092.81
9999.16 87546.55
10072.39 55282.07
10087.77 70953.33
10216.18 528764
10252.77 209165.06
10381.61 89588.16
10534.67 177671.28
10884.03 825062.19
11185.2 168699.67
11326.78 132656.28
11352.36 41443.93
11429.58 379232.78
11463.47 31443.39
11633.17 42083.84
11941.19 12638.83
11964.82 70002.75
12124.95 3220.48
12269.19 602771.06
12354.3 832266.75
12387.52 754207.25
12485.12 744966
12508.78 595656.56
12659.83 391243.03
12983.8 6486837.5
13172.98 618459.81
13308.06 41862.96
13383.67 49753.17
13694.74 69758.28
13940.54 1315013.13
14016.86 123160.67
14573.76 77388.36
14781.99 13775.56
14992.44 10751.93
16726.45 444623.88
16931.31 62967.56
16948.89 38407.22
19460.7 1517584.75
19668.78 44469.54
20402.44 27959.64
23264.45 3146.53
29750.07 326451.5
