# Supplementary material for: Identification of Cryptic Anopheles Mosquito Species by Molecular Protein Profiling
Source: PLoS One. 2013 Feb 28;8(2):e57486. doi: 10.1371/journal.pone.0057486 (PMC3585343; doi:10.1371/journal.pone.0057486)
Supplement: Dataset S1 — MALDI-TOF MS peak lists. The folder contains the 1,740 MALDI-TOF MS peak lists that were the basis of the present analysis. The file names correspond to the column “PEAKLIST” in Table S1 containing a detailed description of the specimens and its classification by the different SDA models. (ZIP) [file pone.0057486.s005.zip › Peak lists/mabr_D10_1420-1J3.txt]

"m/z" "intensity"
2001.41 223568.52
2006.52 45874.22
2556.22 20539.85
2670.88 540592
2792.34 81605.69
3005.7 71169.94
3277.26 282601.97
3302.06 273030.75
3313.28 15185.84
3808.58 178667.25
3886.9 99152.42
4021.99 224590.86
4108.04 66379.38
4278.94 30046.59
4356.88 134198.33
4532.62 52373.58
4553.57 2775643.25
4616.19 1178547.5
4655.85 31170.46
4724.33 54837.39
4793.92 301946.59
4877.44 34500.53
5045.15 176605.77
5093.03 104835.4
5116.85 4753826
5144.7 327777.66
5188.29 863782.56
5216.88 347901.81
5250.77 751677.38
5286.51 288924.09
5314.82 45433.94
5328.4 135147.09
5345.29 11816301
5371.67 31132.12
5442.21 136410.52
5551.96 178969.81
5591.74 3771103
5609.26 37573.53
5619.61 148421.61
5648.46 77764.94
5997.03 47918.27
6015.06 3159777.25
6031.14 9981.61
6042.69 59794.68
6133.47 140507.73
6177.17 245737.42
6194.05 198800.64
6218.53 89584.89
6241.4 534784
6255.17 287979.59
6330.32 89386.8
6344.54 592902.19
6361.17 265846.75
6378.43 163442.95
6492.11 1958181.63
6559.91 3664869.5
6586.32 257508.8
6607.05 5705887.5
6767.63 39329.11
6784.69 449724.19
6813.65 90321.63
6852.99 97263.67
6943.02 566655
6958.16 40845.85
6967.93 79261.81
6975.58 141570.44
7012.24 31361.54
7160.23 25533.05
7209.99 40339.72
7289.75 323894.09
7343.17 351491.91
7430.27 251961.44
7522.95 1014233.63
7574.34 40893.55
7683.84 289940.72
7712.29 395918.81
7762.21 309654.09
7777.16 1796622.25
7846.02 418375.75
7901.71 26955.92
7979.7 86394.16
8015.15 767283.25
8082.63 248176.94
8188.79 502131.34
8218.57 2806537.5
8237.5 199748.38
8258.77 236911.94
8279.11 131820.3
8365.94 424783.5
8460.54 526751.81
8478.64 16941.84
8489.57 119198.97
8559.43 464990.47
8654 54978.96
8716.26 1847291.88
9066.9 88208.2
9109.4 14424486
9156.89 563606.5
9234.78 6533675
9315.75 460565.25
9332.85 512453.63
9452.89 716274.69
9572.67 34780.82
9590.45 2261705.5
9732.7 1106058.88
9757.75 895821.88
9999.02 90443.04
10071.96 114715.7
10087.94 110429.29
10216.06 616196.31
10252.82 169707.78
10382.89 128299.63
10533.04 316798.44
10691.41 25316.37
10884.77 899315.38
10913.45 17031.78
11184.87 203667.86
11325.83 114961.56
11348.69 45855.13
11431.2 255873.86
11464.61 75471.78
11634.51 42589.53
11943.4 20395.87
11964.08 43768.67
12129.18 20351.57
12267.47 559550.88
12354.26 776130.13
12387.15 713122.25
12483.08 864404.75
12508.75 757993.19
12660.16 574498.13
12984 6685262
13172.51 61809.44
13190.09 190022.8
13304.48 48383.11
13386.17 30497.72
13699.77 74430.02
13939.97 1313814.38
14021.62 84593.49
14578.13 38373.05
14782.41 15108.31
14991.78 18915.07
16727.11 413417.81
16945.87 375352.44
19458.8 1781163.38
19670.05 97425.37
23252.97 18254.73
29682.99 15312.75
29804.94 118483.88
