# Supplementary material for: Identification of Cryptic Anopheles Mosquito Species by Molecular Protein Profiling
Source: PLoS One. 2013 Feb 28;8(2):e57486. doi: 10.1371/journal.pone.0057486 (PMC3585343; doi:10.1371/journal.pone.0057486)
Supplement: Dataset S1 — MALDI-TOF MS peak lists. The folder contains the 1,740 MALDI-TOF MS peak lists that were the basis of the present analysis. The file names correspond to the column “PEAKLIST” in Table S1 containing a detailed description of the specimens and its classification by the different SDA models. (ZIP) [file pone.0057486.s005.zip › Peak lists/mabr_D10_1420-1J4.txt]

"m/z" "intensity"
2003.05 119480.77
2005.54 47795.33
2555.42 97709.52
2669.53 676699.5
2792.56 66829.9
3005.31 48984.25
3277.57 359373.34
3300.56 274160.13
3314.21 11976.42
3667.71 14759.25
3807.97 340491.63
3886.76 64632.91
4022.25 304752.53
4107.06 102776.58
4125.75 31249.88
4356.7 164123.06
4532.47 75292.5
4553.62 2741088.5
4572.28 46371.09
4616.25 1037787.81
4657.86 26362.7
4665.75 54481.09
4725.94 86002.07
4794.11 292924.41
4879.42 45486.11
5046.01 162979.89
5092.09 114926.73
5116.97 6338403
5144.18 540799.75
5187.89 1204672.38
5216.91 443606.13
5250.59 701236.5
5286.77 415530.91
5314.76 79990.89
5328.56 178508.41
5345.45 13434136
5372.71 69314.05
5385.71 30753.61
5442.05 86463.77
5551.81 256780.08
5591.71 4200052.5
5608.57 41106.3
5619.14 169353.22
5649.35 77921.26
5998.1 80412
6015.32 3396936.25
6030.35 29133.6
6042.37 72064.97
6134.34 214401
6177.1 274616.38
6194.11 209222.53
6221.55 142073.14
6240.87 535659.63
6255.11 373034.41
6330.39 87336.64
6345.21 598848.94
6361.13 350677.06
6378.75 243500.06
6492.33 2258281
6560.14 3680818
6586.43 285590.06
6607.29 5568372
6663.55 40412.06
6768.26 67764.48
6784.7 466712.78
6813.3 133495.36
6849.91 141145.91
6942.93 645686.94
6958.58 43974
6967.97 61635.64
6975.37 190467.75
7012.54 34446.83
7159.4 14437.15
7210.06 76411.61
7289.45 301481.31
7343.52 469673.56
7430.5 344087.72
7522.94 1097907.63
7575.38 43160.96
7587.93 34041.84
7683.71 140765.25
7712.83 472208.88
7762.75 307850.13
7777.44 1912450
7846.98 432637.44
7978.14 134417.11
8015.33 742817.63
8051.4 33292.18
8083.09 245609.27
8189.68 543347.44
8218.92 3294988.25
8237.04 263593.66
8258.31 336215.84
8279.2 202012.66
8365.9 413791.5
8442.85 36656.09
8460.93 577081.06
8491.21 137898.75
8559.69 542124.44
8654.98 103759
8716.55 2096411.38
8882.32 31771.29
9067.24 89563.95
9109.9 14696312
9157.11 886543.81
9235.15 6845463.5
9271.83 43863.83
9316.13 398870.88
9333.38 442890.63
9453.29 1000873.81
9574.26 24706.95
9590.87 2511759.75
9619.57 20807.63
9733.15 1115523.75
9758.79 1083522.13
9998.91 87221.13
10073.06 151884.23
10087.08 152793.94
10216.43 742228.56
10241.49 5996.57
10253.95 188746.5
10383.44 168043.39
10534.08 290663.91
10691.54 25836.51
10885.08 772675.38
11185.23 254991.09
11324.45 171680.11
11355.31 45276.39
11431.12 222082.89
11467.91 68011.41
11632.02 33194.77
11942.39 39233.05
11966.36 66792.56
12128.86 26945.08
12160.13 31868.89
12268.49 602045.25
12355.3 803972.31
12388.7 713936.06
12485.99 887650.5
12510.33 920709.13
12660.41 549816.06
12984.81 7518868
13173.52 117461.68
13192.14 180327.25
13307.08 86806.37
13383.57 19219.6
13699.12 117589.8
13944.31 1523990.5
14018.52 76048.94
14573.95 51843.96
14783.7 56001.08
14988.69 10856.07
16724.29 311342.13
16916.1 73252.83
16947.56 108470.52
19458.23 1534540.63
19665.51 63305.27
29685.09 337358.09
