# Supplementary material for: Identification of Cryptic Anopheles Mosquito Species by Molecular Protein Profiling
Source: PLoS One. 2013 Feb 28;8(2):e57486. doi: 10.1371/journal.pone.0057486 (PMC3585343; doi:10.1371/journal.pone.0057486)
Supplement: Dataset S1 — MALDI-TOF MS peak lists. The folder contains the 1,740 MALDI-TOF MS peak lists that were the basis of the present analysis. The file names correspond to the column “PEAKLIST” in Table S1 containing a detailed description of the specimens and its classification by the different SDA models. (ZIP) [file pone.0057486.s005.zip › Peak lists/mabr_D10_1420-1K2.txt]

"m/z" "intensity"
2000.35 25331.37
2003.84 19780.27
2007 10833.8
2009.36 6779.97
2011.44 24320.09
2015.96 16122.98
2022.17 11350.22
2155.98 11139.29
2526.83 119975.1
2670.18 727430.69
2684.79 11012.63
2772.48 17810.3
2775.48 25822.7
2780.87 23545.13
2793.15 83762.27
3019.2 44968.28
3033.16 59582.71
3071.65 16615.91
3078.15 17178.41
3115.92 5477.65
3143.47 18539.31
3275.92 21596.45
3282.2 48760.3
3290.8 228314.13
3304.95 36872.75
3417.33 7454.58
3435.52 17935.94
3467.37 81313.85
3472.15 10680.14
3670.62 21431.38
3673.99 15739.22
3751.76 98600.94
3807.98 101522.81
3853.43 115911.05
3880.6 33296.49
3911.15 7606.4
4023.22 98440.84
4140.36 23674.56
4324.78 2114.24
4399.56 347972.16
4429.99 37286.42
4476.28 190287.05
4553.67 3437221.5
4614.37 958381.75
4635.61 29200.21
4656.59 98620.85
4665.4 128657.55
4749.16 16393.28
4816.45 15669.27
4932.5 53558.71
5045.46 34191.65
5059.01 4869623.5
5085.96 916961.25
5108.8 454911.47
5122.65 42855.09
5217.77 322535.72
5238.94 593237.88
5264.73 1520255
5288.4 504836.38
5328.99 183339.73
5345.56 13980846
5360.61 54975.8
5372.16 686948.38
5412.62 13563.53
5507.04 179047.25
5551.71 440981.91
5591.72 1665901.75
5618.7 133063.41
5771.11 102558.94
5923.01 35469.12
6044.51 2576237.25
6060.86 94097.18
6070.92 47107.47
6214.14 1237684
6232.74 22387.33
6251.24 46971.43
6291.32 85545.37
6299.18 41684.94
6315.16 11147.72
6326.62 17659.09
6335.46 18356.87
6346.46 34839.3
6367.17 455119.84
6427.95 14731.91
6443.12 657071.56
6474.02 838434.06
6554.25 102097.61
6571.28 1537417.38
6584.55 2159727.75
6598.94 22986.93
6614.44 872772.75
6642.92 48507.57
6747.23 204452.19
6792.58 43664.81
6821.07 29208.27
6942.89 904644.19
6958.17 87855.37
6982.49 66307.66
7224.84 149170.31
7343.51 755527.25
7430.49 370146.88
7501.07 553086.94
7572.12 83395.05
7592.51 588745.94
7684.12 317471.78
7708.88 1024643.25
7735.14 121860.49
7759.19 235164.22
7825.6 1583907.13
7840.35 34430.32
8038.64 56082.41
8079.07 652062.25
8169.76 40710.01
8224.13 84162.4
8281.02 506300.34
8297.42 32389.96
8311.11 591250.13
8333.57 201256.72
8349.89 32529.81
8428.97 35895.49
8448.15 34579.11
8465.68 20974.84
8640.8 136099.09
8660.77 144999.48
8712.55 63970.59
8730.78 66235.63
8778.13 39251.87
8799.53 19601.76
8955.43 143040.03
9067.62 210070.03
9084.21 34689.36
9092.51 23575.06
9110.28 19479174
9231.64 5844945
9272.52 432671.06
9316.23 708113.94
9333.92 762100.69
9437.94 59006.35
9520.83 485305.09
9578.5 199317.2
9638.11 23969.41
9683.12 22050.5
9726.17 1608453.25
9806.3 90194.55
9827.43 120774.85
10134.65 247896.92
10256.1 168207.11
10793.99 7813.08
10821 549084
10876.05 102286.48
10903.31 25202.35
11467.68 29567.77
11978.31 11666.35
12427.31 3024651.75
12580.78 461823.72
12612.97 18748.07
12670.71 568800.06
12887.3 2469806
13761.63 5522.84
13857.98 8926.55
14927.85 35934.59
16724.91 17587.13
16859.56 196246.8
17567.97 2691.58
19446.92 1985503.88
19656.25 237600.59
24093.57 6955.96
29684.17 232681.45
