# Supplementary material for: Identification of Cryptic Anopheles Mosquito Species by Molecular Protein Profiling
Source: PLoS One. 2013 Feb 28;8(2):e57486. doi: 10.1371/journal.pone.0057486 (PMC3585343; doi:10.1371/journal.pone.0057486)
Supplement: Dataset S1 — MALDI-TOF MS peak lists. The folder contains the 1,740 MALDI-TOF MS peak lists that were the basis of the present analysis. The file names correspond to the column “PEAKLIST” in Table S1 containing a detailed description of the specimens and its classification by the different SDA models. (ZIP) [file pone.0057486.s005.zip › Peak lists/mabr_D10_1420-1K3.txt]

"m/z" "intensity"
2001.13 16811.96
2003.14 28734.29
2005.56 37136.91
2009.67 28275.04
2013.57 13252.1
2326.9 9580.6
2330.3 8352.39
2526.58 191086.22
2669.69 937642.38
2687.88 56350.35
2773.25 54480.13
2792.5 40406.64
3018.77 57542.46
3034.05 28875.86
3142.95 7296.54
3282.95 74324.62
3289.92 325548.56
3304.24 85482.55
3469.03 20055.25
3597.74 8592.65
3669.88 15306.86
3747.79 27500.85
3751.56 34338.4
3807.23 47280.71
3852.95 156509.44
3877.41 17820.27
3909.07 94316.12
4022.17 88924.47
4038.37 32174.81
4139.38 81850.71
4154.18 26460.26
4311.06 17203.51
4399.65 473696.69
4475.68 136503.59
4553.77 3806462.25
4614.46 1474596
4634.78 29159.34
4656.99 121065.11
4666.12 172964.34
4716 21355.19
4932.92 24084.73
5045.67 42779.06
5059.22 6395645.5
5085.53 1257144.88
5108.8 722250.13
5121.36 77402.36
5217.45 380600.5
5238.51 529033.75
5264.52 1912900
5288.73 814034.19
5329.87 200657.08
5345.56 17549458
5359.73 74394.5
5372.05 902497.44
5410.42 20341.13
5507.49 171691.33
5551.26 645455.25
5591.84 2076680.38
5619.16 136266.33
5771.23 173682.16
5800.01 28769.83
5923.83 7466.29
6044.63 4199937.5
6060.05 107860.66
6071.05 159214.59
6163.71 18179.3
6214.03 1721172.38
6250.43 83827.09
6290.5 313335.22
6326.04 50151.39
6334.76 108611.57
6346.84 63970.97
6367.31 519334.47
6428.08 68495.92
6443.14 1410245.25
6454.96 35461.55
6474.4 948934.56
6554.75 234700.98
6571.05 2061079.88
6584.57 2837322.75
6601.15 59038.54
6614.21 1038228.19
6643.18 113416.21
6746.39 285182.59
6792.72 119069.21
6820.72 52403.89
6943.17 1072695.88
6959.69 97845.02
6983.64 88453.19
7224.86 279298.44
7343.41 661247.88
7430.39 285630.84
7500.97 606974.63
7571.62 181909.2
7592.67 856798.38
7684.67 303112.28
7709.18 1323158.88
7735.57 185925.84
7759.75 405742.44
7825.63 2514191.25
7840.78 44150.23
7911.28 30996.53
8039.61 173401.89
8079.65 907821.88
8168.84 30251.86
8209.06 18540.16
8224.99 121413.11
8280.92 817961.13
8310.46 870935.44
8334.16 276185.03
8349.24 42583.13
8429.57 70970.58
8449.02 63525.57
8463.65 43619.34
8640.98 186038.61
8661.09 202265.78
8712.46 156142.69
8731.11 112811.56
8775.92 52797.81
8800.14 12248.91
8955.91 123053.84
9068.38 213810.08
9084.55 22511.35
9093.42 14208.81
9110.47 21528294
9231.84 8599447
9273 525109.63
9316.72 755627.88
9334.27 811030.06
9437.99 130623.18
9520.89 600995.19
9559.75 48744.08
9578.56 469385.06
9638.46 68758.51
9683.03 32243.23
9726.23 2312731.75
9806.96 165975.39
9828.38 48658.96
9837.76 47691.33
10135.02 365720.06
10256.62 198785.47
10821.23 836610.88
10877.22 208967.78
10899.94 75197.03
11035.18 20119.34
11467.12 26277.12
11979.39 50556.52
12427.91 3832532.25
12581.72 1315548.38
12635 33315.48
12671.15 961055.94
12887.57 5673541
12969.01 39536.61
13111.34 85491.97
13224.54 6481.63
13761.57 33449.47
13858.09 64602.18
14933.49 43870.02
16723.72 81108.99
16861.09 226360.14
17573.32 2148.98
17958.19 19391.38
19449.64 2777166.75
19656.46 364513.28
29721.3 279183.56
