# Supplementary material for: Identification of Cryptic Anopheles Mosquito Species by Molecular Protein Profiling
Source: PLoS One. 2013 Feb 28;8(2):e57486. doi: 10.1371/journal.pone.0057486 (PMC3585343; doi:10.1371/journal.pone.0057486)
Supplement: Dataset S1 — MALDI-TOF MS peak lists. The folder contains the 1,740 MALDI-TOF MS peak lists that were the basis of the present analysis. The file names correspond to the column “PEAKLIST” in Table S1 containing a detailed description of the specimens and its classification by the different SDA models. (ZIP) [file pone.0057486.s005.zip › Peak lists/mabr_D10_1420-1L1.txt]

"m/z" "intensity"
2004.28 36142.63
2006.37 24911.69
2541.81 339292.41
2614.77 10656.97
2670.1 652020.31
2793.36 48132.16
2874.4 14588.21
2995.09 46205.67
3167.75 17037.68
3248.88 22156.17
3297.83 102229.43
3313.8 389954.53
3752.28 55310.73
3768.02 99017.77
3807.85 133101.73
3853.57 6140.42
3900.49 20680.63
3903.59 22968.31
3961.01 56970.46
4024.57 254430.94
4065.54 11840.04
4091.23 13272.69
4257.48 2162.48
4317.15 26799.84
4534.47 14205.26
4546.71 1945572.25
4560.99 12901.97
4596.95 33666.87
4621.21 963381.69
4650.96 105762.55
4699.31 129619.42
4735.19 109341.88
4799.15 77262.66
4910.66 79372.27
5031.96 795558.56
5088.78 7507107.5
5115.05 1184325.38
5126.44 69720.71
5216.81 146001.64
5238.41 1383162.38
5264.63 948949.13
5288.07 578183.56
5313.76 46918.52
5329.75 196814.02
5345.33 12608730
5360.59 74983.26
5372.14 261599.73
5402.67 91307.19
5415.69 70655.41
5507 27216.25
5532.44 56051.62
5551.44 549180.06
5591.67 2093129.25
5608.29 15367.64
5618.98 75965.29
5647.37 37591.49
5757.68 17521.9
5797.51 87803
5975.35 117210.97
5995.1 2621476
6059.78 347803.56
6105.68 1288516.75
6226.99 1618195.38
6290.18 135057.3
6308.17 1192593
6336.7 1380842.75
6422.8 1932199.75
6483.58 47813.59
6500.76 2365595.25
6602.11 3015205.75
6630.32 157052.17
6754.11 25758.42
6942.96 240323
7225.87 101054.36
7327.43 25474.73
7416.37 159436.53
7452.23 42234.11
7592.07 672707.63
7684.18 225334.61
7710.92 770343.63
7727.54 231707.63
7811.7 1923812.63
7838.26 90115.24
7924.36 913065.69
7942.81 90264.81
8184.53 619252.94
8239.22 524459.19
8347.23 243921.84
8405.08 66854.98
8629.53 248758
8639.16 36233.64
8668.35 103165.32
8742.59 36064.92
9069.15 294143.13
9095.61 11414724
9244.84 5221066
9272.72 95279.3
9301.37 453508.72
9319.19 366077.94
9334.85 38621.62
9451.4 24944.48
9474.03 1095066
9498.6 43731.51
9512.65 18082.81
9601.59 1400240.63
9628.39 72860.07
9732.37 257860.39
9740.23 41260.35
9834.84 19033.22
9844.52 6177.85
9998.84 261514.59
10161.94 381416.84
10256.59 479646.97
10368.96 30049.13
10383.94 29215.52
10806.42 700489.06
10891.8 107460.43
11066.41 751828
11091.38 170890
11290.22 83774.65
11318.95 36277.7
11467.66 77353.2
11515.46 49816.35
11950.12 405043.06
11979.35 12217.1
12125.05 62055.18
12211 3956741.5
12418.92 35846.73
12454.08 2107273.75
12579.89 448821.13
12616.45 1207312.38
12656.96 55149.39
12846.16 6727459.5
13052.19 12601.83
13068.49 16483.9
13137.74 140710.64
13809.31 55432.19
13947.8 60408.29
14920.4 7132.06
16724.66 84089.31
16895.76 46809.2
16949.66 5228.44
19458.71 1270432
19666.59 49868.18
23232.09 8198.84
29661.05 211552.84
