# Supplementary material for: Identification of Cryptic Anopheles Mosquito Species by Molecular Protein Profiling
Source: PLoS One. 2013 Feb 28;8(2):e57486. doi: 10.1371/journal.pone.0057486 (PMC3585343; doi:10.1371/journal.pone.0057486)
Supplement: Dataset S1 — MALDI-TOF MS peak lists. The folder contains the 1,740 MALDI-TOF MS peak lists that were the basis of the present analysis. The file names correspond to the column “PEAKLIST” in Table S1 containing a detailed description of the specimens and its classification by the different SDA models. (ZIP) [file pone.0057486.s005.zip › Peak lists/mabr_D10_1420-1L2.txt]

"m/z" "intensity"
2003.47 74719.56
2007.17 98657.98
2542.07 367707.91
2670.12 856763.75
2773.5 12350.77
2793.38 71870.72
2994.6 57514.41
3248.26 139514.98
3298.5 393714.47
3313.95 450704.44
3469.12 24731.53
3551.57 24199.7
3753.97 94711.3
3768.52 55478.98
3810.1 89010.58
3853.97 37934.84
3896.39 15162.37
3903.61 223303.81
3960.37 70875.06
4023.16 270462.88
4117.69 24123.36
4444.32 53844.64
4546.89 3641740.5
4621.29 1500004.25
4650.63 147276.38
4659.33 83007.3
4700.51 185105.27
4736.19 214436.14
4792.98 4965.65
4868.1 9241.7
4909.56 261008.91
5031.8 1468116.38
5089.04 8115955.5
5114.99 1502743.88
5130.89 149342.98
5217.39 335163.38
5238.23 1287804.63
5264.66 1443195.75
5288.22 597515.5
5329.45 348487.69
5345.58 19281814
5371.73 369165.03
5402.36 123655.76
5416.27 133290.23
5506.69 33402.27
5533.35 150775.83
5551.12 762955.63
5591.68 3598702
5619.55 123987.08
5647.05 50614.9
5754.84 17690.08
5771.25 38682.7
5799.11 143229.88
5975.34 185959.88
5995.08 4668153
6021.96 19850.78
6059.53 449831.53
6105.78 1825527.13
6227.08 2722558.75
6290.03 265524.34
6308.49 2336398.25
6336.9 1310217.25
6422.88 3134819
6485.11 206355.88
6500.95 4376451.5
6602.05 6058451
6627.69 308668.41
6809.43 20260
6942.5 486035.06
7210.21 51375.45
7225.77 18652.42
7416.38 200542.06
7451.59 105298.07
7592.2 1147558.38
7683.78 381138.97
7711.04 1239137.63
7727 251316.66
7811.68 3693814.75
7837.98 179460.08
7924.2 1434590.63
7942.39 84503.48
8185.03 631014.5
8239.31 807583.38
8347.04 443650.69
8405.43 156720.8
8612.03 102999.58
8629.73 278077.75
8639.08 97363.05
8668.13 134569.88
8743.06 44806.3
9052.89 47578.46
9069.47 98753.81
9095.79 18653252
9129.75 96774.09
9245.01 9466070
9272.6 139272.45
9301.82 701499.13
9318.92 654345.5
9336.03 54567.53
9452.28 32470.43
9473.16 1714762.13
9497.73 103078.72
9600.71 1960774.75
9732.36 3063027.25
9834.08 92373.45
9999.11 498044.97
10161.9 300857.5
10238.31 17509.82
10256.7 622117.88
10806.18 1122187.25
10881.84 21897.06
10897.03 71382.23
11066.46 1373523.38
11091.9 210264.56
11291.05 175188.8
11316.43 87172.13
11468.01 152070.67
11511.78 112767.83
11948.8 816070.19
12210.97 6006560
12416.04 70157.95
12454.54 3611470.5
12580 707381.19
12615.55 1746697.25
12655.38 15373.43
12845.57 11248086
13052.27 29969.52
13069.6 25609.54
13135.24 292155.88
13813.4 149160.14
13949.59 117076.66
14920.72 39309.52
16724.29 212717.34
16906.89 85501.23
16945.95 4820.71
19460.42 2563116.5
19678.4 154660.63
23213.1 112444.26
29672.97 376855.09
