# Supplementary material for: Identification of Cryptic Anopheles Mosquito Species by Molecular Protein Profiling
Source: PLoS One. 2013 Feb 28;8(2):e57486. doi: 10.1371/journal.pone.0057486 (PMC3585343; doi:10.1371/journal.pone.0057486)
Supplement: Dataset S1 — MALDI-TOF MS peak lists. The folder contains the 1,740 MALDI-TOF MS peak lists that were the basis of the present analysis. The file names correspond to the column “PEAKLIST” in Table S1 containing a detailed description of the specimens and its classification by the different SDA models. (ZIP) [file pone.0057486.s005.zip › Peak lists/mabr_D10_1420-1L3.txt]

"m/z" "intensity"
2001.46 64312.42
2004.82 41637.35
2007.31 48889.17
2542.27 278662.66
2670.39 1030790.56
2792.78 91831.75
2996.35 106690.12
3248.69 134003.84
3298.51 365244.06
3314.04 657817.81
3522.64 27097.96
3753.12 151437.31
3770.16 133171.06
3808.04 86318.93
3854.96 65076.53
3903.39 353896.19
3961 87810.59
4023.41 269711.78
4229.75 11802.68
4257.72 8214.82
4444.86 78547.63
4547.02 3924443.75
4597.36 84008.91
4621.42 1832182.75
4651.26 143337.31
4658.43 93797.93
4700.33 266240.94
4735.69 177606.38
4800.06 13414.69
4866.43 48593
4909.46 273875.19
5032.02 1782166.5
5089.15 9207218
5114.77 1894115
5131.32 56572.16
5217.16 472082.84
5238.22 1249486.5
5264.76 1668620.75
5287.88 675890.69
5315.09 41589.39
5329.66 514225.28
5345.56 23050056
5371.71 432894.06
5403.11 91518.85
5416.03 157273.77
5533.21 171308.91
5551.2 884186.13
5591.65 4370427.5
5620.42 167563.94
5798.38 131695.23
5976.09 312595.09
5995.26 5869177.5
6021.55 68995.47
6060.17 584022.63
6105.71 2285336.5
6199.32 47833.27
6227.01 3303473.75
6290.07 307645.91
6308.53 2730302.5
6336.82 757100.75
6345.79 115618.41
6422.79 3848199.5
6484.41 215968.69
6500.86 5073752.5
6602.2 7389885.5
6629.67 413734.22
6732.98 41370.57
6808.33 74607.48
6942.13 564547.31
7210.45 44636.01
7416.49 231240.58
7452.21 136537.89
7592.43 1407394.75
7684.13 446088.78
7710.87 1535744.13
7727.09 294439.84
7811.5 4543704.5
7838.86 214457.3
7924.01 2015440.13
7941.53 90453.68
8184.55 720960.38
8239.1 1012271.44
8347.23 631177.56
8405.34 235875.67
8429.58 26371.43
8611.65 72683.89
8629.49 322676.03
8639.54 191624.13
8668.44 176268.55
8742.11 55367.58
9053.05 98421.07
9069.34 97208.2
9095.52 22987376
9244.73 12450401
9301.83 873845.94
9318.92 794037.38
9336.6 83195.55
9451.54 90201.83
9473.3 2129036.75
9497.13 89057.09
9600.54 2197463.75
9627.33 79789.48
9732.34 3317859
9835.98 128095.03
9998.77 607643.63
10161.09 393333.34
10238.4 37564.21
10256.18 768418.5
10369.29 37021.8
10382.29 33286.19
10805.77 1367247.13
10826.22 37743.08
10895.21 184134.5
11066.51 1626751.75
11091.32 189475.66
11290.29 197903.33
11317.42 108731.58
11466.43 197427.81
11512.44 180613.98
11948.88 1060924.75
11978.02 26789.35
12210.29 7189375
12413.83 26519.14
12454 4381922.5
12579.46 1018972.94
12615.51 2315231.5
12659.56 31660.16
12845.18 14325285
13065.07 157213.06
13136.37 334817.75
13815.05 201165.11
13948.76 108435.08
14920.72 43745.34
16725.14 211680.33
16905.98 186501.56
19456.78 2892107.25
19669.04 159675.81
23214.15 147920.77
29672.21 457665.25
