# Supplementary material for: Identification of Cryptic Anopheles Mosquito Species by Molecular Protein Profiling
Source: PLoS One. 2013 Feb 28;8(2):e57486. doi: 10.1371/journal.pone.0057486 (PMC3585343; doi:10.1371/journal.pone.0057486)
Supplement: Dataset S1 — MALDI-TOF MS peak lists. The folder contains the 1,740 MALDI-TOF MS peak lists that were the basis of the present analysis. The file names correspond to the column “PEAKLIST” in Table S1 containing a detailed description of the specimens and its classification by the different SDA models. (ZIP) [file pone.0057486.s005.zip › Peak lists/mabr_D10_1420-1L4.txt]

"m/z" "intensity"
2000.61 40640.11
2003.1 44917.89
2005.99 24385.93
2008.07 19907.25
2541.64 358405.22
2670.54 1258961
2793.43 69752.59
2994.83 163370.59
3029.94 15569.51
3248.11 202257.81
3297.75 371144.13
3313.64 984244.94
3467.93 21927.18
3752.12 203804.11
3767.68 134356.39
3808.62 146471.83
3852.85 96574.72
3904.18 602942.56
3960.1 190879.13
4022.71 303433.31
4172.53 31658.56
4228.29 11436.52
4444.19 49281.61
4546.77 3983508
4565.92 16528.29
4597.63 63285.07
4621.38 2238178.75
4650.1 125516.14
4659.32 58617.54
4699.17 221096.39
4734.75 252680.36
4793.4 19224.6
4799.53 79968.85
4909.79 466946.44
5032.16 1699962.5
5089.08 10694707
5114.5 1987457.63
5127.93 156008.63
5217.34 532468.19
5237.96 1145476.88
5264.62 1716248.88
5287.52 892167.88
5314.74 66263.16
5329.52 519298
5345.43 25460340
5371.8 544487.63
5402.22 161621.58
5416.02 179654.69
5532.99 196157.77
5551.32 1025631.5
5591.78 4527408
5607.73 27028.9
5620.11 194825.02
5771.83 21706.55
5798.21 166450.27
5975.49 351929.53
5995.23 6788151.5
6020.84 81100.95
6060.04 592103.19
6105.83 2234713.25
6199.33 78715.66
6226.79 3466131.75
6290.09 520204.34
6308.44 3721782
6336.38 573490.31
6345.11 165075.11
6422.84 5441032
6483.87 218324.39
6501.05 5353474
6602.03 8027857.5
6627.92 513140.22
6753.43 39381.63
6942.52 527381.38
7210.77 66720.23
7327.77 33096.75
7416.46 193945.7
7452.06 112353
7592.3 1605198.25
7683.75 320238.34
7711.02 1727474.88
7727.37 355771.38
7811.67 5106794.5
7838.9 263803.66
7924.21 2429000.5
7941.32 168790.53
8184.52 806851.13
8239.21 1333158
8347.09 729781.5
8405.49 356048.75
8611.97 133451.69
8629.68 355014.59
8639.3 179724.72
8668.22 232018.38
8742.88 96845.88
9053.02 53823.82
9069.46 52720.15
9095.64 21203308
9130.47 193574.77
9244.88 12593424
9273.19 172070.3
9301.84 916553.13
9319.23 817845.94
9337.93 147201.98
9451.59 66714.97
9474.08 2521559.25
9498.94 154609.27
9600.76 2894760.75
9626.82 135422.05
9732.58 3795855
9834.15 101142.54
9999.06 714691.75
10161.1 528994.94
10238.89 22853.41
10256.07 864645.81
10368.89 26295.69
10382.81 22435.19
10806.06 1575162.13
10881.73 23864.94
10895.99 84741.46
11066.37 1601391
11091.66 269250.84
11290.51 228821.63
11317.64 116050.55
11467.96 191358.89
11513.51 204971.55
11949.3 1421606.63
11980.5 69192.16
12122.91 23504.5
12210.51 7233222.5
12415.26 54008.37
12454.1 4440165
12579.41 1239012.88
12615.13 3098167.25
12654.79 32826.13
12845 18064214
13061.84 334930.31
13135.56 319134.22
13814.16 231304.45
13946.82 181779.89
14920.53 42947.3
16725.46 380176.94
16859.7 8274.81
16907.5 142069.61
19457.6 3063567.25
19670.54 115927.49
23212.97 142336.09
29660.42 14292.06
29789.32 356749.03
