# Supplementary material for: Identification of Cryptic Anopheles Mosquito Species by Molecular Protein Profiling
Source: PLoS One. 2013 Feb 28;8(2):e57486. doi: 10.1371/journal.pone.0057486 (PMC3585343; doi:10.1371/journal.pone.0057486)
Supplement: Dataset S1 — MALDI-TOF MS peak lists. The folder contains the 1,740 MALDI-TOF MS peak lists that were the basis of the present analysis. The file names correspond to the column “PEAKLIST” in Table S1 containing a detailed description of the specimens and its classification by the different SDA models. (ZIP) [file pone.0057486.s005.zip › Peak lists/mabr_D10_1422-2A2.txt]

"m/z" "intensity"
2002.27 9771.57
2004.08 5647.76
2008.18 28112.8
2010.33 14029.31
2013.69 13431.27
2577.51 525.25
2673.66 301932.06
2798.47 9254.39
2878.56 34213.59
3021.18 130605.02
3253.95 351714.78
3261.22 51046.19
3762.12 15973.46
3767.73 24167.5
3830.83 15085.22
3916.37 143224.27
4018.52 17606.41
4519.82 1975214
4529 23416.29
4592.87 879663.5
4623.09 69570.44
4630.84 54264.31
4732.68 20610.74
4835.93 130292.45
4868.3 6097.48
5031.96 298229
5114.91 3019632.75
5141.42 1126582.75
5234.92 1902046.25
5259.56 111770.78
5346.01 9057424
5372.12 878127.88
5384.98 51826.74
5396.32 75096.8
5409.1 296122.47
5421.23 89888.05
5488.2 184327.69
5523.01 6497.63
5551.57 113334.26
5591.51 524838.13
5843.55 143752.5
6038.56 4804812
6064.33 595475.56
6119.66 781656.88
6198 841801.63
6216.54 51157.68
6244.22 80695.18
6295.73 76377.31
6319.06 239295.5
6331.1 252349.5
6481.42 635796.81
6502.07 6137201
6517.43 2865566.75
6541.53 199857.45
6641.19 557904.94
6660.51 23557.63
6708.05 227596.22
6724.64 101947.48
6742.72 124308.8
6753.8 87982.72
6866.98 54739.58
6900.55 79710.37
6986.36 58018.77
7056.69 176471.33
7265.2 216915.95
7427.97 152116.2
7494 98493.79
7512.7 923125
7526.22 563576.5
7551.2 16622.79
7656.94 252909.53
7680.7 710179.81
7734.52 11170.65
7824.55 2397530.5
7852.02 111645.45
8027.24 678103
8145.44 509663.47
8252.39 91915.33
8270.92 173040.58
8315.69 416654.41
8366.61 105701.55
8409.58 76104.64
8523.77 254431.41
8547.31 15547.1
8557.57 36127.95
8647.65 43547.98
8668.16 52923.67
8682.81 805840.44
8855.03 34517.64
8987.68 219349.67
9029.93 11398627
9065.15 298689.22
9175.8 5028403.5
9236.2 556890.31
9252.92 400112.66
9381.39 31051.85
9424.85 46593.27
9455.43 350634.94
9569.6 483570.19
9687.55 1458795
9723.88 54575.95
9790.65 91987.02
9962.25 24611.9
9981.41 425664.78
10052.66 1612040.88
10198.36 170895.83
10224.26 14143.52
10275.4 76236.98
10759.88 240887.61
10779.32 932304.25
10806.26 1645547.38
10832.3 859657.06
10964.67 907127.13
10989.33 216137.52
11028.96 233563.39
11055.89 52752.09
11187.56 178621.44
11471.54 33585.09
11555.81 398500.53
12088.03 90774.04
12224.37 2840458.75
12380.81 2298591.5
12428.05 107211.89
12623.99 652202.31
12647.91 590580.5
12720.67 12547.53
12948.2 2738582.5
13082.95 19167.73
13155.91 15693.55
13266.69 2331945.25
13489.46 243541.59
13786.49 661593.56
13955.25 327599.38
14631.49 7373.49
14874.53 68859.51
16697.66 142087.09
16803.57 6848.69
17069.05 80575.44
17682.9 46881.62
19351.91 1509340.38
19560.56 109409.12
20314.38 3365.99
22846.31 4051.84
23087.09 513576.66
29777.09 239485.72
