# Supplementary material for: Identification of Cryptic Anopheles Mosquito Species by Molecular Protein Profiling
Source: PLoS One. 2013 Feb 28;8(2):e57486. doi: 10.1371/journal.pone.0057486 (PMC3585343; doi:10.1371/journal.pone.0057486)
Supplement: Dataset S1 — MALDI-TOF MS peak lists. The folder contains the 1,740 MALDI-TOF MS peak lists that were the basis of the present analysis. The file names correspond to the column “PEAKLIST” in Table S1 containing a detailed description of the specimens and its classification by the different SDA models. (ZIP) [file pone.0057486.s005.zip › Peak lists/mabr_D10_1422-2A3.txt]

"m/z" "intensity"
2004.58 20101.03
2008.82 86264.7
2572.96 15575.84
2669.3 364441.53
2792.99 13203.85
2874.38 9736.49
3016.1 75885.23
3248.65 409628.88
3256.27 67922.27
3758.76 24669.91
3830.09 22699.31
3839.29 26710.8
3912.88 117838.07
4013 14857.97
4321.94 17552.04
4342.7 5984.76
4517.02 2877404.25
4589.89 942035.31
4621.28 225396.73
4730.55 10870.63
4832.94 156179.77
4863.06 26574.85
5030.8 359694.16
5113.16 3389400.5
5139.5 1172941.88
5167.32 22366.45
5233.06 2330071.75
5260.69 147257.41
5344.68 10320033
5370.84 959925.5
5385.93 49532.3
5395.2 88678.13
5408.33 306904.88
5421.04 149471
5487.48 230310.14
5549.73 152873.61
5590.42 530660
5843.87 212414.86
6038.34 5024389
6064.98 543776.38
6119.84 904338.13
6198.34 971490.56
6217.03 19107.45
6244.3 38047.07
6261.88 18667.28
6296.03 126669.17
6319.29 231279.92
6332.07 135190.92
6482.34 640536.25
6502.91 6797555.5
6518.3 3231618.25
6545.98 237541.42
6641.96 585327.94
6655.8 39234.34
6664.62 47437.39
6709.08 264031.69
6726.56 145296.81
6744.06 115488.95
6754.79 108515.57
6869.45 106769.1
6902.85 106331.34
6987.84 69375.27
7034.87 12225.8
7059.33 165910.98
7268.05 230393.34
7357.69 27722.5
7430.66 147064.89
7497.22 94520.09
7515.7 998294.81
7529.38 584360.13
7553.9 24081.04
7660.13 302945.91
7683.81 832428.94
7828.11 2679828.75
7855.37 125205.39
8014.17 19694.07
8031.66 740804.38
8149.59 645697.81
8256.37 124972.72
8276.57 197921.81
8320.49 442547.78
8368.65 51266.73
8415.15 72712.05
8529.33 254084.8
8562.65 69735.39
8652.67 69548.86
8673.35 47982.92
8688.19 906487.81
8862.07 52047.38
8886.41 13753.62
8994.05 262135.66
9036.26 13790264
9070.7 263780.91
9182.61 5607735
9242.72 682792.31
9260.05 454995.06
9431.81 46098.59
9463.05 364639.44
9486.3 34910.68
9577.79 463851.06
9695.3 1635337
9734.52 51732.11
9798.35 73589.43
9970.65 32837.55
9990.46 415454.97
10061.29 1794584.63
10202.33 183424.14
10232.54 59495.39
10252.3 8549.15
10285.17 122491.61
10770.86 199766.42
10789.73 1057209.13
10816.89 2034156.63
10843 968839.44
10975.07 1155055.75
10999.79 182492.33
11040.47 350177.72
11065.1 53844.79
11199.79 240675.36
11248.8 17701.79
11483.52 21362.23
11566.72 358084.19
12101.42 130933.7
12238.61 3568492.25
12395.79 2677356.5
12440.98 179182.33
12639.09 647932.31
12662.74 583865.63
12711.46 4939.31
12964.33 3010726.75
13100.11 32095.89
13176.03 25147.08
13283.13 2994312.25
13506.14 323485.06
13803.95 789782.19
13974.22 347949.97
14003.71 26269.05
14655.2 26292.35
14894.52 71708.95
16721.04 92652.8
16825.88 32219.07
17101.49 111184.73
17712.36 75675.66
19383.63 1884228.13
19597.5 137941
20377.56 9674.47
22892.16 3030.41
23124.53 605444.69
29662.12 255557.16
