# Supplementary material for: Identification of Cryptic Anopheles Mosquito Species by Molecular Protein Profiling
Source: PLoS One. 2013 Feb 28;8(2):e57486. doi: 10.1371/journal.pone.0057486 (PMC3585343; doi:10.1371/journal.pone.0057486)
Supplement: Dataset S1 — MALDI-TOF MS peak lists. The folder contains the 1,740 MALDI-TOF MS peak lists that were the basis of the present analysis. The file names correspond to the column “PEAKLIST” in Table S1 containing a detailed description of the specimens and its classification by the different SDA models. (ZIP) [file pone.0057486.s005.zip › Peak lists/mabr_D10_1422-2A4.txt]

"m/z" "intensity"
2001.58 66988.63
2007.16 59741.23
2009.92 51354.56
2552.83 25276.43
2669.77 382947.66
2791.07 13794.06
3015.56 239104.14
3248.98 661343.38
3254.63 16006.23
3257.89 31577.87
3762.63 28977.76
3826.37 34377.12
3841.71 12893.14
3911.46 244149.58
4011.83 17281.94
4158.09 27572.46
4343.01 65705.23
4516.2 2723211.75
4525.19 19628.63
4588.64 1534596.5
4620.33 182369.09
4786.54 25825.73
4833.2 261491.55
4863.21 95887.53
5028.79 521706.47
5112.2 5109679
5138.43 1860335.25
5166.67 81758.69
5231.85 3206800
5258.5 292416.94
5313.74 18077.29
5343.55 14906796
5369.49 1431179.75
5384.47 97132.28
5393.17 147841
5407.3 274374.81
5418.79 60839.75
5486.21 218094.75
5548.78 170832.69
5589.57 819156.25
5841.81 338306.75
6036.92 8686322
6063.32 971702.44
6118.99 1350572.63
6197.11 1485112.5
6219.12 52234.55
6242.47 147121.81
6260.4 64574.75
6294.54 155043.69
6317.56 506163.44
6330.46 527722.38
6480.8 1514581.63
6501.49 11448545
6516.76 3996941
6541.14 261391.84
6640.38 635213.63
6661.93 49710.77
6707.6 507095.25
6724.71 209933.05
6742.45 126737.73
6753.43 74817.59
6866.69 20131.95
6900.45 201015.78
6985.66 181140.75
7033.31 34452.36
7057.13 333943.66
7192.76 28851.07
7265.4 230704.41
7326.71 18460.85
7429.38 530739.81
7471.51 17755.31
7495.93 97442.97
7513.75 1414670.88
7527.82 871314.56
7658.27 586369.38
7682.6 1591906.63
7797.54 77763.46
7826.34 4949271
7852.8 218961.41
8012.49 82320.93
8029.7 1426382.63
8147.74 1168347.25
8254.62 206199.06
8273.87 306230.47
8318.32 1015139
8371.54 191830.14
8412.95 121938.02
8527.94 545853.88
8561.11 93122.16
8650.82 81328.67
8672.2 40507.11
8686.05 2199363.25
8726.41 77262.87
8860.32 47731.43
8885.21 37648.07
8904.62 26380.3
8992.12 232576.28
9034.31 16164642
9068.89 385321.69
9180.34 10214840
9240.87 800605.13
9257.77 498919.5
9385.93 62216.7
9430.35 44654.88
9461 543288.56
9575.27 1307778.63
9662.31 18537.03
9693.18 2464853.75
9730.62 139207.34
9797.54 64526.95
9988.12 763730.5
10058.78 3631299.75
10102.5 31252.76
10199.03 358632.75
10230.75 64619.19
10249.59 47325.61
10262.52 47523.6
10282.6 202425.78
10623.58 23179.1
10768.16 307713.91
10787.03 1790854
10814.49 2333189.25
10840.74 1185362.88
10973.1 1301916.13
10996.87 342022.97
11038.32 293857.44
11063.26 40656.16
11196.65 245479.06
11440.28 72823.46
11481.75 49902.96
11565.09 511541
11592.72 108503.83
11789.83 28102.56
12098.69 334798.47
12236 4562991
12271.41 121202.82
12392.64 4412700
12439.32 258741.84
12636.04 1308354.75
12659.86 1149170
12708.73 46974.49
12960.85 7075890
13098.83 20974.76
13169.22 157492.64
13280.26 3667959.75
13504.25 263437.16
13801.12 1601968.5
13971.71 963592.94
14649.6 80397.65
14890.13 173326.23
16716.69 346919.41
16822.67 45193.4
17094.29 212865.95
17704.14 93573.77
19381.05 2829806.75
19588.14 206222.14
20370.04 64011.09
22879.04 8628.7
23124.32 1124347
29811.3 410556.94
