# Supplementary material for: Identification of Cryptic Anopheles Mosquito Species by Molecular Protein Profiling
Source: PLoS One. 2013 Feb 28;8(2):e57486. doi: 10.1371/journal.pone.0057486 (PMC3585343; doi:10.1371/journal.pone.0057486)
Supplement: Dataset S1 — MALDI-TOF MS peak lists. The folder contains the 1,740 MALDI-TOF MS peak lists that were the basis of the present analysis. The file names correspond to the column “PEAKLIST” in Table S1 containing a detailed description of the specimens and its classification by the different SDA models. (ZIP) [file pone.0057486.s005.zip › Peak lists/mabr_D10_1422-2B1.txt]

"m/z" "intensity"
2002.17 33010.64
2005.13 46665.03
2556.99 419079.44
2593.26 53615.64
2670.68 758242.56
2683.5 9190.98
3007.04 21818.75
3186.68 28245.4
3277.08 196546.8
3301.97 255932.3
3643.71 3769.66
3841.38 21585.79
3887.02 45870.94
4107.83 176734.88
4114.28 9661.58
4118.43 52630.77
4342.26 71582.5
4357.41 295714.13
4431.47 11017.61
4554.36 2453899.75
4578.21 297073.84
4616.59 947639.94
4657.18 28883.35
4666.51 9357.42
4725.68 246284.17
4795.1 9415.1
5094.63 233974.88
5117.48 13807948
5143.51 2387113.25
5188.3 3683173.75
5214.94 627211
5251.01 1203103.25
5278.9 111218.77
5328.55 401768.38
5345.77 18488548
5360.49 207092
5371.38 500910.84
5385.37 55598.9
5507.93 28980.21
5523.77 110079.68
5551.82 465095.75
5733.19 21568.7
5996.28 56015.08
6015.48 2818454.25
6031.1 71736.03
6041.25 169381.27
6134.39 805964.88
6177.86 1141882.38
6241.17 386477.13
6255.65 169673.45
6351.5 640501.13
6378.82 1869543
6492.53 713172.38
6559.98 4114811.25
6576.65 46440.71
6586.76 552671.5
6607.25 4881297.5
6623.38 91649.2
6748.37 34415.98
6768.49 96847.05
6783.94 123487.67
6813.41 113816.52
6829.16 16214.66
6840.08 102685.4
6975.87 50030.95
7289.21 245092.25
7496.3 19235.53
7522.98 147478.72
7536.66 216078.52
7683.76 1668196.88
7700.23 23121.15
7711.69 45980.23
7777.24 963500.5
7842.93 1122189
7859.03 13717.26
7901.95 102057.84
8015.01 584606.44
8083.31 19766.54
8106.82 213354.55
8218.47 3194000.5
8236.18 1182033.63
8258.41 248126.72
8278.62 343460.28
8365.74 664954.88
8442.41 171276.39
8456.77 124126.44
8558.43 67024.3
8653.71 200432.52
8687.27 1205715.63
8715.98 2996935
8862.81 577467.5
8881.06 82166.31
8890.54 18594.63
8904.99 74196.36
8922.57 41038.53
8945.42 32723.21
9067.41 82325.05
9109.06 15053450
9157.57 2453164.25
9234.32 6791224
9271.87 226642.3
9315.3 445214.5
9332.99 536644.13
9439.04 37239.54
9453.35 1676937.63
9479.35 141336.7
9495 125292.41
9590.05 414569.47
9717.38 297834.59
9739.15 40005
9756.94 110083.1
9999.16 36496.38
10058.26 48741.25
10072.42 257721.83
10186.06 830676.88
10215.94 1906935.75
10240.85 210332.13
10257.42 1205083.88
10532.99 573799.88
10559.21 197897.67
10719.82 932172.38
10756.55 23905.74
10865.37 36985.27
10883.38 285911.5
10994.73 52847.56
11318.11 37412.54
11466.21 362366.78
11937.9 31714.54
11987.17 133672.23
12265.79 2856131.25
12352.59 3293173
12480.43 688422.44
12508.12 487113.94
12571.01 16679.32
12660.57 10976.23
12679.16 4558.48
12982.26 3208359.25
13184.24 881235.94
13270.42 26965.37
13492.41 241877.25
13639.5 47796.09
13695.5 53705.66
13946.35 286251.06
14988.32 164134.63
15656.31 13460.38
16429.2 12013.66
16898.67 491516.56
19423.83 549699.25
29687.95 5476.97
29741.27 190730.97
