# Supplementary material for: Identification of Cryptic Anopheles Mosquito Species by Molecular Protein Profiling
Source: PLoS One. 2013 Feb 28;8(2):e57486. doi: 10.1371/journal.pone.0057486 (PMC3585343; doi:10.1371/journal.pone.0057486)
Supplement: Dataset S1 — MALDI-TOF MS peak lists. The folder contains the 1,740 MALDI-TOF MS peak lists that were the basis of the present analysis. The file names correspond to the column “PEAKLIST” in Table S1 containing a detailed description of the specimens and its classification by the different SDA models. (ZIP) [file pone.0057486.s005.zip › Peak lists/mabr_D10_1422-2B2.txt]

"m/z" "intensity"
2002.07 29638.38
2556.99 545868.63
2570.29 33038.16
2670.6 1035359.31
3006.86 75842.13
3277.74 291530.03
3302.97 245172.94
3887.9 22304.54
3920.08 68404.55
4108.72 196096.86
4116.9 110620.34
4181.9 36761.95
4342.76 181781.88
4357.42 478685.5
4554.26 2762813.25
4569.57 33735.39
4578.31 207069.06
4617.1 1649322.75
4656.98 60512.8
4665.89 32602.76
4726.6 323013.84
4795.81 13626.64
5094.39 363761.97
5117.56 20075652
5143.7 3893535.75
5157.6 77143.13
5188.81 3317684.5
5215.56 443830.91
5250.97 1648814.5
5278.54 178194.2
5327.74 668182.75
5345.95 26679606
5360.45 205490.23
5371.67 711194.44
5384.34 138902.75
5415.01 11756.08
5524.51 207501.55
5552.78 725253.75
5569.69 26123.29
5589.76 9043.1
5733.13 9708.48
5997.61 114980.7
6015.76 4953176.5
6031.84 71823.96
6041.52 376708.69
6134.67 824087.88
6178.02 1226032.38
6240.97 506362.94
6255.57 293656.53
6350.94 676747.94
6379.21 1571999.5
6492.56 1289091.38
6560.37 4640051.5
6576.92 48220.66
6586.91 662612.38
6607.4 5963603
6622.05 161124.58
6768.13 87933.47
6784.57 127777.78
6814.04 110584.57
6850.28 68712.22
6975.62 139017.42
7209.68 22635.47
7289.33 446000.66
7522.69 252197.55
7536.9 345797.38
7683.73 1674335.88
7711.27 54445.61
7777.47 1299949.25
7843.16 1938117.38
7858.59 52693.93
7902.31 259719.97
8015.1 697297.69
8082.72 34014.95
8107.31 262469.72
8218.55 5035566
8235.99 1618682.63
8258.62 486048.44
8278.97 609451.31
8365.54 1015368.25
8424.97 24425.76
8443.04 217688.14
8456.98 186672.33
8559.33 145639.75
8653.77 177504.36
8687.33 2044809
8716.04 4832410.5
8863.43 295382
8881.25 132060.92
8893.57 21293.39
8904.33 42801.34
8923.33 57759.73
8943.34 37972.79
9066.88 71817.86
9109.25 17569568
9157.47 2432273.75
9234.5 10216784
9271.48 274518.16
9315.63 448435.19
9333.17 568920.38
9453.37 2683080.25
9478.79 230423.05
9495.03 146148.8
9590.08 886259.19
9717.69 532532.5
9738.13 57347.03
9755.62 177970.13
10073.62 284842.5
10186.06 1372174.38
10215.78 2950955.5
10241.45 301325.41
10257.41 1357692.38
10532.81 793262.75
10559.34 277680.91
10719.79 566161.63
10867.21 47270.88
10883.65 432883.78
10993.42 47058.65
11155.23 25798.81
11317.73 60690.18
11466.46 498436.84
11938.96 32945.45
11986.91 212014.7
12265.69 3331303.25
12352.98 3715561.5
12480.81 969869
12508.51 728443.44
12687.83 11400.43
12981.94 5430604
13053.38 38429.53
13183.74 1239241.88
13268.36 62884.01
13491.02 181257.44
13637.39 54407.78
13695.67 66376.16
13946.51 457106.34
14988.44 128026.39
15659.41 11363.95
16900.66 489431.56
19424.59 866773
29763.69 286914.69
