# Supplementary material for: Identification of Cryptic Anopheles Mosquito Species by Molecular Protein Profiling
Source: PLoS One. 2013 Feb 28;8(2):e57486. doi: 10.1371/journal.pone.0057486 (PMC3585343; doi:10.1371/journal.pone.0057486)
Supplement: Dataset S1 — MALDI-TOF MS peak lists. The folder contains the 1,740 MALDI-TOF MS peak lists that were the basis of the present analysis. The file names correspond to the column “PEAKLIST” in Table S1 containing a detailed description of the specimens and its classification by the different SDA models. (ZIP) [file pone.0057486.s005.zip › Peak lists/mabr_D10_1422-2B3.txt]

"m/z" "intensity"
2003.4 134530.69
2008.37 44534.56
2556.43 765743.44
2670.56 994213.06
3006.48 98253.73
3187.36 19720.24
3279.14 136879.81
3302.48 244965.14
3919.99 32407.41
4108.44 312270.88
4118.45 78114.22
4129.16 11781.22
4343.95 296325.97
4357.72 448280.5
4554.66 2933819
4579.01 311606.69
4617.09 1753073.75
4727.01 362027.94
4794.55 29965.18
5094.26 386423.41
5117.65 30663444
5143.57 6187552.5
5156.39 193057.03
5188.79 5045094
5215.54 815666.75
5251.06 1623956.5
5278.95 99010.01
5327.5 879246.63
5345.81 33249504
5360.86 257577.05
5371.42 1063048.63
5385.3 390688.88
5524.36 167271.09
5552.18 805486.38
5568.75 68710.58
5590.74 10719.21
5734.45 34747.3
5997.67 169212.14
6015.59 7479251.5
6031.09 135381.34
6041.71 561312.25
6134.61 831559.19
6177.97 1404879.13
6241.27 739793.38
6255.51 376656.5
6351.71 1064356.88
6379.51 2660759.5
6492.49 1619846.25
6560.3 4832674
6576.48 28106.21
6586.59 856927.25
6607.2 7379040
6623.32 225953.14
6632.49 45670.43
6768.92 47052.61
6784.62 64181.48
6813.46 59659.43
6850.08 234587.14
6975.91 194893.92
7289.37 534767.75
7523.38 324766.81
7536.8 419985.28
7683.36 1465071.63
7777.36 1698130.13
7842.91 2634929
7902.19 328842.66
8015.25 785184.13
8082.87 45429.71
8107.32 393359.28
8218.29 6941732
8236.27 2155690.5
8258.22 855170.75
8278.7 679333.56
8365.82 1365812.25
8424.7 29135.28
8442.49 330081.69
8457.4 168577.2
8559.33 136618.77
8653.35 148813.8
8687.05 3279110.5
8715.9 5767664.5
8862.72 724439.56
8880.26 165656.25
8889.88 30945.64
8904.75 153030.88
8922.9 60495.38
9109.09 19296556
9157.16 3171470
9234.34 12486546
9271.17 317754.16
9315.75 398050.91
9333.15 418156.66
9453.06 3160114
9478.18 341007.94
9494.71 246351.55
9589.75 1154956.25
9717.95 501669.81
9737.21 79655.23
9756.33 230278.88
10074.48 385441.78
10185.56 2245791.25
10215.43 4666145
10240.64 352245.28
10257.06 1586845.88
10532.6 593521.75
10559.28 216324.33
10719.11 707797.38
10883.11 398105.66
10993.51 39069.36
11156.58 20491.2
11317.17 56322.83
11466.05 738251.44
11937.71 68268.61
11986.65 260590.78
12158.55 24782.41
12265.24 3447479.5
12352.53 4052739.5
12480.19 1479388.5
12507.38 1030215.56
12695.48 35074.11
12981.46 7725544.5
13183.77 1414580.13
13268.56 82520.49
13347.37 22659.48
13490.69 96020.8
13639.16 70181.42
13696.04 76966.23
13944.39 809525.69
14016.47 14001.86
14989.89 179547.36
16899.99 446436.38
19424.22 1035558.06
29679.57 14779.79
29747.64 279615.09
