# Supplementary material for: Identification of Cryptic Anopheles Mosquito Species by Molecular Protein Profiling
Source: PLoS One. 2013 Feb 28;8(2):e57486. doi: 10.1371/journal.pone.0057486 (PMC3585343; doi:10.1371/journal.pone.0057486)
Supplement: Dataset S1 — MALDI-TOF MS peak lists. The folder contains the 1,740 MALDI-TOF MS peak lists that were the basis of the present analysis. The file names correspond to the column “PEAKLIST” in Table S1 containing a detailed description of the specimens and its classification by the different SDA models. (ZIP) [file pone.0057486.s005.zip › Peak lists/mabr_D10_1422-2B4.txt]

"m/z" "intensity"
2002.05 137629.39
2004.88 41409.92
2013.02 48598.87
2556.59 883724.5
2569.97 25343.26
2670.75 1425311.75
3005.99 245666.67
3278.93 301156.22
3302.36 359143.5
3886.84 73719.38
3920.43 65618.01
4108.24 404735.78
4116.61 125252.79
4128.96 5865.51
4181.71 84968.11
4342.39 391128.5
4357.05 713274.13
4553.71 3271983.25
4578.16 422415.47
4616.65 1845486
4657.96 10640.41
4726.58 468538.31
4794.76 103594.4
5093.23 501326.72
5117.26 31181574
5143.19 6332958.5
5155.15 197074.72
5188.19 4091861.5
5214.73 569309.69
5250.79 1681479.88
5278.36 120871.55
5327.57 1073214.63
5345.56 35735356
5360.4 148290.41
5370.85 1235713.38
5384.94 300478.16
5507.96 44382.29
5523.69 258504.64
5551.85 946275.25
5569.2 92808.39
5734.03 70753.07
5997.63 170620.17
6015.32 7782529
6031.4 97874.35
6041.08 602833.56
6134.12 1213014.63
6177.95 1637516.13
6222.05 36926.34
6240.9 946352.25
6255.5 432503.13
6350.28 820415
6378.68 1607093.63
6492.28 2074049.63
6559.97 5407047.5
6607.01 11822654
6768.74 143780.81
6784.69 150606.75
6813.91 189034.45
6829.79 24745.45
6849.66 67375.59
6975.77 357614.5
7208.84 58822.53
7289.01 647064.38
7522.92 372795.28
7536.21 444238.81
7683.45 1818255
7711.65 32831.68
7777.2 2104913.75
7842.76 3276050
7901.52 390556.72
8002.22 39559.24
8014.99 974921.38
8084.24 82004.23
8106.67 429724.59
8188.13 50087.03
8218.33 8042529
8235.9 2252927.75
8258.4 942345.31
8278.2 831102.5
8365.47 1726765.88
8382.23 29830.58
8424.91 79444.63
8442.28 357640.16
8457.47 254845.11
8559.28 139962.22
8653.6 206016.05
8687.16 3369825
8715.73 7086155
8862.29 230657.84
8880.54 150233.48
8891.01 72209.17
8922.05 76826.66
8943.91 62295.83
9066.75 71107.45
9108.98 20993204
9157.06 3514862.75
9234.25 12751630
9270.94 338710.91
9315.38 481689.91
9333.07 531915.81
9453.15 3671769
9478.71 354037.84
9494.36 275358.78
9589.72 1434277.75
9717.34 647177.44
9736.89 84424.07
9757.21 302461.78
10073.61 442729.41
10185.61 2537573.5
10215.49 5276327.5
10241 384732.63
10257.27 1950200.5
10380.07 27502.39
10532.71 665294
10559.54 259112.16
10719.71 470873.63
10865.73 111061.23
10883.43 556979.56
10994.63 62239.44
11155.83 45102.77
11317.41 142598.64
11466.47 946946.81
11937.71 59120.39
11987.15 339925.31
12127.31 33248.31
12156.94 39541.3
12265.8 4280225.5
12353.27 4658963.5
12480.78 1877647.5
12507.81 927213.31
12697.13 74311.85
12982.14 9092277
13044.5 24594.11
13183.45 1927075.5
13269.29 170660.73
13350.89 41106.97
13491.81 96505.55
13639.61 105079.52
13695.79 109056.36
13945.24 1008052.56
14016.27 21421.22
14987.62 149744.34
15665.61 7718.65
16159.26 2908.34
16757.05 36729.07
16901.4 713791.13
19426.55 1238011.38
29751.21 410161.22
