# Supplementary material for: Identification of Cryptic Anopheles Mosquito Species by Molecular Protein Profiling
Source: PLoS One. 2013 Feb 28;8(2):e57486. doi: 10.1371/journal.pone.0057486 (PMC3585343; doi:10.1371/journal.pone.0057486)
Supplement: Dataset S1 — MALDI-TOF MS peak lists. The folder contains the 1,740 MALDI-TOF MS peak lists that were the basis of the present analysis. The file names correspond to the column “PEAKLIST” in Table S1 containing a detailed description of the specimens and its classification by the different SDA models. (ZIP) [file pone.0057486.s005.zip › Peak lists/mabr_D10_1422-2C2.txt]

"m/z" "intensity"
2001.66 34689.93
2004.96 32565.03
2008.72 35621.55
2283.89 6089.55
2556.32 308606.03
2670.16 303167.91
3278.56 69267.44
3302.25 49457.08
3808.4 237081.06
4016.07 21955.74
4021.88 181415.45
4108.15 119477.2
4179.1 299367.41
4355.98 25843.4
4533.28 253691.88
4554.44 694152.38
4561.54 30357.39
4577.68 138441.84
4616.68 330297.75
4714.85 4800.85
4719.8 13146.84
4795.21 19051.78
4808.11 15082.78
4948.03 34291.98
5046.33 79189.95
5092.74 233081.31
5117.1 12463569
5143.45 1178090.38
5156.6 15557.56
5188.03 2234533.25
5217.17 266790.84
5250.52 369828.44
5286.49 109080.55
5326.97 388490.06
5345.51 10536269
5360.45 257889.89
5370.79 63067.18
5385.99 37180.48
5415.79 100230.53
5523.86 18821.64
5552.69 105861.98
5591.93 394112.34
5608.56 88422.48
6015.4 1555843.38
6031.48 416473.25
6177.68 239359.84
6194.1 93714.95
6241.35 314214.41
6270.33 93313.73
6351.22 624183.31
6378.78 1268035.13
6492.26 964893.44
6560.08 1955492.38
6575.78 79590.66
6593.57 153139.17
6607.24 3067280
6768.49 120786.05
6785.18 75338.18
6943.57 349789.72
6968.62 102013.63
7209.87 86858.38
7290.43 53656.49
7343.87 102788.9
7523.2 483526.47
7684 1236969.38
7712.07 13516.93
7777.36 436723.94
7843.45 127994.2
7977.82 253460.02
8049.48 457839.72
8083.74 116311.6
8107.93 29527.44
8218.78 3337453
8235.95 728194.75
8258.58 355880.06
8277.84 341727.06
8365.93 82703.91
8396.18 53551.92
8558.23 202936.02
8654.22 234562.81
8687.64 42058.4
8716.36 1195548.13
8731.65 57674.61
8864.06 122271.34
8881.32 58112.34
8903.27 109294.59
9109.78 4213325
9125.27 357505.03
9158 1340650.13
9172.81 49897.1
9235.05 2578197
9250.07 142174.09
9316.19 48928.55
9333.16 38706.15
9453.09 521442.34
9590.55 651848.38
9718.48 18190.38
10072.98 595004.31
10186.64 2429170.5
10212.58 127459.25
10227.91 254507.33
10351.91 177387.28
10533.77 127920.04
10560.76 283691.88
10720.32 296110.22
10802.58 40244.4
11463.75 83791.68
11943 205924.38
12354.49 990567.13
12482.01 623723.94
12510.38 173546.25
12539.96 277038.53
12687.71 9227.17
12983.93 4018511.5
13187.16 502162.56
13493.3 205842.27
13949.61 123178.1
15661.84 12113.7
16155.07 12649.67
16909.45 74174.87
19432.75 153378.19
29716.3 229156.58
