# Supplementary material for: Identification of Cryptic Anopheles Mosquito Species by Molecular Protein Profiling
Source: PLoS One. 2013 Feb 28;8(2):e57486. doi: 10.1371/journal.pone.0057486 (PMC3585343; doi:10.1371/journal.pone.0057486)
Supplement: Dataset S1 — MALDI-TOF MS peak lists. The folder contains the 1,740 MALDI-TOF MS peak lists that were the basis of the present analysis. The file names correspond to the column “PEAKLIST” in Table S1 containing a detailed description of the specimens and its classification by the different SDA models. (ZIP) [file pone.0057486.s005.zip › Peak lists/mabr_D10_1422-2C3.txt]

"m/z" "intensity"
2001.01 126030.8
2006.26 64338.02
2009.08 47503.38
2555.68 535192.75
2670.05 606691.81
3277.08 95164.81
3301.88 251216.88
3808.3 255069.81
4014.35 24407.33
4022.73 233124.05
4107.66 194661.78
4178.13 235042.88
4356.97 88819.83
4533.38 249426.86
4553.53 928714.5
4561.13 50749.84
4577.88 79673.03
4616.37 589270.13
4717.94 10697.35
4727.13 30275.76
4794.69 35794.66
5046.13 104213.24
5093.18 481174.25
5117 19346612
5143.36 2118363.25
5156.61 55959.86
5188.15 2617316.5
5217.29 268884.28
5250.54 673047.69
5284.76 77979.69
5328.41 643785
5345.42 17485608
5360.47 402113.5
5371.36 130727.39
5387.67 21996.91
5416.36 129760.76
5523.1 66659.09
5552.72 161862.28
5591.62 615214.88
5608.14 105694.81
6015.08 2996307.25
6031.05 674584.38
6044.01 30015.49
6177.72 357831.06
6193.9 155341.2
6241.27 694404.44
6255.16 94948.39
6264.67 81712.74
6350.66 726933.19
6378.94 1533354.38
6492.31 1539486.5
6559.88 2547548.25
6575.71 69403.79
6593.26 119727.14
6607.16 3996017.25
6622.55 108099.63
6768.17 134886.05
6784.61 118609.48
6943.88 372471
6975.7 202950.13
7210.7 68164.23
7289.98 157171.47
7343.94 104531.18
7430.29 35241.66
7523.4 883456.5
7683.82 1549443.63
7777.3 720051.13
7793.21 25277.94
7843.27 216277.42
7977.37 404144.75
8049.16 613716.13
8083.56 193373.58
8107.47 48868
8218.6 5221941.5
8236.04 931599.5
8258.27 816259.38
8278.21 553390.19
8365.75 168900.03
8396.55 166879.22
8558.33 337770.56
8654.04 253035.09
8687.61 169709.16
8716.61 1853883.38
8730.63 77599.99
8863.46 100441.85
8881.57 209821.39
8900.68 228484.52
9109.61 5360003
9124.95 342078.44
9157.55 1860145.38
9235.03 4036500
9249.18 182494.53
9315.45 35393.73
9452.93 773341.38
9590.68 1290633.13
9718.77 38705.65
9756.85 33161.68
10073.57 602356
10186.64 3970991.25
10211.97 161527.92
10227.3 378854.66
10352.22 572667.69
10533.31 124112.65
10560.3 282995.88
10720.02 161547.22
11318.87 55699.07
11467.15 115183.86
11943.36 214889.47
11962.41 47332.49
12354.03 1525466.13
12482.22 1448518.38
12508.58 142460.08
12540.01 414210.78
12687.43 29593.07
12983.82 7184786.5
13186.18 941358.63
13271.69 23251.44
13387.86 12149.23
13493.2 178655.39
13644.52 16545.97
13946.5 334377
15657.46 7424.74
16158.26 16822.91
16906.67 53563.87
19430.25 344392.88
29641.53 433885.22
