# Supplementary material for: Identification of Cryptic Anopheles Mosquito Species by Molecular Protein Profiling
Source: PLoS One. 2013 Feb 28;8(2):e57486. doi: 10.1371/journal.pone.0057486 (PMC3585343; doi:10.1371/journal.pone.0057486)
Supplement: Dataset S1 — MALDI-TOF MS peak lists. The folder contains the 1,740 MALDI-TOF MS peak lists that were the basis of the present analysis. The file names correspond to the column “PEAKLIST” in Table S1 containing a detailed description of the specimens and its classification by the different SDA models. (ZIP) [file pone.0057486.s005.zip › Peak lists/mabr_D10_1422-2D4.txt]

"m/z" "intensity"
2002.3 43490.53
2004.45 27993.43
2008.15 28618.35
2555.32 288814.69
2670.14 435214.63
3279.42 17058.48
3303.37 236065.16
3314.26 201840.34
3531.31 31381.44
3854.83 118995.74
4014.67 70515.59
4108.84 298949.59
4118.08 12734.4
4127.53 156961.02
4357.66 146039.14
4533.56 672039.75
4554.21 2905526.75
4578.16 252095.31
4617.16 647942.19
4666.68 18040.77
4725.43 13282.27
4806.29 63084.92
4829.33 30106.04
4844.68 79185.88
5000.82 27867.91
5095.02 63022.6
5117.45 14965355
5143.48 2377905.25
5155.65 139850.92
5188.27 2436653.25
5216.54 336195.13
5251.3 2000438.5
5266.65 128736.66
5278.76 173469.06
5285.63 85051.42
5326.87 181341.22
5345.96 18611598
5360.24 62892.46
5371.35 642344.19
5385.01 194930.88
5508.13 31431.18
5552.46 320331.41
5591.81 1411160.38
5613.72 36806.1
6015.7 1521162.63
6029.8 3195486.25
6043.8 66203.38
6056.06 213718.7
6134.73 966909.63
6177.97 1302726.38
6241.04 534407.88
6255.28 267284.06
6265.26 94714.41
6351.13 375620.81
6379.05 924612.06
6412.67 22220.47
6492.65 1214986.75
6560.34 2648891.25
6593.46 338542.56
6607.61 6883571
6622.51 29251.4
6635.84 37609.44
6769.47 274128.5
6785.55 161926.25
6813.53 247004.3
6850.64 23133.16
6943.55 570517.44
6967.59 422108.78
7209.95 286436.94
7290.76 286205.41
7344.07 525808.63
7430.8 396063.47
7476.05 400940.66
7496.45 332224.31
7537.2 796496.13
7575.05 158386.44
7683.91 1065874
7712.5 3203484.25
7738.77 546879.5
7763.23 133351.7
7777.52 355119.09
7843.48 1315904.13
7902.64 81265.52
7978.38 242538.31
8015.17 921224.56
8082.93 1371493.88
8107.12 183815.86
8218.78 7353850.5
8236.76 1132233.63
8258.44 2129820.75
8279.06 656477.5
8367.01 309103.13
8424.8 47846.41
8442.86 126106.44
8464.13 252396.16
8557.91 113240.99
8654.73 92928.12
8688.15 73767.11
8716.31 2582357.5
8902.63 84250.03
8944.9 32764.54
9067.31 155410.41
9109.69 18417564
9157.91 2603545.75
9234.95 5789607.5
9272.36 315943.47
9316.37 513952.31
9333.63 552011.94
9453.41 764375.63
9590.85 615438.31
9718.19 432898.53
9736.55 114584.8
9754.49 123532.7
9998.78 682872.56
10014.4 41625.24
10072.19 212016.22
10199.64 27549.9
10216.32 2325022.75
10242.3 105822.97
10533.85 1474990
10559.45 292001.19
10720.23 163022.55
10757.57 104065.8
10884.57 133821.83
11233.23 58455.06
11468.41 40594.52
11939.17 88350.95
11964.95 48651.43
12160.05 22160.57
12266.59 3822201.5
12353.4 4080640.5
12480.9 1546364.88
12509.61 735962
12982.92 5703638
13043.56 26534.8
13186.3 1245103.63
13269.54 58751.08
13383.43 60884.84
13693.56 5181.52
13947.59 155425.36
14990.18 89448.05
15604.54 5162.63
16158.04 49763.69
16914.75 31645.06
19426.69 793414.88
20390.88 13515.18
29782.09 287707.19
