# Supplementary material for: Identification of Cryptic Anopheles Mosquito Species by Molecular Protein Profiling
Source: PLoS One. 2013 Feb 28;8(2):e57486. doi: 10.1371/journal.pone.0057486 (PMC3585343; doi:10.1371/journal.pone.0057486)
Supplement: Dataset S1 — MALDI-TOF MS peak lists. The folder contains the 1,740 MALDI-TOF MS peak lists that were the basis of the present analysis. The file names correspond to the column “PEAKLIST” in Table S1 containing a detailed description of the specimens and its classification by the different SDA models. (ZIP) [file pone.0057486.s005.zip › Peak lists/mabr_D10_1422-2E1.txt]

"m/z" "intensity"
2001.67 219547.16
2004.43 31101.8
2007.25 38954.76
2541.88 184931.45
2670.35 401265.78
3278.8 15522.85
4122.6 55759.88
4237.84 453325.53
4370.84 575914
4525.57 1907851.25
4540.94 305176.06
4631.04 1104911.5
4725.74 36263.41
5053.19 346117.34
5089.77 15985960
5115.73 2558405.25
5127.55 176527.58
5136.26 52115.6
5198.11 532358.75
5238.9 4397281.5
5264.47 238964.59
5314.38 76997.08
5346.29 18130210
5362 161256.89
5371.9 480218.13
5384.68 222084.23
5553.02 251548.97
5587.77 32403.95
6074.19 2402545
6135.09 2558094.25
6154.86 126860.46
6255.05 307280.72
6271.69 630041.56
6337.39 3468844
6360.72 64406.08
6376.3 563599.94
6464.62 2884131
6561.08 3007447.5
6576.78 32770.02
6589.33 2564603.25
6910.95 46014.1
7161.86 88595
7211.89 120468.3
7468.8 42567.85
7538.78 63562.99
7684.86 1053080.5
7772.39 2026532.63
7808.7 21653.54
7862.14 1571871.25
7877.19 23844.83
7883.46 82953.66
7991.02 227365.14
8004.99 396789.63
8020.98 24748.97
8048.44 178222.42
8231.61 1273930.13
8246.19 2052597.63
8261.2 164894.63
8291.67 397890.16
8368.28 669954.31
8460.15 56808.69
8477.15 4948528
8558.23 1475567.5
8614.58 340313.78
8743.28 6843830
8781.24 149043.8
8888.37 471624.28
8954.18 242044.41
9052.64 11546333
9083.81 2395147
9108.87 37704.09
9263.59 8821839
9453.16 967925.44
9469.09 48717.13
9504.48 755964.06
9670.93 255966.2
9681.86 112380.82
9709.51 110456.45
9836.58 34883.09
9863.26 181378.78
10107.39 6916270
10175.75 69390.15
10256.65 79644.9
10274.6 1987382.88
10313.3 73613.55
10723.71 257259.53
10808.63 153772
10926.19 149851.23
10952.42 12822.43
11286.69 437982.44
11322.13 343762
11485.05 499250.88
12268.18 11718043
12507.01 1405566.63
12540.62 1394302.25
12684.64 3788627.75
12716.79 62005.62
12927.47 10491742
13183.64 339373.56
13272.41 56918.76
13640.48 127063.85
13820.66 129807.45
13928.38 65318.3
15513.08 169693.06
16337.34 9312.57
16581.43 25282.77
16919.6 31743.36
19363.1 301748.91
29721.07 459557.53
