# Supplementary material for: Identification of Cryptic Anopheles Mosquito Species by Molecular Protein Profiling
Source: PLoS One. 2013 Feb 28;8(2):e57486. doi: 10.1371/journal.pone.0057486 (PMC3585343; doi:10.1371/journal.pone.0057486)
Supplement: Dataset S1 — MALDI-TOF MS peak lists. The folder contains the 1,740 MALDI-TOF MS peak lists that were the basis of the present analysis. The file names correspond to the column “PEAKLIST” in Table S1 containing a detailed description of the specimens and its classification by the different SDA models. (ZIP) [file pone.0057486.s005.zip › Peak lists/mabr_D10_1422-2E2.txt]

"m/z" "intensity"
2002.37 69554.13
2541.27 230047.88
2670.45 550982.81
3277.32 147680.67
3765.9 21586
3839.63 68594.76
3890.05 10550.5
4120.15 70365.3
4182.18 16467.64
4236.65 238597.7
4369.46 174226.95
4524.9 1588228.38
4540.88 148223.38
4629.66 1016217.81
4714.77 19983.55
4724.47 170448.23
4735.63 5086.28
4748.66 17489.74
5052.7 68487.59
5088.74 8067203
5114.7 1304035
5126.2 14952.04
5136.1 88625.71
5197.75 154348.64
5237.56 2377523.75
5264.01 141177.41
5313.82 65507.59
5329.16 64979.91
5345.4 12858630
5361 237823.61
5371.79 329680.25
5417.57 29352.34
5448.01 9167.85
5551.82 236862.95
5742.56 14427.13
6073.51 1336938.25
6134.18 2160464.25
6157.73 42778.07
6237.42 58880.81
6253.8 361504.66
6270.32 547237
6335.91 1526587.88
6360.68 17619.58
6374.82 213112.27
6463.87 1214192
6560.35 2498204.5
6575.69 73947.91
6588.6 1533533.63
6601.65 43776.8
6612.76 7901.25
6786.47 49617.86
6909.64 60436.03
7160.7 58285.34
7212.91 113717.78
7471.32 26454.36
7537.03 30110.23
7684.3 1450517.75
7771.71 245134.69
7782.44 273227.03
7861.74 847201.06
7876.53 55007.58
7990.24 80211.73
8004.88 94046.44
8048.61 85176.06
8231.28 520658.84
8245.86 781341.88
8262.78 60658.91
8282.05 31245.22
8291.75 111594.55
8367.15 426005.81
8462.07 75595.98
8476.86 1946275.88
8557.67 464856.13
8614.6 158636.86
8637.33 67138.37
8742.9 1869848.13
8759.48 85219.58
8887.73 378415.19
8928.7 31694.76
8954.83 129637.95
9009.78 59400.03
9052.31 7620220.5
9067.61 182886.64
9083.49 1232588.63
9215.09 40318.97
9263.3 6257558
9453.06 848860.56
9469.57 65475.19
9480.97 55538.62
9503.07 275821.25
9671.3 98454.59
9682.38 122188.88
9709.6 81470.27
9862.93 67149.54
10107.72 1717356.13
10123.28 132184.31
10176.08 24289.49
10257 103469.05
10274.81 1062087.5
10312.44 16121.74
10560.09 55290.91
10682.53 79633.93
10724.33 318990.91
10809.26 112366.71
10924.81 109451.29
10944.13 22272.18
10956.07 22505.8
11287.11 207310.78
11320 230979.38
11484.71 285265.91
12268.48 7937700.5
12474.63 55996.63
12508.04 997827.5
12541.32 1219537
12686.05 1609874.63
12928.6 4077721.25
13183.62 307089.38
13272.76 40638.3
13572.75 46215.99
13637.22 85143.05
13819.71 96315.24
13929.93 84885.18
14880.71 8367.02
15512.79 64209.54
16340.09 13462.41
16580.38 55957.25
16785.05 23888.38
16925.05 84031.77
19360.03 221750.89
29692.1 189328.88
