# Supplementary material for: Identification of Cryptic Anopheles Mosquito Species by Molecular Protein Profiling
Source: PLoS One. 2013 Feb 28;8(2):e57486. doi: 10.1371/journal.pone.0057486 (PMC3585343; doi:10.1371/journal.pone.0057486)
Supplement: Dataset S1 — MALDI-TOF MS peak lists. The folder contains the 1,740 MALDI-TOF MS peak lists that were the basis of the present analysis. The file names correspond to the column “PEAKLIST” in Table S1 containing a detailed description of the specimens and its classification by the different SDA models. (ZIP) [file pone.0057486.s005.zip › Peak lists/mabr_D10_1422-2E4.txt]

"m/z" "intensity"
2002.12 3955.67
2006.02 53828.99
2542.09 275852.06
2617.14 9049.06
2670.74 826203.56
3032.83 19793.7
3166.01 37420.59
3278.37 170574.92
3290.59 41810.71
3313.72 19757.86
3763.96 1638.8
3839.8 57868.85
3891.16 35515.53
3928.72 32788.02
4123.3 76323.85
4184.37 16380.3
4237.78 429665.94
4370.5 399765.53
4524.94 2267107
4541.22 135351.92
4630.72 1619998.38
4649.85 24964.25
4724.19 197282.05
4749.1 34100.46
5053.03 422281.91
5089.39 13738180
5115.46 2364783.25
5129 99057.03
5135.13 76754.97
5196.99 226509.81
5238.21 3996823.5
5255.51 16508.18
5264.66 278084.91
5314.68 223403.53
5329.59 93823.33
5345.93 22117006
5360.88 359645.22
5371.11 629933.88
5384.77 96747.99
5417 65800.39
5508.13 19558.13
5552.24 388980.81
5588.45 97096.73
5659.4 18719.64
6073.68 2811229
6134.82 2820767.25
6157.42 162787.22
6237.7 39344.31
6254.8 532990.38
6270.96 782181.75
6336.78 3081841.25
6361.31 35347.22
6376.3 562771.63
6464.38 2374526.25
6560.62 3773746.25
6575.95 81003.03
6588.87 2504868.5
6603.26 116244.75
6615.35 15252.83
6786.11 77936.15
6814.84 35801.85
6910.89 129356.06
7161.2 97534.45
7213.15 212395.5
7469.73 70158.33
7538.29 53979.27
7684.65 1671326.63
7772.18 433058.53
7782.25 303118.69
7861.81 1676683.38
7877.8 154047.14
7990.98 119428.45
8005.35 191827.78
8022.69 23831.29
8048.67 221808.61
8231.6 913739.19
8246.46 1435897.88
8262.56 128311.84
8291.8 296759.25
8367.6 830068.19
8461 122802.7
8477.17 4014706.5
8504.99 46377.92
8558.12 975004.5
8614.9 319686.44
8638.33 101359.58
8743.2 3523274
8759.22 64834.73
8887.88 553769.63
8930.12 53771.64
8953.98 293484.28
9010.49 59869.88
9052.45 11481085
9067.46 178900.28
9083.63 2005789.25
9214.78 43664.97
9263.58 9042100
9292.07 117457.25
9452.88 1354801.25
9469.54 101654.12
9503.77 782075.5
9670.96 171095.84
9682.34 277361.78
9709.55 123516.02
9864.52 127997.04
10107.79 4571315.5
10133.18 112553.48
10176.92 80844.61
10257.22 144872.17
10275.03 2093380
10312.97 55774.54
10559.83 89668.85
10682.57 47891.34
10724.99 323929.5
10809.3 275686.66
10925.94 156906.13
10943.53 20056.56
10954.68 29037.56
11287.43 289980.59
11320.64 432727.09
11485.35 559781.06
12007.82 25075.46
12268.42 11617000
12474.72 61025.27
12507.62 1913653.5
12541.24 1869548.88
12685.45 3546873.25
12928.15 8335513.5
13183.84 399004.91
13273.15 108053.71
13354.25 24326
13641.45 144483.97
13820.43 255789.95
13930.46 109514.7
14882.85 12011.86
15514.93 131092.77
16347.23 5136.05
16583.11 77759.51
16792.06 21884.18
16922.12 145127.39
18423.38 6915.33
19358.82 595403.5
29697.1 360459.38
