# Supplementary material for: Identification of Cryptic Anopheles Mosquito Species by Molecular Protein Profiling
Source: PLoS One. 2013 Feb 28;8(2):e57486. doi: 10.1371/journal.pone.0057486 (PMC3585343; doi:10.1371/journal.pone.0057486)
Supplement: Dataset S1 — MALDI-TOF MS peak lists. The folder contains the 1,740 MALDI-TOF MS peak lists that were the basis of the present analysis. The file names correspond to the column “PEAKLIST” in Table S1 containing a detailed description of the specimens and its classification by the different SDA models. (ZIP) [file pone.0057486.s005.zip › Peak lists/mabr_D10_1422-2F2.txt]

"m/z" "intensity"
2002.14 24311.34
2005.29 17349.07
2009.13 15449.85
2011.62 25393.29
2556.36 306078.19
2570.95 22241.5
2670.72 507212.06
2793.61 43029.53
3005.41 130771.63
3278.1 165992.06
3301.18 163197.19
3314.05 30542.58
3670.26 24802.26
3808.25 174120.78
3840.01 17370
3854.35 27474.02
3919.41 9066.49
4011.31 7117.26
4016.73 11673.3
4022.44 159119.11
4108.6 192338.25
4116.5 6081.78
4127.78 100885.15
4181.78 6127.43
4356.3 83807.35
4533.37 254632.84
4554.02 1869371.75
4577.96 51603.63
4617.05 830708.75
4725.52 82095.42
4794.51 34419.75
4806.27 18144.96
4842.35 3238.78
5008.95 6686.54
5093.25 163134.5
5117.17 11567932
5143.3 2236969.5
5154.4 30513.9
5188.2 1106654.88
5216.57 310018.84
5250.57 1072714.13
5285.55 245056.44
5327 355385.03
5345.65 14731370
5360.7 130016.28
5371.59 503758
5386.56 52545.76
5415.81 43313.23
5506.79 26541.06
5551.9 220192.47
5591.8 2088248.5
5608.99 14707.36
5618.33 69559.48
5996.2 231285.47
6015.29 3147760.75
6031.37 82706.95
6041.75 187751.33
6134.42 162812.86
6177.54 733159.06
6222.22 49333.41
6240.48 472860.53
6255.31 204283.72
6348.28 276900.63
6361.45 90941.77
6378.7 250824.42
6492.29 1089550.13
6560.09 2600437.25
6592.72 383022.47
6607.24 4806225
6622.38 99872.76
6769.08 169361.2
6784.65 253120.5
6813 58400.8
6849.98 59700.14
6867.14 22813.51
6942.75 511937.94
6959.4 28187.1
6974.06 209652.33
7210.38 54322.25
7289.39 253904.09
7343.33 539562.31
7430.44 294835.47
7474.38 74982.88
7522.87 201957.34
7536.68 255602.98
7573.62 39685.7
7683.64 1273680.75
7711.97 741439.63
7738.76 40857.71
7762.02 236472.7
7777.51 549988
7843.46 1007167.63
7977.8 191503.23
8023.19 804491.94
8082.75 427726.25
8218.3 4201701
8236.41 645068.75
8257.96 1141849.5
8278.3 307063.91
8365.41 406545.28
8442.08 98506.88
8464.3 348587.06
8557.94 491911.53
8653.63 148935.22
8716.04 1528747.25
8881.38 62933.51
8902.19 48620.38
8945.6 55440.64
9109.22 8965210
9124.71 134508.86
9157.15 1012204.25
9234.47 5282244
9270.86 221751.72
9315.73 229877.34
9333.28 268654.06
9453.04 805031
9477 47109.74
9589.88 699842.88
9717.78 173671.34
9737.78 144686.61
9757.79 356047.25
10072.04 442327.5
10186.13 363510.19
10216.16 60007.93
10257.78 423322.44
10292.79 47986.84
10533.02 482303.91
10559.08 198934.19
10865.84 188025.02
10882.44 24851.25
11156.05 81953.79
11231.19 20524.33
11318.71 44120.32
11430.97 11729.69
11466.63 86273.05
11987.89 602464.13
12031.33 23687.95
12266.33 556532.94
12353.12 2094846.75
12480.44 912231
12509.14 419607.34
12659.05 155274.7
12682.2 1380.47
12982.23 4351590.5
13185.23 741490.25
13270.53 31416.19
13303.59 103037.02
13491.98 115120.66
13695.75 26834.48
13933.64 687209
14989.56 64242.46
16896.49 123816.7
19428.99 311044.5
20404.5 6473.68
29667.14 215102.86
