# Supplementary material for: Identification of Cryptic Anopheles Mosquito Species by Molecular Protein Profiling
Source: PLoS One. 2013 Feb 28;8(2):e57486. doi: 10.1371/journal.pone.0057486 (PMC3585343; doi:10.1371/journal.pone.0057486)
Supplement: Dataset S1 — MALDI-TOF MS peak lists. The folder contains the 1,740 MALDI-TOF MS peak lists that were the basis of the present analysis. The file names correspond to the column “PEAKLIST” in Table S1 containing a detailed description of the specimens and its classification by the different SDA models. (ZIP) [file pone.0057486.s005.zip › Peak lists/mabr_D10_1422-2F3.txt]

"m/z" "intensity"
2003 117342.95
2007.03 57633.52
2009.99 6923.89
2556.11 340791.84
2670.23 574027.75
2792.4 18173.29
3005.46 76235.14
3277.55 172508.92
3301.57 151687.64
3313.32 33263.76
3809.04 196869.48
4014.11 19430.5
4017.06 5147.94
4022.77 216704.48
4108.26 227815.22
4127.43 104764.84
4356.83 79048.13
4533.61 257178.25
4554.25 1963427.63
4578.4 32223.47
4617.29 955445.75
4727.41 96654.09
4794.02 13647.45
5093.27 191833.64
5117.31 13892465
5143.33 2791599
5154.64 70449.5
5188.44 1225137.13
5216.38 388149.81
5250.48 1014379.31
5286.56 186949.61
5328.23 469193.78
5345.56 16986264
5361.6 88682.9
5371.17 604317.13
5385.16 93959.95
5415.61 21256.07
5508.04 25520.97
5552.25 238763.77
5591.82 2278822.75
5608.11 39709.48
5618.8 100114.86
5648.89 33922.31
5996.34 289214.03
6015.3 4005621.5
6031.5 72019.69
6041.18 213953.67
6134.78 136970.8
6177.67 815529.81
6219.99 50126.69
6241.44 317207.13
6248.2 9207.59
6254.73 124962.73
6347.93 296407.59
6361.82 87315.85
6378.59 443183.47
6492.29 1105401.5
6559.98 2801359.75
6585.9 52059.28
6592.61 75232.48
6607.24 4803314
6621.9 82231.95
6768.95 230671.48
6784.53 304156.31
6813.62 46584.62
6849.11 33468.48
6857.94 36228.1
6866.52 8410.08
6943 515784.38
6961.03 28676.45
6968.04 69241.04
6975.57 86289.76
7210.25 87699.16
7289.38 262104.19
7343.32 478902.13
7430.3 251450.42
7475.27 95607.36
7522.6 260592.47
7536.8 351653.75
7574.91 20218.82
7683.5 1164686.38
7712.22 775559.5
7738.61 68796.27
7762.01 275500.91
7777.23 668119
7843.31 1121164.75
7977.91 158283.89
8015.1 113516.74
8023.17 263753.31
8082.32 434420.56
8218.41 4408755
8236.39 605135.44
8257.93 1427840.25
8277.86 325381.09
8365.52 330118.41
8442.33 45979.48
8462.06 263206.69
8558.05 370719.25
8653.88 80269.17
8716.01 1432240.88
8881.63 43330.62
8902.3 36962.18
8945.13 39340.53
9109.18 11651755
9157.11 1080969.25
9234.43 6229749.5
9271.4 180043.69
9315.4 246536.14
9332.94 273688.38
9452.99 850312.44
9477.24 46219.88
9589.83 703613.94
9717.58 175792.8
9738.32 108470.91
9757.74 373455.75
10071.83 445855.94
10185.77 432730.5
10215.19 87957.98
10257.26 451686.47
10293.18 20470.66
10532.8 459936.22
10559.17 164887.55
10865.77 114536.29
11155.81 87952.49
11229.83 16252.71
11321.19 21470.71
11429.76 32360.13
11467.67 79294.68
11988.29 629814.94
12265.73 463119.59
12352.85 2030320.5
12481.01 914325.56
12508.36 434977.47
12658.77 145384.73
12982.28 4874124.5
13044.11 25844.31
13184.59 748902.94
13302.77 66083.59
13491.16 66428.66
13695.44 40539.93
13943.07 737424.56
14983.7 34240.59
16902.73 105442.01
19424.55 311593.09
29795.82 265489.59
