# Supplementary material for: Identification of Cryptic Anopheles Mosquito Species by Molecular Protein Profiling
Source: PLoS One. 2013 Feb 28;8(2):e57486. doi: 10.1371/journal.pone.0057486 (PMC3585343; doi:10.1371/journal.pone.0057486)
Supplement: Dataset S1 — MALDI-TOF MS peak lists. The folder contains the 1,740 MALDI-TOF MS peak lists that were the basis of the present analysis. The file names correspond to the column “PEAKLIST” in Table S1 containing a detailed description of the specimens and its classification by the different SDA models. (ZIP) [file pone.0057486.s005.zip › Peak lists/mabr_D10_1422-2H2.txt]

"m/z" "intensity"
2000.07 67447.66
2008.06 79279.44
2283.85 81697.95
2486.2 11557.71
2555.85 100731.44
2632.56 41902.54
2670.6 21365
3277.99 182544.5
3414.96 16171.12
3531.14 22964.06
3808.52 683568.13
3839.44 50989.15
4014.25 13886.52
4023.57 504297.78
4417.66 28518.77
4508.74 1743.79
4533.17 396559.03
4553.31 55213
4560.3 9650.56
4716.45 121016.27
4727.39 5432.27
4794 96079.79
4805.76 82911.52
4878.27 16396.24
5045.8 481865.44
5061.49 34649.34
5117.08 6943683.5
5145.37 392271.78
5188.44 274510.97
5250.38 836753.56
5286.12 213969.52
5327.25 8610.44
5345.57 2568063.75
5360.4 35742.87
5591.83 1165679.88
5608.13 1057645.38
5623.65 281555.25
5780.91 68729.29
6015.22 197352.09
6031.54 109469.94
6241.01 270867.22
6251.21 25125.49
6262.73 266036.09
6344.87 521983.94
6379.01 266183.59
6492.35 889500.69
6560.16 996156.88
6576.34 50105.13
6606.82 452827.91
6943.46 25930.93
6967.62 273836.38
6975.77 66916.09
7210.34 50563.49
7392.27 36301.16
7523.1 138819.78
7683.88 2134051.25
7700.34 47971.09
7711.81 248413.91
7762.39 26412.96
7778.28 132426.97
7848.49 31963.18
7977.38 97747.35
8015.24 802967.56
8188.1 67408.29
8218.97 720877.88
8236.13 283990.41
8259.72 27697.96
8365.95 110711.51
8654.19 262112.17
8899.37 39513.49
9109.67 610969.56
9125.73 104987.22
9158.03 119707.59
9235.5 212061.25
9258.89 140239.63
9451.75 329907.22
9590.5 874174.06
9618.16 36042.95
9758.27 565784.75
10072.39 328693.88
10085.95 57448.66
10216.96 787524.75
10295.43 11289.5
10559.6 42228.64
10718.5 83323.75
11156.6 150932.25
11319.28 96766.86
11938.23 82636.22
11965.65 47375.61
12481.57 656044.06
12506.58 24414.98
12523.71 690833.25
12686.56 609841.31
12983.22 3478540
13061.87 53807.75
13187.96 123028.25
13305.47 181651.53
13382.66 49407.6
13684.67 1897.61
13937.17 970026.56
14782.21 122056.46
15660 25351.49
29648.53 5507.46
29730.28 219632.56
