# Supplementary material for: Identification of Cryptic Anopheles Mosquito Species by Molecular Protein Profiling
Source: PLoS One. 2013 Feb 28;8(2):e57486. doi: 10.1371/journal.pone.0057486 (PMC3585343; doi:10.1371/journal.pone.0057486)
Supplement: Dataset S1 — MALDI-TOF MS peak lists. The folder contains the 1,740 MALDI-TOF MS peak lists that were the basis of the present analysis. The file names correspond to the column “PEAKLIST” in Table S1 containing a detailed description of the specimens and its classification by the different SDA models. (ZIP) [file pone.0057486.s005.zip › Peak lists/mabr_D10_1422-2H3.txt]

"m/z" "intensity"
2004.84 12948.07
2008.54 7245.47
2282.51 38780.79
2555.2 235745.7
3276.01 209524.42
3530.15 15476.99
3808.04 920554.13
3839.24 81641.58
4012.77 16126.31
4022.2 826867.13
4179.35 7952.54
4417.93 33798.29
4507.83 20455.1
4532.47 672197.5
4553.93 24257.83
4713.11 104972.4
4793.68 125584.2
4806.06 78566.52
4877.75 27142.06
5044.9 587028.5
5116.63 13030381
5143.85 973189.44
5188.43 382815.63
5249.95 1228131.13
5286.37 247484.42
5328.38 86471.51
5344.84 4528751
5360.12 48432.5
5591.39 1831825.5
5607.8 1630467.13
5622.99 502994
5780.75 82738.1
6014.54 331161
6031.68 129561.91
6240.86 455151.97
6252.14 64699.98
6262.47 522548.28
6344.27 504855.34
6363.31 92293.48
6377.82 252905.56
6492.15 1466484.75
6559.98 1399015.13
6575.07 27548.8
6606.78 804780.44
6947.39 51756.23
6967.31 943493
7210.36 22649.07
7523.73 281230.53
7574.76 56031.36
7588.1 83851.06
7683.91 3091524.75
7699.98 36629.69
7711.98 252156.89
7762.18 70582.36
7778.2 181630.48
7848.83 34930.38
7978.03 173843.39
8015.37 1041307.19
8189.09 153754.67
8218.88 1297741
8236.19 528532.63
8259.51 83490.1
8277.95 42654.13
8366.33 222490.41
8654.1 463634.28
8899.92 20049.15
9110 746388
9125.2 121640.82
9157.94 157618.08
9235.43 336549.28
9259.7 142313.45
9451.61 659113.31
9590.83 1654677.5
9619.39 31057.67
9758.8 964721.31
10073.33 801486.13
10217.05 1536482.25
10560.56 36227.71
10718.59 89060.94
11157.93 253300.28
11320.02 162371.5
11939.51 147258.31
11964.8 96825.13
12482.54 1165709.63
12524.36 1875071.25
12687.93 946189.63
12984.53 6350398
13065.27 64488.49
13190.72 175178.75
13306.2 294722
13386.19 55162.1
13692.73 37340.04
13937.94 1767075.25
14781.06 173124.27
15657.21 44034.77
29694.29 16777.61
29746.6 350887.59
