# Supplementary material for: Identification of Cryptic Anopheles Mosquito Species by Molecular Protein Profiling
Source: PLoS One. 2013 Feb 28;8(2):e57486. doi: 10.1371/journal.pone.0057486 (PMC3585343; doi:10.1371/journal.pone.0057486)
Supplement: Dataset S1 — MALDI-TOF MS peak lists. The folder contains the 1,740 MALDI-TOF MS peak lists that were the basis of the present analysis. The file names correspond to the column “PEAKLIST” in Table S1 containing a detailed description of the specimens and its classification by the different SDA models. (ZIP) [file pone.0057486.s005.zip › Peak lists/mabr_D10_1422-2I2.txt]

"m/z" "intensity"
2002.95 310506.09
2010.08 27407.89
2283.49 1022593.56
2485.46 127296
2513.22 298100.06
2607.09 542094.38
2617.53 34105.01
2630.06 46601.23
2633.14 84354.48
2670.24 709840.25
2872.19 223084.59
2968.15 33694.81
3020.39 191191.13
3160.83 69123.02
3174.93 926557.38
3232.97 81461.88
3341.06 74846.48
3896.25 225993.97
3906 25243.35
4087.73 283140.41
4158.67 95863.7
4355.81 541005.69
4444.73 51621.14
4467.68 540378.81
4539.6 1492713.13
4554.28 114071.58
4601.1 430792.81
4700.09 1203727.75
4716.98 76618.72
4975.7 36908.3
5031.66 8636668
5047.64 1161283.5
5095.53 202771.8
5104.86 985031.38
5126.98 66614.3
5217.77 13196890
5238.06 3926614.5
5264.17 3162848.25
5329.17 427912.16
5345.07 14206932
5424.16 210895.03
5443.63 33678.24
5461.37 131004.73
5551.71 250993.33
5966.64 2099188.25
6018 159606.91
6045.28 4751458.5
6209.66 831514
6262.17 315586.13
6289.76 110108.7
6321.83 2931173.5
6448.25 1680893.5
6511.32 1449717.25
6528.29 231823.23
6561.32 221999.41
6594.92 1225452.38
6735.24 193921.5
6907.19 27160.88
7151.34 27586.82
7256.19 113350.65
7515.09 420773.09
7621.13 388416.84
7682.84 409715.41
7796.15 2614216.25
7811.53 220210.72
7941.42 156924.7
8047.45 16391.69
8064.96 1645540.5
8177.65 2673967.75
8195.71 755311.56
8238.3 326866.34
8278.27 15417.82
8336.83 85562.63
8370.44 465367
8385.01 105100.52
8402.33 63616.63
8559.51 630184.94
8602.75 170711.27
8652.67 287440.25
8714.22 5640071.5
8892.24 1224940.38
8919.44 139582.03
8936.03 107758.25
8952.21 145462
9080.21 5995045
9094.95 184721.56
9110.99 639670.63
9203.5 3791098.25
9286.78 154573.55
9303.71 268691.41
9318.05 12548.78
9455.77 45738.86
9526.7 108825.04
9561.9 372804.47
9623.64 153778.95
9727.74 2063536.25
10189.99 833005.44
10203.18 827123.38
10254.49 224069
10412.88 320803.03
10777.21 890622.31
10922.93 1649158.63
11146.69 74504.7
11318.5 79497.09
11500 451531.09
12035.05 739347
12421.13 1520221.38
12521.71 1472668.88
12576.87 1020931.56
12895 6826744
13120.99 1247994.13
13269.97 76861.02
13465.57 257542.2
13647.16 158112.77
13810.73 109390.15
16734.31 238071.88
16910.9 73786.53
19431.65 1669002.38
19648.62 74584.67
29731.49 328201.19
