# Supplementary material for: Identification of Cryptic Anopheles Mosquito Species by Molecular Protein Profiling
Source: PLoS One. 2013 Feb 28;8(2):e57486. doi: 10.1371/journal.pone.0057486 (PMC3585343; doi:10.1371/journal.pone.0057486)
Supplement: Dataset S1 — MALDI-TOF MS peak lists. The folder contains the 1,740 MALDI-TOF MS peak lists that were the basis of the present analysis. The file names correspond to the column “PEAKLIST” in Table S1 containing a detailed description of the specimens and its classification by the different SDA models. (ZIP) [file pone.0057486.s005.zip › Peak lists/mabr_D10_1422-2I3.txt]

"m/z" "intensity"
2000.07 96528.09
2003.36 41258.58
2005.11 17990.83
2007.26 59453.06
2283.29 1884836
2487.73 121173.64
2512.8 337157.34
2606.52 1518947.63
2615.18 46542.29
2617.49 43103.69
2632.33 248642.39
2669.97 1656716.13
2872.72 557237.88
2968.69 85151.58
2982.12 48175.95
3020.86 525999.69
3158.78 700998.81
3175.34 1529667.38
3232.78 289908
3341.74 547450.13
3550.66 16235.08
3896.64 435640.38
4031.32 143479.69
4088.04 778668.75
4096.2 123095.3
4158.11 446730.41
4183.8 80046.56
4280.87 19314.63
4299.26 161908.39
4355.75 1027661.81
4363.88 113688.88
4445.57 239263.86
4468.52 1256080.63
4539.14 1653794.88
4554.93 658128.38
4601.35 401873.81
4621.13 17632.86
4700.04 2104213.25
4716.21 131459.64
4975.13 38074.82
5031.3 11968775
5047.18 1895195
5094.32 567542.88
5101.61 209567.8
5107.5 78786.66
5127.26 154757.2
5217.52 30220708
5237.71 10187229
5263.92 3628065.5
5329.15 1091090.75
5344.94 25349788
5359.65 578271.38
5372.19 39159.78
5386.06 283836.69
5423.7 776264.25
5442.4 342801.28
5460.68 171878.63
5550.91 490216.69
5570.05 86478.15
5590.34 139246
5748.93 40163.8
5792.6 191136.02
5966.41 4548289
5982.42 186117.5
6017.07 541804.13
6044.93 9754479
6060.11 188863.78
6209.91 1599918.5
6252.21 118091.15
6261.95 727111.94
6289.42 252139.86
6321.25 9773079
6362.85 48694.98
6448.03 3465684.5
6510.99 1815715.75
6527.83 578801.5
6545.19 151892.66
6561.11 546469.75
6594.35 1847505
6735.28 556403.19
6819.56 42582.1
7150.76 584663.38
7172.68 141161.78
7254.21 201326.58
7514.91 768080.13
7621.73 586007.81
7682.01 169712.61
7795.84 4330136
7810.96 552482.06
7824.5 129493.81
7941.25 420045.78
7957.71 48120.93
8047.69 65225.14
8065.61 4100834
8177.35 8046515.5
8195.01 2270459.25
8237.19 965044.69
8336.26 216923.63
8370.56 970345.19
8384.99 387846.5
8400.25 351074.06
8561.58 2183210.25
8583.27 65301.41
8602.47 1048720.13
8620.16 121980.66
8652.53 745649.5
8713.79 7998139.5
8728.51 364585.03
8891.68 3323102.25
8920.29 384524.78
8934.62 460788.56
8949.1 116567.95
9080.22 7790057.5
9094.96 322982
9111 2728941.25
9203.08 3269472
9217.78 241890.39
9286.37 99438.11
9303.15 179309.17
9319.81 63708.42
9455.66 484248.94
9535.53 408408.72
9561.35 955251.75
9623.39 726287.25
9716.68 278944.78
9729.12 926399.75
10189.6 2526393.75
10202.34 1585106.63
10255.78 450832.41
10396.12 17883.88
10413.12 1179816.75
10776.52 1899785.88
10848.17 89937.42
10923.19 1982771.5
11011.86 217449.05
11316.87 366105.47
11501.58 1657228.25
12034.88 2069788.5
12075.75 38008.71
12256.4 90334.77
12421.65 2152647
12522.07 5328510.5
12577.39 2678494.5
12895.04 14737699
13120.52 2758833.25
13268.98 225850.03
13465.63 650501.13
13642.84 467858.5
13688.12 62825.23
13813.8 187439.13
16723.27 295614.34
16921.67 128090.84
18449.52 42860.67
19431.39 1891931.63
19633.22 85482.18
19874.16 122653.94
29621.52 12500.13
29680.2 424842
