# Supplementary material for: Identification of Cryptic Anopheles Mosquito Species by Molecular Protein Profiling
Source: PLoS One. 2013 Feb 28;8(2):e57486. doi: 10.1371/journal.pone.0057486 (PMC3585343; doi:10.1371/journal.pone.0057486)
Supplement: Dataset S1 — MALDI-TOF MS peak lists. The folder contains the 1,740 MALDI-TOF MS peak lists that were the basis of the present analysis. The file names correspond to the column “PEAKLIST” in Table S1 containing a detailed description of the specimens and its classification by the different SDA models. (ZIP) [file pone.0057486.s005.zip › Peak lists/mabr_D10_1422-2I4.txt]

"m/z" "intensity"
2001.63 104458.2
2005.32 208581.19
2012.79 23455.34
2283.21 1422887.88
2513.76 286377.88
2606.95 1870577.25
2618.38 365327
2670.33 1493862.5
2872.92 370137
2967.42 83735.47
2981.58 31614.3
3020.39 610676.63
3158.97 663645.88
3175.45 1238649.5
3232.71 117192.84
3295.92 97016.65
3341.84 305420.66
3896.44 532882.25
3904.78 82154.95
4030.82 113860.53
4087.82 810555.94
4096.17 98334.41
4157.98 410809.59
4167.67 37370.68
4184.74 104876.94
4278.28 58269.16
4300.7 216105.94
4324.75 17606.86
4355.9 1196526.13
4363.43 114924.28
4446.22 163455.89
4468.27 1430614.63
4539.59 1608214.5
4555.59 480612.06
4601.09 561006.88
4620.66 48375.87
4700.07 1814681.5
4715.83 78512.37
5031.21 10140987
5047.41 1468646.88
5094.23 543312.56
5101.84 942396.25
5125.67 202237.53
5217.75 34933752
5237.72 10203167
5263.93 3028956.25
5328.93 1368983.63
5345.05 27687936
5359.55 378625.41
5371.75 28407.27
5386.61 381597.81
5423.91 1132867
5442.5 365104.19
5461.12 178642.28
5550.9 758423.5
5569.81 74576.06
5589.88 163252.08
5658.78 52809.43
5752.89 64699.48
5792.12 96901.05
5949.23 28439.2
5966.49 4214515
5982.85 214812.84
6017.03 494813.81
6045.01 10978340
6209.86 1796358
6252.28 126541.27
6261.78 1041168.13
6289.25 330065.81
6321.43 9077992
6338.63 128052.7
6362.19 191903.84
6448.09 4091726.5
6511.16 1543604.38
6527.89 376537.09
6543.91 62340.9
6550.47 25520.39
6561.16 613639.06
6594.64 2685682.5
6636.03 170838.47
6735.57 562053.81
6820.72 353990.56
7150.27 506961.09
7172.38 282265.88
7257.04 333660.41
7515.56 1168022.63
7621.47 452486.88
7682.39 430357.66
7796.49 5452766.5
7811.47 651890.44
7941.89 867579.88
7957.96 151703.05
8048.2 64060.91
8065.85 4078119
8177.58 8970244
8195.38 2378896.25
8237.56 1055131.75
8337.17 677921.69
8371.06 1056101.63
8384.94 390388.78
8400.75 349009.41
8561.11 2175655.25
8583.34 106044.69
8603.24 1697119
8619.12 115882.01
8652.88 790311.81
8714.29 9372206
8728.58 299911.22
8891.88 2707453.75
8919.79 482595.44
8935.25 449770.78
8952.14 93754.72
9080.56 6951633
9095.16 261943.42
9111.34 2566527.5
9203.85 3622341.75
9217.25 136256.95
9304.21 105347.66
9318.84 27630.99
9456.27 475966.5
9526.91 135460.42
9537.61 86926.34
9562.4 1124411.63
9624 802735.31
9715.96 311380.91
9728.99 1106705.5
10189.44 2054513.5
10202.78 1761114.5
10255.46 538776.19
10396.1 42065.64
10412.63 1094717.25
10777.42 1939156.13
10848.12 245138.78
10923.93 1501183.75
11011.33 253892.03
11317.59 924445.75
11356.43 95725.88
11501.34 1436987.63
12036.57 2060098.63
12092.46 15308.02
12256.6 65147.54
12422.34 2420448.25
12522.76 6041849
12578.08 2605972.75
12896.06 16276963
13121.71 3149683.25
13269.48 734186.56
13349.31 185603.22
13467.16 652120.31
13643.15 1505944.5
13816.22 192994.47
16725.18 359565.63
16911.47 113670.25
18442.04 57140.04
19432.45 1868033.75
19639.74 69036.52
19878.17 69455.16
29694.32 473374.53
