# Supplementary material for: Identification of Cryptic Anopheles Mosquito Species by Molecular Protein Profiling
Source: PLoS One. 2013 Feb 28;8(2):e57486. doi: 10.1371/journal.pone.0057486 (PMC3585343; doi:10.1371/journal.pone.0057486)
Supplement: Dataset S1 — MALDI-TOF MS peak lists. The folder contains the 1,740 MALDI-TOF MS peak lists that were the basis of the present analysis. The file names correspond to the column “PEAKLIST” in Table S1 containing a detailed description of the specimens and its classification by the different SDA models. (ZIP) [file pone.0057486.s005.zip › Peak lists/mabr_D10_1422-2J1.txt]

"m/z" "intensity"
2000.96 27717.79
2009.23 10730.04
2015.08 19151.47
2018.52 13298.08
2024.19 15500.95
2037.04 8058.16
2167.18 4450.53
2283.95 99623.65
2345.92 10875.16
2386.66 3681.27
2431.09 11542.94
2535.67 39682.9
2545.81 56997.15
2614.43 9619.66
2670.84 295125.75
2679.38 11253.01
2722.13 18433.42
2794.98 21131.91
2873.86 29538.71
3019.8 23838.95
3278.54 107879.71
3290.93 60536.48
3305.06 29793.94
3395.43 3499.53
3448.47 12918.86
3469.92 26997.27
3547.55 6135.87
3734.31 16026.18
3808.98 149267.14
3902.85 36246.08
4010.88 45779.45
4023.43 131847.78
4064.58 72276.73
4240.14 104574.77
4320.97 39283.67
4394 22769.28
4445.1 42127.71
4488.04 280086.34
4554.15 827470.56
4623.4 322489.5
4714.79 26690.22
4760.05 53065.68
4776.84 16982.51
4972.62 36121.72
5045.61 326486.19
5072.19 3251339.5
5098.21 542810
5106.57 21413.73
5125.04 25110.75
5217.01 68373.39
5237.52 1091386.88
5264.5 1325867.5
5288.93 513161.13
5345.3 7249749.5
5360.13 64686.39
5371.23 242623.05
5402.74 13683.04
5488.82 69527.19
5507.63 192679.5
5551.72 192889.31
5591.5 1541877.5
5607 77321.86
5618.92 39963.16
5649.35 88685.55
5798.12 88530.21
6043.45 1682683.38
6059.45 17158.71
6069.27 36456.75
6100.42 50461.64
6207.58 101131.16
6236.24 35092.18
6265.19 96222.91
6287.08 210675.38
6308.04 460407.69
6337.89 274291.5
6363.61 273756
6446.38 530826.56
6548.02 13757.02
6559.69 1431552.88
6573.43 14324.89
6585.86 1697236.88
6600.97 24951.39
6613.66 401566.03
6694.48 191099.02
6749.25 102478.63
6765.91 11792.18
6792.11 46312.75
6895.31 116338.54
6941.76 541845.63
6958.28 39013.82
6967.04 40178.16
6998.15 189648.19
7135.96 11405.16
7224.62 8685.48
7239.17 64655.24
7342.36 94817.09
7429.7 28944.55
7471.03 13834.54
7497 92287.59
7538.13 11110.44
7617.32 80824.22
7683.76 210701.22
7725.66 288181.44
7798.27 200962.39
7810.07 641471.25
7825.47 39548.01
7834.77 39310.64
7874.28 114943.76
7998.25 56348.39
8022.3 466173.94
8053.66 6725.18
8096.02 228354.52
8214.64 35256.96
8265.74 191430.55
8280.48 37527.3
8363.47 300033.31
8436.39 4279.19
8480.98 36596.81
8498.83 24313.73
8561.77 615904
8612.83 89192.49
8632.34 256958.28
8767.88 15386.04
8791.51 248679.56
8817.15 75953.91
8968.33 11897.96
9082.71 217250.05
9108.62 5436311
9247.83 2129619.75
9270.22 244297.78
9286.85 56328.89
9314.36 171739.92
9331.9 155489.23
9351.78 9283.28
9486.69 16092.88
9502.78 31214.56
9515.8 67956.38
9655.87 48155.39
9703.13 429823
9801.72 12335.09
9945.51 128997.55
10285.51 194918.56
10311.25 17224.9
10774.09 70271.16
10802.63 145779.75
10884.85 13919.6
12026.88 20469.24
12198.04 27830.4
12253.48 167805.55
12472.46 362335.13
12572.58 769105.75
12673.95 627836.06
12734.86 26899.21
12891.87 1212146.25
13144.68 60923.03
13374.4 63722.71
13747.45 14958.14
13976.5 101458.59
14932.37 24052.21
16047.2 1764.23
16692.13 52793.09
16893.46 2958.44
19395.52 360849.16
19584.35 5156
29799.71 106422.06
