# Supplementary material for: Identification of Cryptic Anopheles Mosquito Species by Molecular Protein Profiling
Source: PLoS One. 2013 Feb 28;8(2):e57486. doi: 10.1371/journal.pone.0057486 (PMC3585343; doi:10.1371/journal.pone.0057486)
Supplement: Dataset S1 — MALDI-TOF MS peak lists. The folder contains the 1,740 MALDI-TOF MS peak lists that were the basis of the present analysis. The file names correspond to the column “PEAKLIST” in Table S1 containing a detailed description of the specimens and its classification by the different SDA models. (ZIP) [file pone.0057486.s005.zip › Peak lists/mabr_D10_1422-2J2.txt]

"m/z" "intensity"
2001.33 96041
2004.96 6753.08
2007.45 27248.02
2011.42 36710.37
2013.91 45324.3
2532.72 28909.13
2669.94 931757.69
2790.36 7138.23
2793.45 48079.54
2875.54 37434.53
3018.91 126708.82
3277.83 260921.75
3291.43 194685.73
3469.94 20178.2
3734.2 58135.66
3807.59 261188.03
3903.24 62665.5
4008.63 126124.73
4022.81 256197.39
4239.93 182654.13
4395.21 22437.89
4445.52 42079.39
4487.97 211320.95
4553.69 2386816.75
4623.15 1277820.13
4634.6 104916.66
4656.29 17966.81
4713.74 21331.21
4759.52 133463.84
4937.13 7710.42
4972.12 35583.48
5045.86 935086.5
5072.03 5870680.5
5098.37 874184.44
5108.02 107924.63
5149.09 43184.26
5218.28 217886.77
5230.43 179025.11
5236.62 445603.38
5264.26 3711716.5
5288.69 1262995
5328.84 55511.04
5345.4 19955528
5360.56 86582.01
5371.56 622784
5402.2 63082.73
5490.4 130097.35
5507.54 404017.13
5551.31 548020.88
5591.43 4936843
5608.73 210971.63
5619.08 133935.2
5648.95 450164.22
5799.12 80149.45
6043.58 5488475.5
6060.87 38007.02
6071.05 248843.64
6100.56 142582.31
6127.45 31406.01
6207.04 268715.84
6237 161595.53
6265.85 279592.41
6287.62 717026.75
6307.28 212574.06
6338.08 1299818.38
6363.69 1325216.75
6446.6 2351147.5
6559.93 4856374
6586.35 5331136.5
6600.98 119952.38
6614.4 1133852.75
6694.26 442186.84
6749.78 382615.56
6766.93 98844
6792.77 254594.23
6897.62 422321.06
6942.58 1422867.75
6958.48 121724.59
6989.95 121953.21
6998.24 173440.8
7225.39 39819.95
7238.54 65785.14
7343.8 153438.36
7430.78 47792.36
7498.88 166491.19
7541.33 29364.38
7617.93 626405.38
7683.99 868417.31
7726.3 1148114.25
7752.71 111047
7799.05 335194.97
7810.73 2378451.25
7827.19 74960.91
7837.95 144070.05
7875.22 422299.72
7999.49 120351.52
8016.41 1887154.88
8055.58 44188.64
8097.01 666178.44
8216.06 305233.09
8266.09 566927.13
8281.79 155450.33
8364.12 1323509.13
8480.28 131599.86
8499.51 103157.36
8561.77 2020328.38
8614.37 153480.02
8633.61 844875.75
8766.93 59292.02
8792.26 993872.38
8817.34 24245.45
8969.41 73135.25
9082.95 119906.66
9109.88 14459718
9145.88 55029.4
9249.13 7367336.5
9271.38 629153.88
9287.43 188617.19
9315.81 535725.75
9333.21 442750.5
9410.69 36511.96
9488.63 126592.05
9503.55 55820.41
9516.14 414673.97
9656.24 518468.22
9683.7 101002.98
9704.54 2031539.75
9805.98 100568.69
9948.18 251401.05
10286.31 1143104.5
10606.73 76163.39
10775.02 32080.91
10805.27 722032.75
10886.27 27613.07
10909.47 26088.91
11615.91 18593.65
12027.94 136004.2
12199.97 66817.75
12253.76 474015.47
12472.63 1307854.38
12575.13 2319913.5
12676.01 3406768.5
12735.59 88305.14
12893.49 6648365
12971 15041.54
13099.74 41619.96
13115.73 59428.98
13145.67 264991.63
13377.53 269417.22
13750.51 56428.71
13905 51770.59
13977.16 641706.5
14941.5 95806.52
16053.84 62160.94
16723.09 528706.25
16903.17 66443.21
19399.95 1713780.88
19606.7 164391.34
23203.24 3392.46
29698.93 382585.69
