# Supplementary material for: Identification of Cryptic Anopheles Mosquito Species by Molecular Protein Profiling
Source: PLoS One. 2013 Feb 28;8(2):e57486. doi: 10.1371/journal.pone.0057486 (PMC3585343; doi:10.1371/journal.pone.0057486)
Supplement: Dataset S1 — MALDI-TOF MS peak lists. The folder contains the 1,740 MALDI-TOF MS peak lists that were the basis of the present analysis. The file names correspond to the column “PEAKLIST” in Table S1 containing a detailed description of the specimens and its classification by the different SDA models. (ZIP) [file pone.0057486.s005.zip › Peak lists/mabr_D10_1422-2J4.txt]

"m/z" "intensity"
2001.57 62513.62
2006.35 17078.87
2010.52 39701.46
2534.9 61723.74
2670.16 888920.88
2875.77 39075.55
3018.82 53724.15
3277.74 263252.66
3290.91 354718.28
3313.25 20347.97
3468.88 19848.18
3733.93 71689.35
3807.41 264674.91
3902.59 63259.16
4006.93 95258.59
4022.15 230582.16
4181.48 27152.41
4239.65 154189.92
4446.34 98130.63
4486.88 148028.44
4553.81 2662408.75
4623.48 1343224.63
4635.74 101217.88
4656 45904.57
4753.64 35021.39
4757.47 12579.82
4933.89 22553.46
4973.84 93104.79
5045.68 1253856.75
5072.05 5422842
5098.07 815559.63
5107.62 262013.53
5149.45 49169.47
5217.66 214898.25
5235.57 1028969.44
5264.62 4236368.5
5288.94 1334052.38
5329.42 111210.88
5345.43 21132116
5359.72 90674.49
5371.92 788332.19
5384.59 121548.06
5401.79 71407.49
5491.1 125400.92
5507.69 480930.97
5551.35 560393.06
5591.69 4755737.5
5608.1 243993.05
5619.23 135139.89
5648.76 303577.16
5798.59 86539.27
6043.4 6077006.5
6059.17 78605.23
6069.11 319145.72
6100.61 174489.44
6206.85 368139.13
6236.34 214189.2
6265.43 598020.75
6287.43 825110.44
6305.66 85721.2
6338.49 1509635.5
6363.26 1609744.25
6446.78 2557322
6559.99 5208962
6586.28 7247092.5
6601.52 108078.39
6614.1 1377797.88
6693.09 561602.44
6748.85 521928.78
6766.75 123846.23
6792.09 357804.56
6897.31 536896.81
6942.65 1687848.88
6957.8 12730.92
6965.44 64031.58
6989.14 192043.58
6997.93 196927.25
7225.46 88187.17
7239.51 47192.31
7343.23 160890.66
7430.47 56185.95
7470.25 24748.37
7498.44 234646.02
7539.45 32955.62
7617.75 1193727.63
7683.81 633858.69
7725.99 1145799.38
7752.8 71198.46
7799.01 332783.34
7810.68 2675736
7825.95 74108.46
7837.11 203451.59
7874.77 753214.75
8000.11 164469.63
8015.57 2239114.75
8055.68 74865.72
8096.83 754671.25
8216.57 456182.38
8265.5 474138.5
8281.35 100835.42
8364.22 1581902.13
8479.69 89245.73
8499.33 156827.08
8561.6 1651305.63
8614.06 120909.83
8632.74 650393.75
8763.95 27487.92
8791.81 882267.88
9109.42 16085025
9146.43 141600.34
9248.67 7803801.5
9271.06 689283.69
9286.83 181841.39
9315.5 526627
9332.75 480085.28
9411.25 41049.65
9487.14 44763.09
9502.51 49048.11
9516.27 584965.25
9655.19 530556.5
9684.57 65172.14
9703.49 2415378.5
9784.57 44720.34
9805.07 129109.31
9947.12 186268.08
10253.29 54971.8
10285.55 1418468.88
10604.88 143825.78
10804.81 1202550.13
11612.21 66075.32
12025.33 117606.29
12199.67 58415.12
12252.46 263585.72
12471.49 1400936.13
12573.98 2469683.5
12674.87 4079670.5
12734.44 162500.77
12892.16 7553791
12970.88 39432.29
13096.52 90233.8
13115.78 33534.49
13143.3 167659.02
13377.06 243105.91
13750.75 116419.2
13902.76 54478.73
13975.44 720276.19
14941.03 105529.23
16049.76 47292.27
16725.15 618984
16902.13 92604.48
19398.87 2235617.25
19567.58 27871.52
19610.45 102166.39
23208.08 4436.4
29684.86 18917.87
29747.49 353730.44
