# Supplementary material for: Identification of Cryptic Anopheles Mosquito Species by Molecular Protein Profiling
Source: PLoS One. 2013 Feb 28;8(2):e57486. doi: 10.1371/journal.pone.0057486 (PMC3585343; doi:10.1371/journal.pone.0057486)
Supplement: Dataset S1 — MALDI-TOF MS peak lists. The folder contains the 1,740 MALDI-TOF MS peak lists that were the basis of the present analysis. The file names correspond to the column “PEAKLIST” in Table S1 containing a detailed description of the specimens and its classification by the different SDA models. (ZIP) [file pone.0057486.s005.zip › Peak lists/mabr_D10_1422-2K4.txt]

"m/z" "intensity"
2003.31 184461.97
2008.15 23531.12
2010.58 21685.38
2670.09 423949.53
2793.92 197267.5
3278.11 219707.05
3301.54 467154.31
3469.88 42049.77
3669.02 17348.99
3808.38 688494.56
3886.99 42998.7
3947.41 47549.87
4023.53 584488.75
4204.1 215536.25
4417.12 124636.93
4445.5 94976.05
4533.53 34461.13
4553.88 1779850.63
4595.62 22661.52
4616.71 577480.69
4794.17 105409.1
4845.77 282074.78
4935.03 13168.2
5046.4 89208.9
5093.02 550875.56
5117.37 3575688
5149 385740.38
5188.18 208787.56
5217.1 677943.69
5250.34 1463913.13
5286.2 521386.63
5329.3 37690.14
5345.64 11142204
5442.46 106108.52
5456.1 130370.02
5551.45 65813.27
5591.91 8244762
5608.32 106223.28
5619.12 345648.56
5648.98 384639.31
5798.82 86404.52
5922.73 112408.33
6015.42 2862637.25
6177.56 46364.24
6194.92 90038.37
6218.94 159623.23
6241.22 271959.63
6254.15 48263.91
6264.49 266182.22
6331.46 72111.42
6343.17 1485305.63
6361.72 58896.27
6493.29 919455.25
6529.76 105938.35
6560.13 3311977
6607.4 9639972
6664.53 71473.2
6768.26 78997.84
6784.95 1308082.25
6813.3 332099.56
6831.9 13024.19
6852.77 115498.51
6942.93 1688734.63
6965.47 674104.25
7289.59 395572.59
7343.28 751890.13
7430.26 384107.19
7523.48 837788.56
7574.75 325932.22
7588.21 499525.38
7683.73 296318.03
7712.32 1211335.88
7762.38 217112.86
7777.47 2017933.75
7845.41 276361.47
7902.57 119579.04
7977.9 232354.92
8015.23 518019.44
8049.01 130301.41
8082.85 320658.25
8188.22 175468.73
8218.55 1238359.63
8261.07 130525.97
8278.82 52073.98
8365.53 575479.5
8461.25 330663.25
8491.11 446791.97
8559.18 327507.25
8716.45 354680.59
9109.66 11174185
9154.58 394208.22
9234.77 3785290.5
9315.61 285703.81
9333.15 297773.56
9452.77 190816.91
9590.35 1501224.13
9718.11 1304132.5
9757.68 797143
10072.24 31217.51
10087.77 140570.14
10216.67 200178.22
10252.52 132604.22
10292.39 50493.83
10533.4 204827.77
10691.64 43917.26
10788.74 448822.81
10884.71 1294904.25
11185.34 186720.77
11326.65 58420.41
11632.3 61935.38
11963.05 8967.26
12115.44 33102.21
12267.8 19716.32
12353.77 423592.03
12387 712639.31
12482.1 611163.19
12508.62 634704.44
12659.21 493173.91
12985.65 4452209.5
13059.16 14694.64
13191.27 133629.63
13306.9 80960.05
13387.21 11397.23
13944.85 514347.44
14023.33 65759.71
14573.43 48724.93
14988.91 8083.33
16726.69 382056.47
16947.83 372985.97
19430.11 1644988.5
19623.77 53750.82
23259.07 33637.41
29652.4 463578.66
