# Supplementary material for: Identification of Cryptic Anopheles Mosquito Species by Molecular Protein Profiling
Source: PLoS One. 2013 Feb 28;8(2):e57486. doi: 10.1371/journal.pone.0057486 (PMC3585343; doi:10.1371/journal.pone.0057486)
Supplement: Dataset S1 — MALDI-TOF MS peak lists. The folder contains the 1,740 MALDI-TOF MS peak lists that were the basis of the present analysis. The file names correspond to the column “PEAKLIST” in Table S1 containing a detailed description of the specimens and its classification by the different SDA models. (ZIP) [file pone.0057486.s005.zip › Peak lists/mabr_D10_1422-2L3.txt]

"m/z" "intensity"
1999.95 30289.73
2004.38 62016.14
2007.41 28691.05
2011.38 19330.69
2525.73 17016.51
2572.91 3906.72
2669.96 367818.91
2686.98 24669.8
2792.25 100358.64
3277.52 16141.56
3282.34 10724.34
3290 238853.33
3807.95 325743.28
3878.63 65752.16
3910.87 13326.48
4021.93 310709.56
4474.07 218883.36
4553.49 2269306.25
4614.21 1016815.06
4658.19 13488.92
4665.67 65438.04
4846.95 13772.32
4933.93 10733.71
5045.23 180582.77
5058.89 3832325.75
5086.28 637736.75
5108.26 851316.81
5123.2 101073.73
5134.71 37462.78
5217.05 316969.31
5237.91 431929.03
5264.57 2294968.75
5289.02 1002046.81
5329.73 53399.21
5345.64 11206347
5372.14 305737.66
5506.18 7707.91
5551.31 367984.72
5591.67 4960597
5607.86 306765.94
5619.45 278379.69
5648.31 81659.27
5771.23 125837.48
5815.13 46955.48
5923.77 52491.48
6044.61 3378998.75
6060.74 110745.77
6070.91 62717.64
6214.3 1189009.13
6250.83 102540.7
6290.79 134146.02
6313.09 21890.47
6327.54 37381.9
6333.99 48116.21
6346.79 291423.44
6368.11 521927.03
6443.25 957645.75
6456.76 57211.5
6474.27 944535.31
6555.02 161072.91
6571.32 1642894.5
6584.6 2848504.5
6602.04 91498.05
6614.86 1196731.75
6643.97 275515.41
6747.46 326295.59
6794.18 36911.07
6819.84 10181.75
6943.07 1116287.5
6958.97 144592.08
6982.55 83117.69
7147.82 52426.43
7224.47 156579.53
7343.57 743705.56
7430.84 274761.81
7501.19 350801.19
7571.73 76846.4
7593.05 773219.19
7685.08 558977.38
7709.59 768243.88
7760.32 502418.5
7825.96 1897710
7842.05 48042.35
8039.48 48854.11
8079.66 375226.16
8169.83 42347.61
8225.05 47729.23
8281.82 687053.94
8300.14 55264.76
8311.09 263746.59
8334.53 270009.5
8451.08 59156.34
8641.18 99536.21
8712.26 26965.37
8732.18 65238.63
8777.43 23919.55
8956.21 64209.81
9068.72 66994.56
9110.97 15253995
9232.38 6023218
9273.85 294951.56
9317.3 472557.5
9334.7 513958.75
9438.61 32347.18
9521.24 85108.13
9579.37 229667.84
9639.15 170617.31
9683 161383.83
9726.8 1449861
9807.71 69416.59
9829.89 47216.58
10135.74 605695.69
10255.41 88240.91
10357.73 7271.11
10821.58 934344.19
10876.96 134548.13
11468.01 29539.09
11980.64 107731.8
12428.83 2462201.25
12583.03 1080905.38
12672.66 842379.94
12888.49 4317207.5
12967.57 15899.68
13095.83 6720.43
13762.98 10840.23
13858.84 56550.45
14933.7 30595.71
16723.96 95293.48
16859.04 43035.51
19447.69 2048284.63
19656.04 156339.75
29801.64 402562.19
