# Supplementary material for: Identification of Cryptic Anopheles Mosquito Species by Molecular Protein Profiling
Source: PLoS One. 2013 Feb 28;8(2):e57486. doi: 10.1371/journal.pone.0057486 (PMC3585343; doi:10.1371/journal.pone.0057486)
Supplement: Dataset S1 — MALDI-TOF MS peak lists. The folder contains the 1,740 MALDI-TOF MS peak lists that were the basis of the present analysis. The file names correspond to the column “PEAKLIST” in Table S1 containing a detailed description of the specimens and its classification by the different SDA models. (ZIP) [file pone.0057486.s005.zip › Peak lists/mabr_D10_1424-3A1.txt]

"m/z" "intensity"
2000.12 26884.4
2002.27 21903.16
2006.58 139948.06
2017.36 21538.94
2282 373372.94
2347.34 47819.88
2512.24 128413.52
2540.94 256764.73
2615.7 33466.8
2668.44 278764.53
2875.08 156113.81
3026.95 24938.16
3200.81 163438.45
3246.96 42774.77
3297.15 257516.64
3312.78 15121.03
3351.55 329430.53
3393.51 103883.51
3767.08 281564.84
3807.48 120099.17
3901.13 30220.69
4022.07 168260.05
4157.24 10974.23
4186.84 19031.85
4318.81 44549.93
4467.78 649895.69
4546.55 898321.56
4620.7 168810.09
4699.77 3369020.25
4716.06 107979.09
4792.2 20625.94
4799.58 54681.8
4906.34 259920.94
4923.08 14389.56
5031.72 6398821.5
5047.51 259439.3
5088.47 8133166.5
5114.87 1214791.88
5129.39 18176.16
5237.55 971977.5
5264.55 1069447.13
5292.27 295321.38
5329.28 211075.72
5345.19 8691145
5415.61 22172.62
5551.45 378138.06
5591.26 1073963.75
5607.33 105632.45
5769.48 55453.13
5801.47 54829.23
5995.31 2582817
6059.58 2771556.25
6105.16 344677.81
6222.99 2876285
6289.42 120080.02
6308.26 1208157.63
6335.62 890572.69
6422.49 2322579.75
6484.77 39514.17
6500.99 2836219.5
6601.8 4462356
6629.05 114709.64
6754.28 71107.63
6942.88 179983.27
6982.88 401405.63
7199.84 152104.05
7223.96 374332.94
7415.6 53507.72
7530.67 255222.94
7592.33 504612.66
7683.98 849637.44
7711.13 818815.56
7726.45 142844.67
7812.12 1749098.5
7924.07 128809.99
7943.2 144872.77
8184.55 922601.06
8212.57 40061.21
8239.42 347906.16
8313.09 56836.99
8346.96 321215.5
8405.67 84884.3
8629.03 215084.88
8639.5 295659.28
8668.99 52761.7
9069.09 181770.66
9096.01 6043346.5
9245.06 2153359
9302.35 142675
9319.61 216319.78
9476.32 324105.66
9601.33 1977783.25
9626.67 104840.16
9645.25 17811.8
9732.21 110385.33
9740.21 86931.86
9999.31 150078.11
10161.47 542392.81
10237.79 461115.63
10256.64 228343.44
10384.09 29337.07
10658.69 27903.62
10807.18 564018.13
10897.33 98917.88
11066.26 478578.53
11092.19 79853.76
11320.25 70478.32
11468.44 19265.37
11949.94 265071.03
12123.84 209281.8
12211.34 1692373.25
12454.09 1040608.38
12578.98 454557.66
12616.07 1378700.38
12845.42 7483841.5
13052.11 38985.61
13136.52 46883.61
13209.46 32026.9
13816.49 106878.51
13949.6 136108.97
16724.03 79406.87
19458.78 678229.75
29801.24 335684.78
