# Supplementary material for: Identification of Cryptic Anopheles Mosquito Species by Molecular Protein Profiling
Source: PLoS One. 2013 Feb 28;8(2):e57486. doi: 10.1371/journal.pone.0057486 (PMC3585343; doi:10.1371/journal.pone.0057486)
Supplement: Dataset S1 — MALDI-TOF MS peak lists. The folder contains the 1,740 MALDI-TOF MS peak lists that were the basis of the present analysis. The file names correspond to the column “PEAKLIST” in Table S1 containing a detailed description of the specimens and its classification by the different SDA models. (ZIP) [file pone.0057486.s005.zip › Peak lists/mabr_D10_1424-3A2.txt]

"m/z" "intensity"
2001.52 66623.56
2005.55 48013.16
2009.86 85869.97
2125.98 6459.84
2283.11 260593.53
2512.86 238490.8
2541.56 137011.56
2615.24 19828.33
2670 281484.5
2876.28 242472.38
3026.68 76775.85
3108.64 20008.03
3201.96 111986.06
3247.52 78673.91
3297.28 351916.59
3312.56 12485.63
3350.71 111838.7
3354.02 48395.84
3394.69 65018.7
3522.96 7573.3
3768.38 231992.34
3808.6 37525.27
3855.19 43520.56
3897.09 134514.75
4021.39 162587.88
4188.18 26412.02
4468.33 413664.69
4546.7 1297187.38
4621.87 289089.81
4700.53 4228012.5
4715.99 64925.11
4799.93 35137.73
4906.89 339390.66
4923.32 21783.8
5032.06 9129872
5047.52 416259
5089.02 7318375.5
5115.31 1476706.88
5217.02 95471.53
5238.64 674883.63
5265.2 1524195.13
5291.07 317275.44
5329.16 233805.03
5345.63 10598534
5371.69 52440.89
5403.56 51810.64
5416.26 55840.2
5550.75 569198.31
5591.79 1253540.75
5607.64 187062.31
5770.47 51526.29
5799.49 48782.06
5907.29 21976.32
5995.49 3628827.5
6059.87 3078028.25
6106.15 294865.31
6223.27 3275204
6291.01 89687.74
6308.77 1654891.38
6336.61 839294.5
6422.88 2358804.25
6483.82 128495.98
6501.13 4415296.5
6601.81 6105777
6616.59 32065.07
6628.57 217300.72
6943.12 297036.94
6983.49 422184.09
7199.05 34614.62
7224.56 239980.52
7416.07 76025.26
7521.49 39912.5
7532.31 95723.92
7592.4 618943.13
7684.31 993014.56
7711.46 1241950.25
7726.24 157717.64
7812.05 2052148.38
7924.51 179660.73
7943.25 107716.55
8184.72 876520.06
8239.72 351603.53
8347.38 488156.78
8404.99 95477.93
8630.15 180194.78
8640.34 221015.19
9069.63 37869.6
9095.97 8417421
9245.01 3066478.5
9302.59 216568.94
9319.11 247002.19
9476.1 310434.13
9589.92 187308.92
9601.7 807931.69
9627.47 98943.09
9731.97 271562.59
9740.12 38707.95
9833.01 30114.59
9999.2 221050.08
10162.1 346922.84
10237.96 657056.13
10256.82 279462.34
10659.15 90174.64
10807.16 846256.81
10897.3 56944.44
11066.38 848260.44
11092.79 131522.98
11291.92 48686.59
11318.28 107063.45
11468.53 42927.29
11949.67 280712.97
12123.72 57794.42
12210.88 1811191.25
12454.28 1610735.75
12579.49 556213.5
12616.25 1395440
12845.58 8845420
13053.29 47857.22
13136.15 141012.06
13209.08 27958.81
13815.34 193095.83
13950.22 252185.27
16723.32 198010.84
16894.13 45005.54
19459.07 1254214.63
29671.47 19804.6
29822.01 96998.38
