# Supplementary material for: Identification of Cryptic Anopheles Mosquito Species by Molecular Protein Profiling
Source: PLoS One. 2013 Feb 28;8(2):e57486. doi: 10.1371/journal.pone.0057486 (PMC3585343; doi:10.1371/journal.pone.0057486)
Supplement: Dataset S1 — MALDI-TOF MS peak lists. The folder contains the 1,740 MALDI-TOF MS peak lists that were the basis of the present analysis. The file names correspond to the column “PEAKLIST” in Table S1 containing a detailed description of the specimens and its classification by the different SDA models. (ZIP) [file pone.0057486.s005.zip › Peak lists/mabr_D10_1424-3A3.txt]

"m/z" "intensity"
2004.36 224805.45
2008.93 57308.01
2283.45 251943.75
2513.44 272443.59
2543.94 292130.97
2617.41 44788.62
2670.92 427157.06
2876.12 461310.75
3027.7 17742.91
3202.95 51706.38
3248.24 62867.65
3298.33 526549.5
3314.39 67182.08
3352.01 547880.31
3767.39 85343.69
3770.43 83258.47
3809.17 63108.69
3898.67 240301.92
4023.99 120641.5
4189.7 31012.46
4468.8 662505.63
4547.25 1539507.75
4621.17 366053.06
4700.31 5693511.5
4715.77 62038.29
4799.67 86479.6
4907.85 489353
5031.82 13284655
5048.23 595851.19
5089.08 12984883
5115.46 2295724.5
5217.47 49356.95
5238.21 1173369.38
5264.32 2381182.25
5291.38 593112.44
5329.24 477995.53
5345.59 14754277
5401.95 46503.23
5416.75 42807.63
5550.42 797657.38
5591.78 1658824.38
5607.74 244277.69
5769.02 101297.45
5798.94 82923.72
5908.55 31924.25
5995.09 5430446
6059.45 3875204.5
6105.36 321630.66
6223.38 4540303
6289.19 149081.58
6308.49 2479976
6336.08 1461515.75
6422.32 3515385.75
6483.36 149254.39
6500.54 6282013
6527.93 31250.2
6601.3 9570334
6628.9 391210.81
6753.21 100866.8
6942.35 293698.84
6982.19 513056.81
7207.09 37755.01
7223.67 563518.88
7415.1 55919.99
7520.86 64813.84
7530.63 239952.95
7591.48 907095.63
7683.48 1253693.25
7709.96 1982538.63
7725.13 232338.61
7810.77 3617470
7923.59 235426.75
7941.78 140281.88
8183.41 1163015.13
8213.19 36171.08
8238.66 568723.13
8312.7 35995.06
8345.87 795677.5
8403.72 183753.3
8628.36 203183.8
8638.27 296091.97
9068.07 263549.34
9094.26 11372542
9243.37 4337873.5
9299.91 232684.63
9317.3 300991.66
9473.78 506732.56
9599.6 3592479.5
9625.07 113651.6
9730.26 2042690
9831.7 72544.74
9996.62 253765.58
10159.59 634228.13
10235.42 893589.81
10253.65 322546
10655.63 184045.84
10803.71 1659522.75
10878.14 27252.17
10896.16 59382.29
11063.74 1323031.5
11089.66 225772.25
11287.59 93624.03
11315.2 127453.34
11465.22 34160.52
11946.61 532202.38
11978.64 43471.49
12121.23 104829.12
12207.69 2273837.75
12450.97 2383839.25
12576.12 961736.75
12612.19 2277683
12841.74 13704365
13048.83 130007.76
13132.67 318005.81
13810.12 320322.63
13946.17 405068.47
16726.58 285361.44
16899.88 61585.18
16932.11 2400.67
19456.95 1976098.88
19656.25 16364.39
23197.85 29393.51
29666.62 635988.44
