# Supplementary material for: Identification of Cryptic Anopheles Mosquito Species by Molecular Protein Profiling
Source: PLoS One. 2013 Feb 28;8(2):e57486. doi: 10.1371/journal.pone.0057486 (PMC3585343; doi:10.1371/journal.pone.0057486)
Supplement: Dataset S1 — MALDI-TOF MS peak lists. The folder contains the 1,740 MALDI-TOF MS peak lists that were the basis of the present analysis. The file names correspond to the column “PEAKLIST” in Table S1 containing a detailed description of the specimens and its classification by the different SDA models. (ZIP) [file pone.0057486.s005.zip › Peak lists/mabr_D10_1424-3A4.txt]

"m/z" "intensity"
2005.42 154638.89
2010.67 6822.5
2283.44 387412.44
2513.33 237126.55
2542.71 264522.53
2616.1 22447.06
2670.47 230221.53
2876.5 403366.22
3026.4 15999.4
3038.31 25897.89
3201.65 163737.19
3249 47648.15
3298.24 451118.13
3351.51 551335.75
3393.55 90660.38
3769.82 338644.75
3853.65 33478.85
3900.23 156317.8
4024.18 138088.75
4468.91 675747.13
4546.97 1549036.5
4622.23 304334.69
4700.58 5601223
4717.38 88179.38
4908.28 392501.47
5032.39 11615073
5047.85 574945.06
5089.45 9722252
5109.19 241365.44
5114.24 358059.72
5238.41 1025980.25
5264.86 1984018.88
5291.92 407902.34
5329.03 345396.72
5346.04 12434804
5417.11 46655
5550.82 663271.06
5591.96 1546258.63
5607.59 190512.98
5771.08 94121.29
5799.64 86311.18
5910.21 33852.14
5995.73 4421739
6060.11 3683434.25
6105.8 409171.78
6223.74 4348425
6289.8 81162
6308.87 1827696.25
6336.82 1181582.38
6423.21 2825048.75
6483.9 158904.14
6501.57 5471089
6602.12 8456217
6627.9 256718.95
6943.03 329004.78
6983.14 454189.44
7207.97 53419.36
7224.94 428643.28
7417.08 137879
7522.36 33707.23
7531.36 137528.7
7592.49 775893.88
7684.12 1558303.63
7711.27 1679603.25
7726.44 185906.66
7811.97 2739834.5
7923.89 176857.88
7943.69 85586.78
8184.87 992066.06
8239.86 416532.34
8347.52 673318.63
8404.85 91145.15
8629.97 125985.88
8640.58 355636.22
9069.69 119682.23
9095.88 11493049
9245.05 4000458.75
9272.22 19024.46
9302.33 309915.56
9319.43 370408.72
9475.09 404109.53
9601.1 2493083.75
9627.47 75128.77
9731.8 1918854.63
9835.06 64543.07
9998.7 278605.34
10161.58 480717.97
10237.88 762573.94
10256.58 320271.41
10657.94 143849.44
10806.39 1404466.75
10894.32 101148.07
11066.2 1148330.5
11091.18 175038.42
11229.07 13129.29
11289.32 49457.06
11318.07 87629.81
11466.53 38001.53
11948.56 337565.44
12123.9 97700.6
12210.39 2605130.75
12453.59 2144924
12578.79 862088.38
12615.03 1499171.5
12844.5 10716581
13051.48 67355.73
13135.88 248993.17
13207.07 40062
13812.52 199379.53
13948.43 276378.75
16723.94 296766.78
16905.67 47261.32
19459.4 1947883
19661.5 55639.77
23209.94 36784.38
29744.9 589599.31
