# Supplementary material for: Identification of Cryptic Anopheles Mosquito Species by Molecular Protein Profiling
Source: PLoS One. 2013 Feb 28;8(2):e57486. doi: 10.1371/journal.pone.0057486 (PMC3585343; doi:10.1371/journal.pone.0057486)
Supplement: Dataset S1 — MALDI-TOF MS peak lists. The folder contains the 1,740 MALDI-TOF MS peak lists that were the basis of the present analysis. The file names correspond to the column “PEAKLIST” in Table S1 containing a detailed description of the specimens and its classification by the different SDA models. (ZIP) [file pone.0057486.s005.zip › Peak lists/mabr_D10_1424-3B2.txt]

"m/z" "intensity"
2000.8 55154.74
2002.88 5389.03
2005.37 31200.88
2008.13 34121.28
2013.58 5843.2
2023.77 14017.85
2555.77 11254.91
2571.36 33776.24
2573.95 35376.3
2670.83 252847.53
2794.05 451765.88
2874.86 26761.89
3017.48 118070.03
3250.02 471567.25
3258.67 134768.5
3314.27 38594.82
3807.4 72581.33
3830.13 11346.63
3912.25 114605.03
4013.2 8657.53
4116.39 38419.25
4181.09 46307.38
4434.34 26209.28
4518.02 2259727.5
4591.18 1354614.38
4622.36 95481.88
4753.33 3563.25
4833.48 305676.63
4863.7 104127.62
4985.72 149289.23
5031.41 1036399.63
5114.51 3250384.75
5139.88 1058597.75
5220.17 183753.92
5233.96 2668406
5260.39 372295.09
5345.46 9801916
5372.06 946864.75
5395.74 91686.02
5409.1 245604.13
5421.03 67155.6
5486.9 118379.27
5550.93 105799.29
5591.5 856564.63
5843.87 133632.2
5884.46 25618.26
5904.29 225720.09
6038.88 5529152
6065.17 582091.38
6082.13 125887.86
6121.19 119147.02
6198.97 841665.38
6239.94 773603.25
6263.45 170503.97
6294.14 34979.3
6318.95 109507.48
6332.68 28453.55
6482.8 458323.84
6503.49 7462207.5
6518.76 2906720
6545.09 307495.16
6599.5 874372.88
6642.51 93000.9
6710.11 154075.14
6725.98 53589.59
6743.97 68426.42
6756.19 11436.51
6870.08 586908
6988.2 50543.14
7034.84 559394
7059.17 43141.64
7268.86 199070.36
7359.39 39068.55
7430.92 545898.06
7473.18 27368.89
7516.08 637148.88
7529.75 468281.72
7660.34 251108.33
7683.75 1357233.88
7828.29 2629428.5
7856.08 69535.87
7885.92 28096.01
8014.04 63951.7
8031.65 860005.38
8071.54 95469.61
8149.83 887176.94
8166.92 29578.21
8276.11 107534.79
8320.7 317183.75
8371.59 19654.91
8394.14 39224.73
8529.35 253293.17
8688.03 607535.75
8727.97 28799.89
8862.02 61545.32
8993.82 122656.09
9036.3 9698176
9068.88 175044.28
9182.33 7324270
9211.85 165801.5
9242.43 420927.75
9259.18 204042.3
9431.04 120732.03
9461.83 112550.9
9576.83 405890.22
9694.89 1494005.75
9724.78 484209.66
9797.62 52704.45
9970.18 934840.94
9989.98 523636.94
10041.22 41091.63
10060.79 2478370
10106.18 129190.22
10207.56 220501.58
10233.37 188481.95
10624.52 30242.13
10669.91 51433.02
10770.5 237745.36
10788.89 1333493.5
10816.36 2038119.25
10842.45 1054100.38
10975.13 920261.19
10998.42 199956.08
11019.37 13534.67
11040.51 319553.56
11065.76 36418.46
11201.22 302166.16
11443.91 20967.77
11483.62 26627.36
11566.8 327733.19
11766.28 281047.81
12237.54 899638.31
12394 2812048
12435.33 69262.62
12620.02 42583.13
12637.91 325611.78
12661.21 393411.16
12710.43 15887.21
12735.32 39238.24
12962.71 2731679.25
13098.12 50022.03
13282.11 836489.88
13307.91 83352.05
13505.93 94018.6
13814.97 109194.13
13971.78 351243.78
14892.33 55490.78
16725.08 189029.53
17091.55 54108.76
17714.89 84808.96
19383.79 1743425.38
19587.52 108292.01
23127 634931.31
23332.05 5403.09
29646 22869.07
29751.05 220899.23
