# Supplementary material for: Identification of Cryptic Anopheles Mosquito Species by Molecular Protein Profiling
Source: PLoS One. 2013 Feb 28;8(2):e57486. doi: 10.1371/journal.pone.0057486 (PMC3585343; doi:10.1371/journal.pone.0057486)
Supplement: Dataset S1 — MALDI-TOF MS peak lists. The folder contains the 1,740 MALDI-TOF MS peak lists that were the basis of the present analysis. The file names correspond to the column “PEAKLIST” in Table S1 containing a detailed description of the specimens and its classification by the different SDA models. (ZIP) [file pone.0057486.s005.zip › Peak lists/mabr_D10_1424-3B3.txt]

"m/z" "intensity"
2004.78 75156.75
2008.48 25458.81
2146.47 3511.99
2170.9 16141.87
2485.08 9715.06
2554.59 19395.36
2569.64 12177.03
2572 15954.08
2671.05 340961
2758.06 22715.13
2793.03 446112.06
2874.34 13931.21
3017.07 177639.36
3250.17 507027.06
3257.45 141969.06
3314.62 140099.03
3806.71 89049.74
3841.26 23351.11
3912.24 71390.66
4072.13 21706.23
4179.41 75906.05
4434.77 19327.28
4517.97 2398524
4590.95 1820677.63
4625.62 33687.31
4834.47 357782.63
4863.13 151335.28
4984.43 176406.23
5031.09 1091944.25
5114.31 3800269.25
5140.12 1301679.75
5218.05 184676.86
5233.47 3148717.25
5259.69 349551.03
5345.32 11914810
5371.38 1210105
5394.63 79872.4
5408.87 132264.98
5487.36 79563.98
5550.51 60086.05
5591.65 1021501
5844.22 140882.64
5901.42 369716.69
6038.71 7019956.5
6054.59 7680.72
6064.88 785990.38
6081.85 114354.55
6120.68 100904.29
6198.95 1191892.88
6239.82 946370.25
6263.45 228453.16
6319.8 138010.78
6482.74 760864.5
6503.56 9027010
6518.71 2902540
6545.9 258453.36
6599.96 954222.69
6709.99 263321.19
6725.74 38495.05
6870.63 445017.13
6987.9 94679.3
7035.32 659166
7058.51 65684.29
7269.53 186918.16
7431 909429.13
7473.92 75911.88
7498.22 37990.18
7516.44 695643.88
7529.73 617512.63
7660.88 266562.09
7684.04 1567668.25
7828.48 3235297.75
7855.08 142335.3
7884.13 52503.1
8012.94 21737.43
8032.18 1000202.63
8071.26 156829.33
8150.12 1271263.75
8276.84 81974.02
8321.04 312322.66
8358.21 33878.74
8376.34 52632.59
8415.84 24879.6
8530.45 392281.06
8688.9 958814.69
8728.29 38880.2
8862.52 58471.42
8994.93 32163.21
9037.29 9636878
9069.16 266452.72
9183.08 9072881
9211.46 153177.75
9243.49 395317.47
9259.96 186375.81
9388.89 44326.14
9432.31 149618.5
9463.69 140682.2
9577.27 726296.63
9695.81 1839043.63
9725.41 559534.94
9799.46 35839.42
9971.19 1118721.38
9991.44 599615.69
10042.7 63591.19
10061.52 3525318.25
10107.07 152973.77
10203.64 277032.88
10234.46 249154.78
10264.11 21708.5
10284.36 28278.17
10598.2 60436.25
10625.58 31203.95
10670.99 117601.33
10771.61 284498.25
10790.17 1679728.25
10817.8 1693667.5
10844.06 845880.81
10976.31 707682.44
10999.45 154033.77
11041.87 120618.49
11202.48 285391.44
11444.93 40933.38
11568.99 615677.31
11767.56 494058.91
12099.14 20638.37
12239.48 955499.44
12395.83 4203419
12639.32 633584.81
12662.63 561197
12712.2 20943.23
12736.94 50492.6
12964.57 4030655.25
13171.63 23839.83
13284.43 996789.88
13510.6 40026.1
13813.6 127715.16
13973.64 550006.31
14655.54 12578.82
14895.62 78549.26
16725.2 467391.03
17097.08 58343.39
17721.29 111315.84
19385.32 2413831.75
19584.7 167028.52
20365.83 21837.79
23127.93 849710
29659.32 6069.9
29758.21 415631.97
