# Supplementary material for: Identification of Cryptic Anopheles Mosquito Species by Molecular Protein Profiling
Source: PLoS One. 2013 Feb 28;8(2):e57486. doi: 10.1371/journal.pone.0057486 (PMC3585343; doi:10.1371/journal.pone.0057486)
Supplement: Dataset S1 — MALDI-TOF MS peak lists. The folder contains the 1,740 MALDI-TOF MS peak lists that were the basis of the present analysis. The file names correspond to the column “PEAKLIST” in Table S1 containing a detailed description of the specimens and its classification by the different SDA models. (ZIP) [file pone.0057486.s005.zip › Peak lists/mabr_D10_1424-3B4.txt]

"m/z" "intensity"
2001.94 37375.68
2004.02 31132.42
2011.09 7656.11
2555.56 8078.75
2572.83 48679.58
2669.5 409670
2792.98 429917.31
2874.7 5630.72
3016.13 196671.61
3249.67 422205.13
3257.21 116070.66
3272.05 25596.24
3314.47 96741.71
3807.18 97560.04
3838.85 23888.49
3911.79 104227
4116.39 77388.37
4180.44 92329.6
4431.57 35468.79
4517.99 2475765.5
4590.98 1268675
4620.75 35482.27
4629.33 50882.09
4833.18 335814.66
4861.73 196560.56
4984.94 148097.89
5031.72 1029470.13
5114.53 4438911
5140.56 1470775.13
5168.6 24135.64
5234.25 3408721.75
5261.35 284547.38
5345.91 11585381
5372.19 1164104.88
5395.78 34364.08
5408.92 72654.34
5488.86 119510.91
5551.25 109663.13
5592.29 924803.13
5844.79 118420.05
5906.28 145778.25
6039.55 5745345.5
6065.85 568779.81
6083.53 106710.8
6121.31 172891.14
6199.48 937350.75
6240.23 877433.44
6263.99 141937.14
6296.37 120800.58
6319.75 106286.28
6332.9 34821.29
6483.57 457680.63
6504.14 8150113.5
6519.3 2738012
6543.58 49818.93
6554.27 113665.54
6600.81 900607.19
6642.74 35893.84
6710.99 268226.91
6726.5 74022.27
6744.62 70118.1
6870.79 721399.19
6989.59 70158.34
7035.5 336300.59
7059.59 61148.95
7270.66 318292.69
7358.92 74429.25
7432.43 455009.63
7475.35 21849.09
7498.23 38260.77
7516.58 522886.25
7530.65 618304.56
7662.1 230751.55
7685.26 1234709.63
7829.6 2874554.25
7857.14 106382.21
7885.53 40150.43
8015.04 73479.75
8033.21 870384.75
8073.38 86431.9
8151.58 797988.19
8165.96 38891.02
8278.2 118670.81
8322.54 394685.78
8396.16 45325.44
8416.54 18141.29
8531.87 288077.06
8690.08 741354
8729.19 25460.65
8996.17 119799.91
9038.11 11035745
9071.56 384666.91
9184.36 7055672
9213.61 119279.27
9244.64 448122.66
9261.54 292034.66
9433.35 67878.59
9464.3 141037.55
9578.63 474079
9697.5 1394489
9726.51 559174.25
9800.73 23805
9972.49 1040510.81
9992.75 632074.5
10043.27 62157.83
10063.45 2897016.25
10108.56 47564.93
10208.48 203316.11
10236.58 108470.89
10286.95 51814.54
10772.94 273153.31
10791.96 1267055.13
10819.13 1741810.75
10845.24 822041.69
10977.36 729055.75
11002.24 165033.25
11042.93 173742.08
11067.89 20343.2
11202.3 193613.94
11487.42 44380.03
11570.97 239946.56
11770.08 223046.06
12241.45 1168122.38
12398.01 3775898.75
12640.88 525751.56
12665.38 486847.78
12738.17 13498.92
12966.88 2875024
13104.09 57338.29
13285.96 1069330.25
13509.38 56456.03
13813.12 115386.61
13977.44 393437.41
14900.23 28085.39
16723.18 137550.06
17102.95 43615.18
17716.36 61108.98
19388.16 1754488.75
19602.52 148645.8
23136.19 503621.28
29754.65 358832.72
