# Supplementary material for: Identification of Cryptic Anopheles Mosquito Species by Molecular Protein Profiling
Source: PLoS One. 2013 Feb 28;8(2):e57486. doi: 10.1371/journal.pone.0057486 (PMC3585343; doi:10.1371/journal.pone.0057486)
Supplement: Dataset S1 — MALDI-TOF MS peak lists. The folder contains the 1,740 MALDI-TOF MS peak lists that were the basis of the present analysis. The file names correspond to the column “PEAKLIST” in Table S1 containing a detailed description of the specimens and its classification by the different SDA models. (ZIP) [file pone.0057486.s005.zip › Peak lists/mabr_D10_1435-2A3.txt]

"m/z" "intensity"
2001.19 8418.91
2005.16 71937.59
2009.13 51144.78
2013.16 4363.72
2458.69 19488.1
2485.48 16926.08
2571.54 18733.08
2669.75 207366.73
2793 875140.31
3016.76 74090.9
3248.71 299379.22
3254.79 67575.95
3805.88 65218.23
3837.99 6745.25
3909.47 41916.62
4072.49 41297.75
4115.91 35457.07
4178.26 186878.69
4516.22 1438818
4589.56 1044674.44
4620.94 15169.6
4627.47 22695.82
4831.67 22485.14
4860.72 25268.45
4915.2 18614.76
4983.85 33830.14
5028.99 350876
5112.16 1425612.75
5138.38 609903
5215.61 122332.77
5232.54 1141809.88
5259.07 65945.7
5343.45 5802485
5369.49 642642.38
5392.73 76567.38
5406.74 141149.33
5418.77 75100.13
5477.06 11368.99
5485.84 110645.91
5589.51 991259.19
5604 8187.08
5842.71 62326.43
5886.63 14754.18
6036.85 3699579.25
6062.89 452242.22
6080.9 233460.94
6118.66 86979.61
6196.29 580613
6237.48 900508.5
6262.16 44538.3
6317.29 21105.51
6330.54 11451.09
6480.85 389723.38
6501.17 5399939.5
6516.55 1843478.75
6549.67 314076.28
6598.12 244459.56
6707.46 128606.37
6725.92 22422.26
6742.06 48071.9
6866.76 128693.04
6985.82 49060.05
7033.33 150589.38
7055.63 14548.63
7263.44 13661.16
7355.98 45433.48
7428.39 272541.22
7513.38 513324.31
7527.7 283072.72
7657.2 63330.9
7681.26 928399.13
7825.74 1418164.75
7852.59 50867.7
8009.14 25918.8
8029.44 473925.31
8069.71 124602.16
8147.44 541497.13
8273.95 70441.55
8318.53 176572.22
8355.4 29040.21
8370.64 6549.02
8390.29 39362.84
8527.81 90550.03
8685.19 578427.44
8724.26 20384.06
8865.47 71363.05
8990.44 35333.36
9033.48 6129910.5
9179.6 5204293.5
9206.23 57856.7
9239.53 227126.77
9256.86 106619.84
9427.64 160885.08
9459.15 74550.53
9484.57 23767.89
9573.97 312019.66
9692.14 1054844.25
9721.57 158775.89
9794.83 28231.89
9967.33 355121.63
9987.43 298786.09
10057.91 1764312.63
10102.23 103885.93
10197.96 134829.38
10230.28 146796.53
10622.84 12762.62
10666.52 15631.13
10768 79405.02
10785.93 1011885.56
10813.38 1169057.75
10839.47 682883.75
10972.1 608041.88
10996.65 156448.17
11037.61 109704.3
11062.55 45671.04
11197.64 285260.72
11440.73 22285.85
11563.42 475664.44
11772.93 281915.19
12234.92 563962.25
12391.01 1608565.13
12436.84 32718.39
12634.5 253143.03
12658.31 266555.91
12706.49 10074.18
12733.24 26476.92
12959.2 1651512.38
13095.42 22230.86
13123.61 9838.76
13168.02 5254.37
13278.5 194251.64
13301.86 24331.72
13812.24 45188.5
13969.01 261661.38
14888.56 22743.4
16719.56 158174.58
17094.93 18708.69
17712.61 32961.86
19379 1019729.88
19589.81 68322.73
23126.28 586071.13
29703.09 228135.59
