# Supplementary material for: Identification of Cryptic Anopheles Mosquito Species by Molecular Protein Profiling
Source: PLoS One. 2013 Feb 28;8(2):e57486. doi: 10.1371/journal.pone.0057486 (PMC3585343; doi:10.1371/journal.pone.0057486)
Supplement: Dataset S1 — MALDI-TOF MS peak lists. The folder contains the 1,740 MALDI-TOF MS peak lists that were the basis of the present analysis. The file names correspond to the column “PEAKLIST” in Table S1 containing a detailed description of the specimens and its classification by the different SDA models. (ZIP) [file pone.0057486.s005.zip › Peak lists/mabr_D10_1435-2B2.txt]

"m/z" "intensity"
2001.13 29042.45
2005.16 34577.64
2007.38 8734.07
2011.28 6734.47
2014.72 6309.34
2557.39 88078.59
2670.39 638664.06
3005.83 26105.35
3277.71 309946.25
3301.82 437216.53
3886.58 49930.66
4115.56 9755.88
4356.54 136964.09
4554.08 2675575
4616.1 717188.75
4658.13 154897.7
4666.23 83924.37
4725.91 104327.23
4794.29 7994.65
5045.15 39560.9
5094.76 105337.51
5117.61 3386074.75
5143.86 628820.56
5188.86 760157.69
5215.62 166725.69
5250.81 692675.31
5266.6 20342.62
5277.61 55692.97
5327.91 226146.92
5345.68 12259159
5371.29 421913.16
5384.73 54900.77
5443.18 21911.44
5552.17 397810.13
5569.19 13692.45
5591.18 9423.92
6015.62 1994369.63
6032.17 29106.55
6040.45 129979.2
6134.29 246907.47
6177.88 698064.06
6239.29 169279.28
6256.26 79528.48
6350.09 193792.63
6379.56 169526.48
6477.8 12736.25
6492.07 454806.31
6560.24 3359872.75
6586.9 484451.41
6607.27 5410613
6623.03 20551.13
6633.17 60368.95
6768.01 163779.94
6785.56 135323.52
6813.8 176607.72
6831.04 18512.76
6849.66 69299.42
6947.69 7912.52
6975.13 25435.04
7011.67 99493.72
7207.54 15749.39
7288.59 156588.81
7523.64 111243.31
7537.06 195670.73
7683.51 309205.66
7713.29 15336.45
7761.37 17156.24
7777.25 1239792
7843.21 508361.31
7902.23 181908.78
8014.75 253413.69
8083.05 38279.7
8107.37 28673.13
8218.76 951260.38
8236.74 287017.09
8257.87 24225.07
8279.45 137525.31
8365.34 460010.72
8445.32 31797.76
8457.19 139415.33
8479.16 4788.69
8559.27 104638.78
8653.72 47461.64
8687.42 125373.29
8715.99 1567312.5
8864.52 38124.84
8883.62 70405.95
8946 9337.05
9067.27 111874.23
9109.36 13208203
9146.66 16819.54
9157.43 96099.79
9234.47 4159314
9271.59 165897.95
9315.45 539104
9333 427721.25
9350.12 48755.36
9453.65 890272.81
9478.34 107768.29
9496.18 42528.01
9590.06 277553.25
9717.09 1206706.63
9756.35 64062.52
9819.64 28297.51
9828.57 37275.19
9997.21 18585.42
10080.26 31018.68
10187.58 181745.89
10216.55 630902.38
10256.96 378940.28
10532.84 489651.16
10560.29 116069.23
10719.2 29740.8
10756.23 16092.44
10866.78 155953.48
10884.16 291363.84
11440.97 9848.87
11467.49 178289.98
11571.28 32719.66
11632.25 39478.7
11946.76 18817.49
11987.49 11058.91
12129.47 14872.35
12159.58 57127.12
12266.78 911592.38
12353.42 1922346.5
12481.76 231902.86
12509.96 262681
12558.04 22183.63
12571.84 11653.4
12657.52 22580.74
12695.73 9026.94
12982.93 1691276.63
13184.75 278847.69
13494.31 30234.12
13697.94 32859.67
13947.75 58863.78
14021.44 110417.55
14988.3 52458.71
16422.82 14004.62
16724 158127.86
16904.3 248527.7
17457.75 62412.29
17642.75 19542.41
18786.21 17292.84
19427.35 1488521.38
19638.05 128629.84
20392.17 9898.01
22856.32 2805.4
23110.61 6704.53
23254.19 39578.19
29752.81 107716.89
