# Supplementary material for: Identification of Cryptic Anopheles Mosquito Species by Molecular Protein Profiling
Source: PLoS One. 2013 Feb 28;8(2):e57486. doi: 10.1371/journal.pone.0057486 (PMC3585343; doi:10.1371/journal.pone.0057486)
Supplement: Dataset S1 — MALDI-TOF MS peak lists. The folder contains the 1,740 MALDI-TOF MS peak lists that were the basis of the present analysis. The file names correspond to the column “PEAKLIST” in Table S1 containing a detailed description of the specimens and its classification by the different SDA models. (ZIP) [file pone.0057486.s005.zip › Peak lists/mabr_D10_1435-2B3.txt]

"m/z" "intensity"
2002.7 99813.52
2556.81 45823.63
2670.58 782827.25
3006.77 89492.16
3277.57 297802.09
3301.77 566293.63
3551.18 15069.83
3887.93 132736.81
4107.7 41832.77
4116.65 20177.36
4180.1 35908.13
4357.47 328210.22
4554.12 2892431
4564.76 33556.93
4616.24 1574081.75
4658.27 102281.3
4666.37 23712.03
4725.43 213303.13
4794.12 143661.42
5044.76 148979.98
5093.4 184278.11
5117.54 4429844
5143.14 776297.81
5188.68 883832.06
5215.54 156589.75
5250.63 1098045
5266.42 61159.11
5279.5 146036.34
5328.82 320821.75
5345.5 16956440
5371.55 609265.94
5385.42 67532.16
5551.76 473794.94
5590.09 12997.92
5734.27 19285.49
6015.54 4655107
6040.84 484126.22
6134.56 233619.19
6177.45 1406663.13
6222.02 36127.97
6241.22 292179.94
6255.71 202463.34
6280.08 3261.12
6347.73 322548.75
6379.47 76926.01
6477.84 48392.14
6492.35 1491044.63
6560.16 4594624
6587.18 675504.63
6607.19 9868355
6633.45 152016.03
6768.91 263748.75
6784.73 217474.22
6813.46 360608.31
6830.82 65507.02
6848.96 208018.52
6975.54 106103.44
7012.09 231146.53
7289.27 421725.91
7495.96 26958.82
7523.55 197968
7536.58 315364.84
7683.81 504015.59
7712.93 74234.8
7762.2 31785.72
7777.29 3244451
7804.99 73538.66
7842.98 1359018.63
7902 518071.97
7980.55 40451.78
8015.6 489292.47
8082.96 169455.48
8107.68 28790.12
8188.87 154192.27
8218.93 1765043.25
8236.77 494423.28
8258.45 56533.48
8280.03 344121.88
8365.51 1327619.88
8380.62 15282.31
8443.15 32086.13
8457.51 376130.34
8559.03 264593.34
8687.59 261658.25
8716.45 3396605.75
8741.42 59677.72
8881.67 176591.38
8923.32 75597.88
9067.74 87141.7
9109.68 17336920
9147.41 241928.58
9234.94 9832526
9273.22 316016.75
9316.07 604791.5
9333.47 589587.44
9453.97 1566358.13
9479.25 153132.47
9496.07 85199.53
9590.54 1470619.25
9717.72 2494588.75
9758.02 330888.34
9798.11 36716.86
9821.46 306540.75
9998.9 58752.93
10077.58 38819.73
10186.71 449391.72
10216.43 1583761.75
10256.09 722240.56
10533.64 878223.13
10560.17 299684.81
10599.55 29367.18
10758.29 59841.58
10867.44 375743.91
10884.98 590462.56
11158.01 16899.91
11432.82 139723.23
11467.68 297825.31
11572.12 120319.24
11632.61 193853.09
11948.76 78323.94
11989.5 21114.81
12128.18 230788.63
12160.11 130551.73
12267.15 1086957.75
12354.29 4080234.5
12482.63 543887.88
12510.16 506919.97
12556.89 42202.22
12576.08 35680.96
12660.42 55430.04
12684.76 44563.23
12804.95 12405.03
12983.82 5386953
13187.54 733851.94
13269.92 45080.54
13700.08 90949.52
13949.02 239652.69
14021.12 413376.63
14989.8 154888.86
16724.22 582974.25
16910.77 430389.31
17465.91 162598.94
17645.77 78197.01
17777.66 16945.45
18799.82 40060.86
19431.34 3094502.25
19642.91 259775.13
20411.49 130334.98
22871.32 47968.95
23138.25 60053.27
23252.82 178605.36
29734.68 206695.94
