# Supplementary material for: Identification of Cryptic Anopheles Mosquito Species by Molecular Protein Profiling
Source: PLoS One. 2013 Feb 28;8(2):e57486. doi: 10.1371/journal.pone.0057486 (PMC3585343; doi:10.1371/journal.pone.0057486)
Supplement: Dataset S1 — MALDI-TOF MS peak lists. The folder contains the 1,740 MALDI-TOF MS peak lists that were the basis of the present analysis. The file names correspond to the column “PEAKLIST” in Table S1 containing a detailed description of the specimens and its classification by the different SDA models. (ZIP) [file pone.0057486.s005.zip › Peak lists/mabr_D10_1435-2B4.txt]

"m/z" "intensity"
2000.55 33437.07
2002.7 35930.49
2004.71 11657.36
2008.82 38085.92
2012.05 20670.8
2015.15 32830.63
2556.73 49236.25
2670.02 901488.88
3006.01 128868.3
3276.69 287455.13
3301.23 745973.63
3885.55 201422.63
3920.55 52073.02
4107.95 45537.93
4116.04 26110.79
4180.94 32775.32
4356.54 468463.34
4553.36 3253335.25
4615.79 1848586.25
4656.17 116260.16
4664.78 17068.51
4725.49 173788.55
4792.82 157384.8
5043.64 61121.6
5092.71 185690.48
5117.06 5217282.5
5143.09 891539.13
5187.66 828537.88
5215.38 110630.31
5250.25 1057537.75
5266.36 75052.3
5278.57 89902.44
5327.23 400183.34
5345 19943954
5370.94 749401.13
5385.04 40536.19
5441.49 24797.18
5551.14 533549.13
5569.39 16540.04
5588.01 18313.01
5995.69 19612.07
6014.65 5316537
6030.04 33437.62
6041.23 516302.84
6133.67 345383.31
6177.02 1624417.75
6222.07 37451.51
6239.73 397904.31
6254.56 217214.08
6280 19705.51
6347.3 388868.91
6378.44 91425.02
6478 40790.51
6491.54 1807395.5
6559.47 4873014
6586.01 673286.38
6606.5 10822190
6632.64 189332.69
6768.71 290552.31
6784.53 216577.19
6813.01 367528.31
6829 54572.59
6849.37 234496.44
6974.58 140420.25
7010.87 268306.53
7288.66 477449.28
7495.35 31689.43
7522.28 220389.17
7535.57 349644.38
7683.19 599762.44
7713.1 60167.95
7760.91 40428
7776.79 3594245.5
7802.5 93444.2
7842.48 1572941
7901.63 493969.22
7980.84 56928.02
8015.09 463285.81
8082.31 151297.36
8106.63 40207.14
8187.68 164162.78
8217.87 2224892.25
8236.12 534058.88
8258.48 38430.91
8278.69 356148.91
8364.71 1607184
8443.86 20305.46
8456.29 230511.44
8558.08 261008.22
8686.78 344563.19
8715.49 4461035.5
8880.42 159431.5
8921.93 88966.32
8944.21 48752.73
9066.47 48524.68
9108.84 17101868
9146.28 42859.21
9156.91 121881.62
9233.94 10474701
9271.5 281311.25
9315.21 586010.69
9332.76 644616.44
9453.11 1711687.38
9478.97 153428.83
9494.62 91264.25
9589.67 1730918
9716.99 2574421.25
9756.84 368130.56
9797.82 26954.04
9819.83 322045.41
9997.55 63931.51
10074.12 29410.58
10185.8 607481.25
10215.22 1998539
10255.33 755842.63
10532.41 955161.38
10558.47 335612.72
10599.4 21770.62
10756.42 62372.86
10866.49 379480.72
10883.87 604483.69
11156.57 33769.18
11438.42 133821.84
11466.71 284193.5
11571.46 96850.73
11632.43 184764.72
11946.93 108831.18
11988.66 21291.33
12127.16 311350.38
12158.27 175683.31
12266.3 1275402.5
12352.76 4298913.5
12480.42 648468
12508.62 567870.31
12556.7 110797.14
12658.7 43084.4
12693.7 89721.02
12782.16 20568.98
12982.42 6559558
13186.29 870790.94
13269.71 34870.15
13697.93 83538.11
13947.38 339035.97
14020.54 489581.97
14988.08 201497.92
16156.18 13257.92
16726.85 571390.81
16909.9 444103.53
17449.74 138213.72
17634.1 47936.95
17777.76 7133.59
18798.26 31098.82
19430.38 3174038.25
19643.2 307164.81
20406.63 169274.86
22872.73 12316.6
23130.52 45763.62
23251.72 141750.5
29744.22 237472.86
