# Supplementary material for: Identification of Cryptic Anopheles Mosquito Species by Molecular Protein Profiling
Source: PLoS One. 2013 Feb 28;8(2):e57486. doi: 10.1371/journal.pone.0057486 (PMC3585343; doi:10.1371/journal.pone.0057486)
Supplement: Dataset S1 — MALDI-TOF MS peak lists. The folder contains the 1,740 MALDI-TOF MS peak lists that were the basis of the present analysis. The file names correspond to the column “PEAKLIST” in Table S1 containing a detailed description of the specimens and its classification by the different SDA models. (ZIP) [file pone.0057486.s005.zip › Peak lists/mabr_D10_1435-2C2.txt]

"m/z" "intensity"
2002.37 32350.14
2004.92 39337.65
2555.83 39418.61
2670.72 628988.25
3006.62 40724.02
3033.52 5803.94
3278.07 436974.88
3301.49 665974.63
3886.61 11817.44
4023.23 15504.04
4108.72 74648.18
4357.39 131726.63
4553.91 3475611.5
4567.9 11068.88
4572.47 23259.71
4616.13 1397712.63
4658.25 209452.3
4666.35 34969.52
4726.54 53624.63
4795.02 33737.41
5045.43 34185.82
5094.72 213030.7
5117.78 3855119
5144.02 476133.44
5188.92 821955
5216.75 81961.73
5250.96 1054456.63
5266.1 51756.9
5280.16 243428.14
5328.28 399170.59
5345.71 14265477
5371.65 183037.13
5388.06 43453.61
5442.64 57473.45
5552.51 349953.56
5592.3 279415.81
5999.03 12042.91
6015.32 3543513
6041.55 149086.69
6177.45 1317338.25
6220.95 60945.66
6241.1 179239.77
6256.29 67009.4
6346.27 288392.28
6379.68 110590.08
6492.06 751340.25
6560.1 5533571.5
6587.73 479182.91
6607.12 8272957
6768.09 273875.84
6784.65 294624.75
6813.25 274262.84
6829.99 13600.95
6849.11 113448.12
6942.49 386912.28
7011.47 91205.49
7289.24 85047.5
7342.79 44333.07
7429.5 71696.67
7522.97 787663.19
7684.26 313871.47
7713.11 17356.44
7777.19 1596591.38
7792.29 8883.48
7843 239579.34
7902.02 515221.69
7977.2 38730.07
8015.33 546476
8082.81 84512.76
8187.08 70865.43
8218.5 1865817.75
8236.74 196291.14
8258.15 16076.32
8279.86 190620.31
8363.13 593378.25
8395.15 119523.47
8443.51 145823.22
8456.89 173941.72
8479 14151.12
8558.82 256209.63
8654.23 31078.7
8716.36 1685846.13
9067.02 72587.12
9109.39 19670872
9146.25 198158.94
9234.48 8135110
9271.6 371312.16
9315.89 742891.88
9333.29 688057
9349.97 85796.02
9440.2 40562.34
9453.92 589961.63
9477.14 19092.5
9495.28 36351.25
9590.32 623024.56
9717.62 2143428
9757.03 18823.84
9827.16 264111.81
10074.42 26952.58
10186.85 157125.38
10202.32 276036.5
10228.11 83303.62
10252.88 34606.02
10533.28 632266.44
10560.42 936174
10585.27 159014.78
10756.34 35934.18
10784.7 60381.36
10884.4 955475.06
11232.69 19241.26
11443.07 19602.7
11465.73 189737.36
11633.05 107449.78
12125.08 6676.41
12158.83 67532.79
12353.47 3547589
12481.29 303048.88
12510.49 88320.26
12541.92 58315.8
12560.08 24835
12574.39 29891.44
12687.61 45116.7
12983.07 3107259
13186.93 384374.13
13700.97 36484.12
13949.71 69433.09
14019.48 238153.3
14989.26 55571.14
16726.52 324787.25
16911.49 350387.34
17438.01 26125.28
17636.84 2030.49
18761.02 11749.05
19429.05 2562836.75
19635.31 231419.22
20395.28 7395.89
22872.66 7878.14
23255.04 54869.26
29651.65 6875.9
29786.76 112836.45
