# Supplementary material for: Identification of Cryptic Anopheles Mosquito Species by Molecular Protein Profiling
Source: PLoS One. 2013 Feb 28;8(2):e57486. doi: 10.1371/journal.pone.0057486 (PMC3585343; doi:10.1371/journal.pone.0057486)
Supplement: Dataset S1 — MALDI-TOF MS peak lists. The folder contains the 1,740 MALDI-TOF MS peak lists that were the basis of the present analysis. The file names correspond to the column “PEAKLIST” in Table S1 containing a detailed description of the specimens and its classification by the different SDA models. (ZIP) [file pone.0057486.s005.zip › Peak lists/mabr_D10_1435-2C3.txt]

"m/z" "intensity"
2000.57 155506.41
2007.09 70275.33
2556.1 37106.05
2670.31 804328.81
3005.59 143230.58
3277.72 473378.94
3301.67 536839.19
3887.27 85036.77
3947.32 13154.3
4107.99 91278.54
4118.39 28261.9
4356.88 210066.89
4553.72 4084121
4573.51 23378.12
4616.46 1702109.5
4656.65 141090.58
4664.95 122459.47
4726.38 86138
4793.72 27207.63
5046.6 12763.51
5093.65 365534.97
5117.36 4460240
5144.14 526746
5188.39 748767.81
5216.44 62955.2
5250.56 1313877
5267 50775.55
5280.19 350993.66
5328.42 504005.16
5345.65 17281896
5371.15 280329.94
5385.46 55394.8
5416.81 38607.88
5443.36 96177.36
5508.48 11114.89
5551.81 480773.34
5570.51 18014.41
5590.81 337035.19
6015.6 4415001.5
6030.28 47236.05
6042.53 190250.05
6177.63 1711689.13
6221.97 39669.83
6241.53 196537.42
6256.37 117089.23
6346.36 336979.91
6379.06 76968.83
6478.27 23656.52
6492.42 1147502
6560.35 5933935
6587.14 586950.88
6607.39 8572423
6769 251415.41
6784.57 396366.53
6813.67 209556.8
6830.16 14260.55
6850.16 157297
6943.06 333447.81
6975.63 48826.82
7011.55 126679.11
7289.75 87775.09
7430.43 67071.12
7523.53 895088.25
7574.02 9474.21
7584.87 18047.2
7684.59 476751.53
7712.65 26964.62
7777.54 2114163.25
7843.23 307240
7902.39 757871.44
7978.52 54991.5
8015.72 618398.75
8084.57 110471.07
8107.27 47276.26
8186.29 88062.13
8219.06 2403379
8237.45 239520.72
8259 15659.6
8280.16 261284.98
8360.84 750736.31
8396.58 139804.59
8442.6 203929.16
8457.92 178841.27
8488.61 15053.56
8559.04 313572.75
8654.33 25455.04
8716.74 2058985.5
8880.41 22215.27
8924.19 19562.46
9067.9 103216.41
9109.99 20355102
9155.91 169050.72
9235.25 10000774
9273.1 362921.97
9316.53 703094.63
9333.79 694761.63
9351.49 45580.93
9441.16 71880.3
9454.88 717160.19
9477.23 42429.79
9496.39 31577.82
9590.87 948937.31
9718.49 2594198.5
9756.58 78043.27
9799.79 21697.54
9821.5 77817.97
9830.43 61424.71
10074.16 57048.25
10187.52 239715.45
10202.83 465632.31
10229.09 110474.93
10252.95 64105.93
10295.87 38726.82
10534.32 634895.56
10561.16 1085766
10585.55 184174.73
10757.12 21248.49
10786.42 86183.97
10885.83 1160326.75
11432.1 28295.91
11467.61 164494.95
11632.87 110819.13
11944.43 17386.14
12127.63 41784.19
12160.89 94406.14
12354.9 4311117.5
12481.75 425474.25
12513.31 132251.31
12537.84 75722.43
12557.69 27568.77
12576.88 39960.26
12688.61 72887.64
12984.47 4536195
13187.85 564496.44
13703.41 48124.2
13949.55 118229.09
14022.71 353874.78
14992.21 114472.27
16724.68 458925.78
16911.23 172144.3
16946.6 64167.24
17440.02 33406.49
18770.52 16192.43
19434.21 3064205.25
19644.12 337965
20395.37 35940.32
22881.8 4258.33
23251.26 61181.97
29664.78 246366.97
