# Supplementary material for: Identification of Cryptic Anopheles Mosquito Species by Molecular Protein Profiling
Source: PLoS One. 2013 Feb 28;8(2):e57486. doi: 10.1371/journal.pone.0057486 (PMC3585343; doi:10.1371/journal.pone.0057486)
Supplement: Dataset S1 — MALDI-TOF MS peak lists. The folder contains the 1,740 MALDI-TOF MS peak lists that were the basis of the present analysis. The file names correspond to the column “PEAKLIST” in Table S1 containing a detailed description of the specimens and its classification by the different SDA models. (ZIP) [file pone.0057486.s005.zip › Peak lists/mabr_D10_1435-2C4.txt]

"m/z" "intensity"
2000.75 138103.75
2013.94 21791.34
2557.52 83442.32
2669.69 836275.38
3004.47 129184.69
3277.11 403164.5
3301.14 573359.69
3885.93 55244.08
4106.65 81394.09
4354.94 97343.13
4553.59 3648076.25
4567.58 31731.49
4616.23 1484802.38
4657.34 187738.39
4665.44 114411.85
4725.64 95430.17
5046.2 19107.6
5094.86 247933.58
5117.29 5183496.5
5142.89 550511.25
5188.33 986683.75
5216.39 84461.79
5250.28 1017313.88
5280.47 275887.03
5328.38 495661.97
5345.61 17897094
5371.66 322338.91
5386.86 94540.73
5442.56 87117.3
5552.24 467617.03
5591.25 346768.81
6015.41 4036506.5
6030.33 49245.36
6041.88 153578.94
6177.46 1314627
6221.1 51709.81
6240.18 166490.69
6250.51 7042.99
6257.4 78168.2
6347.77 409466.66
6379.88 232849.44
6478.62 24607.31
6492.17 987534.38
6560.23 5584172
6586.78 459170.56
6607.27 8351239
6768.9 346192.16
6785.1 318330.34
6813.33 244274.06
6830.2 21319.06
6850.57 151693.11
6942.86 372481.81
6975.44 30087.75
7011.99 93827
7290.1 159194.02
7343.29 22186.2
7430.42 84827.6
7523.27 964330.81
7587.49 20475.7
7683.95 445421.34
7712.41 42762.46
7777.7 1877036.88
7843.54 388640.59
7902.04 578039.69
7978.58 74148.69
8016.05 552151.63
8083.43 112445.82
8108.29 47892.05
8188 85787.02
8219.15 2474436.75
8237.27 227932.02
8258.69 42222.84
8279.72 225695.78
8364.66 650475.94
8396.14 142068.19
8444.1 162037.97
8457.49 58200.87
8466.75 31036.27
8480.71 19534.46
8559.59 313094.72
8654.34 32935.18
8716.9 1976446.88
8880.88 26243.49
8924.52 24011.46
9067.39 105976.88
9110.2 19681082
9146.22 15088.01
9157.71 181172.97
9235.34 8784678
9272.76 301139.25
9316.63 754368.31
9333.74 732673.69
9350.58 67087.19
9441.28 48174.1
9454.56 798877.94
9478.67 50014.22
9496.66 50824.92
9591 721293.69
9718.35 2215881.5
9756.59 55561.34
9820.63 260124.73
10074.52 52441.66
10188.04 240147.34
10203.36 358841.13
10228.86 117858.37
10254.24 44035.01
10295.95 29577.14
10534.44 619278.81
10561.12 939631.38
10586.14 119412.92
10720.53 24076.03
10757.42 12205.03
10785.79 51698.76
10801.23 9544.24
10885.68 1222882.25
11439.09 21288.89
11467.86 216708.08
11634.43 85038.09
11943.6 16326.09
12129.62 16887.31
12160.07 79380.4
12355.28 3770806.5
12482.98 408474.25
12513.53 127366.51
12541.1 100310.78
12559.94 19749.43
12576.78 38024.85
12687.51 73338.12
12985.1 3937366.25
13188 511758.13
13493.64 3821.44
13700.11 63085.23
13949.45 123581.38
14022.27 292201.69
14990.03 103513.16
16723.19 346351.16
16913.48 348513
17445.74 47395.97
18767.16 19606.89
19432.77 2664382.75
19640.38 262298.03
20398.96 27347.78
22865.72 3219.12
23258.45 57990.06
29820.4 231564.42
