# Supplementary material for: Identification of Cryptic Anopheles Mosquito Species by Molecular Protein Profiling
Source: PLoS One. 2013 Feb 28;8(2):e57486. doi: 10.1371/journal.pone.0057486 (PMC3585343; doi:10.1371/journal.pone.0057486)
Supplement: Dataset S1 — MALDI-TOF MS peak lists. The folder contains the 1,740 MALDI-TOF MS peak lists that were the basis of the present analysis. The file names correspond to the column “PEAKLIST” in Table S1 containing a detailed description of the specimens and its classification by the different SDA models. (ZIP) [file pone.0057486.s005.zip › Peak lists/mabr_D10_1435-2D1.txt]

"m/z" "intensity"
2000.68 13880.56
2002.97 8166.36
2009.1 5086.88
2014.76 15787.91
2022.32 4457.91
2209.39 3182.45
2376.44 12340.54
2432.29 4886.39
2514.27 2240.36
2540.79 9991.83
2554.67 51208.39
2608.19 1339.44
2621.17 13553.73
2669.16 162882.48
2680.98 8526.56
2685.49 13300.7
2784.9 6440.17
2872.66 12654.94
2888.55 2474.89
3004.7 10969.13
3009.15 29049.29
3034.17 13207.88
3129.77 13342.86
3174.91 13364.32
3208.36 2903.85
3274.92 34993.27
3287.15 2952.33
3300.94 102368.88
3404.31 13381.69
3410.36 10276.55
3466.14 6097.53
3504.1 4820.14
3535.04 11670.1
3551.95 3574.7
3805.37 23481.46
3852.79 32939.8
4013.75 16561.08
4018.13 11652.45
4040.07 5977.56
4081.54 7149.93
4131.03 1918.17
4203.3 4184.97
4354.57 12182.11
4385.66 7523.01
4532.56 89066.88
4553.23 497326.75
4614.98 60229.78
4654.68 3706.5
4722.17 5427.68
4806.19 5600.86
4844.49 28063.13
5090.83 52911.63
5116.81 1633227.25
5143.61 246462.64
5187.89 293564.81
5216.72 83081.69
5249.98 442132.34
5278.55 38612.7
5288.05 35546.05
5329.11 33342.53
5345.25 3518698.5
5371.21 116145.92
5475.34 7340.47
5510.87 7548.21
5550.09 78816.03
5591.25 305457.97
5618.59 6510.45
6015.54 175289.7
6029.89 417586.69
6043.66 13988.37
6055.47 39102.15
6177.81 184438.97
6188.09 14864.32
6238.43 21550.29
6255.18 75233.67
6348.7 24895.14
6380.47 74728.27
6492.47 102639.16
6560.69 627843.63
6587.99 77093.4
6607.52 1519310.38
6770.11 66139.12
6785.69 50171.18
6813.57 28370.25
6844.87 16429.56
6943.44 117147.44
6963.36 34931.85
7011.47 11672.83
7212.45 14106.04
7290.89 22913.64
7344.37 72973.16
7432.33 54344.44
7476.7 148698.36
7498.03 80883.79
7538.03 147698.89
7685.12 58693.37
7713.73 365164.59
7739.89 86018.25
7778.14 248039.14
7845.08 59093.09
7902.95 54244.97
7980.35 8800.19
8016.5 202771.67
8083.38 131933.38
8108.93 8455.63
8220.41 353081.84
8238.81 63041.6
8260.78 62224.52
8282.38 40474.24
8367.8 68342.47
8464.99 39786.91
8561.07 10110.63
8657.13 14395.17
8717.92 239608.42
8866.43 21995.17
8905.24 10200.5
9069.5 13337.8
9111.48 2806611.75
9160.74 166110.13
9237.13 545333.44
9274.57 41122.54
9317.75 93289.86
9335.74 98648.63
9454.6 77829.21
9592.59 56616.54
9720.47 169013.92
9831.6 5742.98
10076.88 22672.88
10220.99 105615.49
10536.04 157126.13
10562.28 35756.85
10723.66 10117.05
10869.49 26770.95
10888.46 53598.02
11945.48 8220.59
11972.43 5347.47
12133.28 8331.57
12165.25 7631.08
12271.56 14399.08
12357.27 546606.81
12485.72 106309.67
12515.29 85783.84
12785.37 5573.05
12988.54 583876.31
13191.07 59204.22
13701.77 3008.17
13951.97 7462.59
14027.69 35170.74
14991.06 36251.49
16718.89 3160.67
16910.43 4095.47
16949.34 950.89
19436.67 186153.63
29739.78 28812.07
