# Supplementary material for: Identification of Cryptic Anopheles Mosquito Species by Molecular Protein Profiling
Source: PLoS One. 2013 Feb 28;8(2):e57486. doi: 10.1371/journal.pone.0057486 (PMC3585343; doi:10.1371/journal.pone.0057486)
Supplement: Dataset S1 — MALDI-TOF MS peak lists. The folder contains the 1,740 MALDI-TOF MS peak lists that were the basis of the present analysis. The file names correspond to the column “PEAKLIST” in Table S1 containing a detailed description of the specimens and its classification by the different SDA models. (ZIP) [file pone.0057486.s005.zip › Peak lists/mabr_D10_1435-2D4.txt]

"m/z" "intensity"
2001.44 42935.39
2006.08 75137.8
2013.42 8304.13
2555.76 82479.01
2670.12 619179.75
3012.03 35240.9
3277.29 250626.59
3301.32 660788.69
3404.17 30105.45
3530.6 79849.99
3855.19 151387.3
3947.38 45416.36
4108.23 20382.88
4356.42 110777.65
4532.9 121641.82
4553.85 2489953.25
4616.28 503366.94
4657.28 30239.46
4665.68 29690.25
4793 31970.44
4844.81 190830.47
5093.85 581247.94
5117.67 4252766.5
5143.48 589234.88
5188.05 442803.19
5217.19 217189.81
5250.54 2848583
5265.78 142272.05
5277.99 409795.94
5328.84 192700.25
5345.62 14797332
5370.9 501603.22
5386.98 23715.15
5551.55 317043.03
5591.67 1391432.75
5621.24 57252.39
5922.38 92110.95
6014.95 851556.75
6029.51 2544383.25
6043.4 34360.65
6055.07 280581
6176.96 861691.5
6189.12 61488.63
6240.02 188205.39
6255.22 179517.58
6263.89 71148.81
6345.92 348381.66
6379.33 39354.81
6492.69 870221.63
6528.79 27167.34
6560.25 4013921
6587.16 353562.38
6607.28 9761103
6633.3 129776.9
6768.88 467939.13
6785.44 751721.44
6813.3 461117.78
6831.16 12024.43
6850.29 174244.25
6943.69 700105.69
6962.34 392109
7011.17 145600.2
7140.63 58709.64
7210.2 62204.06
7290.24 233825.33
7343.93 227932.19
7368.27 23045.56
7431.17 150214.78
7476.16 607184.38
7496.03 400319.91
7537.3 722728.5
7575.15 237555.34
7683.88 489888.28
7712.87 2403484.5
7739.39 399686.22
7777.62 1556223.88
7842.91 206025.61
7902.19 1065682.13
7979.53 54227.73
8015.52 669450
8082.88 924735.88
8108.14 75546.52
8188.52 53214.15
8219.12 2013957.5
8238.05 319579.63
8259.19 316081.13
8279.81 123841.51
8365.83 714776.75
8468.19 144854.72
8491.56 95578.05
8558.93 81691.37
8642.49 18511.87
8653.8 47803.29
8716.91 1747667.25
9068.19 60049.9
9110.14 14061965
9157.35 226880.78
9235.25 3679548.25
9273.38 194974.81
9316.81 416568.75
9333.92 430373.09
9453.99 276567.47
9590.99 760241.56
9718.02 1233636.75
9735.35 35181.07
9820.13 98874.21
10198.83 52431.07
10217.79 592550.13
10251.06 22682.46
10292 90545.5
10534.24 1328835
10559.53 329072.56
10599.99 127374.2
10758.11 93943.71
10788.5 5667.89
10867.88 303341.75
10885.73 290219.75
11092.08 5479.43
11468.92 10722.3
11573.68 145029.98
11633.53 102898.32
11822.64 32176.91
11943.6 105456.78
12128.76 266704.81
12162.19 70440.05
12270.23 79272.78
12354.87 2940790.75
12484.06 411159.53
12512.09 507964.13
12575.49 24773.11
12662.36 13693.87
12984.57 4069285.5
13190.01 424201.63
13273.09 39113.28
13384.38 18944.31
13698.9 21615.11
13953.32 48341.49
14024.36 248368.22
14993.11 133375.42
16726.5 335048.88
16916.38 59152.71
16950.57 31611.16
17465.44 46882.21
17649.28 4778.03
19432.25 1859978.88
19644.65 203166.63
20394.8 26975.46
23142.77 12883.94
23265.13 113379.25
29776.88 229627.47
