# Supplementary material for: Identification of Cryptic Anopheles Mosquito Species by Molecular Protein Profiling
Source: PLoS One. 2013 Feb 28;8(2):e57486. doi: 10.1371/journal.pone.0057486 (PMC3585343; doi:10.1371/journal.pone.0057486)
Supplement: Dataset S1 — MALDI-TOF MS peak lists. The folder contains the 1,740 MALDI-TOF MS peak lists that were the basis of the present analysis. The file names correspond to the column “PEAKLIST” in Table S1 containing a detailed description of the specimens and its classification by the different SDA models. (ZIP) [file pone.0057486.s005.zip › Peak lists/mabr_D10_1435-2E4.txt]

"m/z" "intensity"
2000.68 42145.34
2004.24 28752.49
2006.99 9562.76
2012.72 7884.17
2014.47 14097.44
2542.66 48602.78
2670.14 646242.19
2874.66 7738.82
3035.54 125499.05
3277.38 313058.53
3291.41 261269.22
3747.38 11016.25
3887.85 223061.53
3928.97 20569.59
4023.28 31363.04
4237.12 32011.44
4277.79 51788.32
4370.31 324261.47
4524.63 3183809
4630.09 2391553.75
4644.61 61818.17
4714.77 310703
4724.88 90846.07
4734.28 58211.75
4741.83 17712.95
4750.93 167534.89
5046.23 736499.75
5077.86 16794.59
5089.32 3362173
5115.49 440864.94
5197.12 194338.48
5218.25 12061.04
5236.16 2068038.88
5262.93 122238.52
5329.81 80839.07
5345.61 13521817
5371.99 484243.81
5403.63 161015.91
5418.21 67195.15
5450.2 136237.39
5552.11 306941.81
5590 297869.72
5815.31 6112.83
6044.26 39688.95
6073.25 3959075.25
6100.43 161728.53
6134.14 882759.75
6253.86 449589.53
6270.62 945114.13
6298.59 82226.51
6342.17 1068603.88
6375.58 190844.11
6463.77 1931458.5
6560.35 4335576.5
6588.23 4605519.5
6614.95 82740.44
6750.73 18421.33
6766.65 54233.08
6783.46 54696.18
6795.34 49046.88
6811.07 20483.08
6828.93 19850.77
6885.88 59874.25
6910.2 59125.39
6976.9 253536.94
7161.23 27500.35
7212.28 209136.58
7286.44 10132.45
7468.3 16251.17
7537.63 41492.05
7684.35 1079149.63
7740.53 285197.34
7781.94 4028708.25
7807.53 227912.97
7861.5 1114066.13
7884.28 1137099.75
8004.34 196280.8
8023.83 31602.84
8048.47 276603.72
8111.1 422410.75
8245.13 756933.38
8262.05 100540.96
8293.34 13660.03
8367.07 1103843.13
8453.01 92917.34
8476.49 746638
8507.63 5809.81
8557.71 1310769.25
8614.06 94795.26
8742.76 3425854.5
8809.87 45608.37
8953.37 91973.98
9010.15 163338.02
9052.11 15505317
9083.43 408598.25
9215.29 111608.92
9263.06 11514831
9292.43 302127.34
9452.78 628895.75
9469.14 135660.16
9486.68 76728.48
9503.8 623855.38
9682.36 2253902.25
9708.97 57925.85
9785.32 139895.02
10107.16 2003745.13
10181.12 14691.35
10253.82 166882.89
10275.58 632368.81
10304.37 48603.14
10559.28 217138.5
10584.91 144474.5
10658.89 17971.48
10722.24 78243.59
10792.95 34377.58
10809.96 1117314.63
10925.8 95900.59
11319.98 160238.89
11485.31 266166.88
11546.22 50423.54
11605.36 86563.8
12008.05 342465.5
12268.29 2631123.5
12319.4 52941.71
12506.79 1108685.13
12540.9 2188632.25
12598.48 52246.25
12684.93 2045159.25
12719.28 78427.54
12745.55 121280.33
12927.77 5998691.5
13149.31 94939.41
13183.25 75344.16
13773 51813.06
13819.74 122834.45
13952.99 490119.91
14883.3 95231.11
16320.84 4590.94
16607.36 54043.83
16726.79 403371.53
16907.31 107551.03
17459.05 53149.23
17660.63 75003.73
18809.66 11516.67
19359.81 1966087.75
19573.73 281343.38
20367.37 33918.21
23084.81 2324.62
23195.6 144890.72
29732.21 234762.48
