# Supplementary material for: Identification of Cryptic Anopheles Mosquito Species by Molecular Protein Profiling
Source: PLoS One. 2013 Feb 28;8(2):e57486. doi: 10.1371/journal.pone.0057486 (PMC3585343; doi:10.1371/journal.pone.0057486)
Supplement: Dataset S1 — MALDI-TOF MS peak lists. The folder contains the 1,740 MALDI-TOF MS peak lists that were the basis of the present analysis. The file names correspond to the column “PEAKLIST” in Table S1 containing a detailed description of the specimens and its classification by the different SDA models. (ZIP) [file pone.0057486.s005.zip › Peak lists/mabr_D10_1435-2F3.txt]

"m/z" "intensity"
2001.47 67873.9
2004.97 37600.78
2012.03 84459.74
2555.84 21649.54
2670.58 513722.16
3004.68 62973.82
3277.6 227949.78
3301.97 617403.13
3887.06 32161.24
4108.81 8897.22
4356.61 225699.02
4553.93 2884547.5
4616.36 977970.75
4656.95 128562.41
4665.66 33401.03
4725.95 36791.96
4793.49 47439.56
5095.52 214637.58
5117.09 4128353.5
5143.65 595960
5188.33 973077.88
5216.16 222702.11
5250.81 903978.81
5267.03 90819.94
5279.57 91929.75
5329 259950.7
5345.34 12398901
5371.72 572354.19
5552.15 351230.84
5590.25 204502.3
6015.43 3094062.25
6030.93 36868.83
6041.08 257778.05
6134.56 156169.41
6177.44 903973.06
6221.3 15582.04
6241.1 159468.63
6248.22 6747.65
6254.98 174215.14
6351.06 64167.05
6360.4 86681.47
6379.21 255480.8
6491.95 836990.31
6560 3839238.75
6587.27 386512.94
6607.15 7933123
6633.17 92812.18
6768.36 233533.61
6784.68 271504.34
6813.28 296317.19
6830.39 30585.91
6849.39 160391.66
6869.66 18589.76
6942.65 141767.66
6975.6 29922.76
7011.51 71160.71
7289.68 257522.94
7343.23 27502.05
7430.47 33074.25
7522.91 131496.02
7536.19 206123.11
7683.94 430661.91
7714.24 35058.06
7761.79 119806.79
7777.41 1770296.13
7842.96 584722.88
7902.51 353859.66
7978.5 214137.92
8023.49 172025.3
8081.97 102039.69
8192.08 51415.86
8218.88 1307035.63
8236.45 180123.7
8258.13 95605.58
8279.43 93388.3
8365.58 681104.5
8460.06 65133.88
8469.73 18774.34
8558.39 464090.53
8653.67 24067.34
8688.06 69720.83
8716.21 2208933
8863.88 49416.3
8881.56 46345.12
8944.21 23734.55
9067.04 43626.62
9109.55 14211449
9145.12 11997.29
9158.05 121629.96
9234.94 6032677.5
9271.77 180882.72
9315.92 528501.19
9333.46 519186.25
9349.86 80355.09
9453.81 877832
9480.11 99612.59
9590.36 788021
9717.68 1360545.75
9756.35 136870.55
9821.56 113286.03
10072.54 11748.53
10216.96 933809
10255.7 446995.75
10292.53 40317.14
10533.38 760070.5
10559.28 286418.19
10758.63 67393.35
10867.14 256286.77
10897.21 294111.06
11430.21 18673.4
11440.97 26089.13
11465.88 126001.73
11573.21 21756.81
11632.89 77695.16
11951.14 19336.06
12128.74 136444.66
12160.51 94666.63
12267.21 558760.25
12354.01 2139343.5
12486.2 329641.75
12509.7 380868.44
12659.27 48552.26
12686.48 72186.82
12984.16 3214259.5
13187.52 593616.31
13272.15 10956.7
13493.61 6605.49
13699.14 20280.16
13947.88 97613.09
14021.03 156365.72
14990.54 52672.18
16159.99 40570.21
16724.86 242004.23
16907.49 229930.58
17446.86 19835.65
17467.89 13416.01
17651.93 16664.01
19431.17 1461524.75
19638.08 132332.8
20406.94 20217.05
22875.15 6892.01
23260.08 65872.7
29752.15 200641.16
