# Supplementary material for: Identification of Cryptic Anopheles Mosquito Species by Molecular Protein Profiling
Source: PLoS One. 2013 Feb 28;8(2):e57486. doi: 10.1371/journal.pone.0057486 (PMC3585343; doi:10.1371/journal.pone.0057486)
Supplement: Dataset S1 — MALDI-TOF MS peak lists. The folder contains the 1,740 MALDI-TOF MS peak lists that were the basis of the present analysis. The file names correspond to the column “PEAKLIST” in Table S1 containing a detailed description of the specimens and its classification by the different SDA models. (ZIP) [file pone.0057486.s005.zip › Peak lists/mabr_D10_1435-2F4.txt]

"m/z" "intensity"
2004.67 92507.77
2556.38 117630.34
2670.81 715549.5
3005.24 109130.79
3277.31 343583.47
3301.94 619464.5
3885.5 111949.87
3921.62 10263.05
3947.89 7497.83
4108.26 66866.91
4180.26 7453.7
4279.17 37025.3
4357.21 310467.59
4553.73 3793866.25
4616.45 1459390
4657.35 139460.5
4665.86 102623.73
4727.49 170684.72
4794 106321.01
5044.49 11174.37
5094.63 445568.75
5117.27 6456834
5143.83 1030712.56
5188.4 1432297.75
5215.47 303390.06
5250.55 1358870.38
5266.77 98196.31
5278.55 252305.44
5328.84 372543.41
5345.52 15689596
5359.47 39615.29
5371.67 645027.19
5416.22 38391.22
5551.75 359273.41
5590.86 251754.45
6015.34 4885038.5
6029.56 45536.77
6041.69 385862.94
6064.12 24169.26
6134.12 170530.14
6177.35 1321467.13
6221.09 41852.74
6241.12 442069.19
6255.6 352749.06
6350.96 102800.48
6361.13 121486.4
6378.98 311958.53
6492.44 1537226.88
6560.12 5011662.5
6587.63 601131
6607.27 9261946
6631.09 47146.18
6769.22 291783.19
6785.29 425178.5
6813.39 230907.36
6829.64 12865.33
6849.63 218438.28
6943.01 173404.59
6974.7 86306.76
7011.86 160241.14
7289 317421.94
7429.78 51475.78
7523.12 197132.78
7536.8 319051.31
7561.32 7783.62
7683.75 636732.81
7713.66 93028.27
7762.26 201769.92
7777.48 2449688.75
7843.02 899260.19
7902.04 660247.88
7977.76 297881.03
8023.02 231980.59
8082.03 175528.27
8106.88 30663.58
8188.6 125125.6
8218.65 1941183.88
8236.22 309434.75
8258.45 218270.31
8279.34 120959.49
8365.62 903129.13
8444.63 13340.02
8463.41 220135.33
8558.56 690085.13
8653.97 65286.8
8687.25 150653.33
8716.24 3217214.25
8863.47 57463.05
8882.43 90252.32
8923.65 32309.52
8945.08 37679.5
9066.9 62354.02
9109.55 19176476
9157.91 448894.19
9234.79 8976577
9271.48 254320.19
9315.77 680440
9333.46 664064.13
9349.85 114753.68
9453.65 1467847.88
9479.95 198177.86
9496.18 10675.52
9590.49 1342565.88
9717.94 1785079.63
9759.43 375607.13
9819.74 48402.98
9829.27 32200.21
10073.69 70842.24
10216.75 1753811.38
10256.25 702313.06
10290.64 48978.01
10533.77 1235442.25
10559.83 369072.09
10755.74 126112.66
10867.21 242190.34
10896.96 348772.88
11429.93 41818.27
11442.13 39336.35
11467.36 222730.89
11573.72 35604.19
11633.24 79184.68
11942.46 74202.2
12127.59 402987.19
12159.69 172804.88
12267.71 867917
12354 3393435.5
12482.16 654527.06
12509.68 531500.25
12560.61 23364.8
12575.76 19501.71
12660.09 90043.87
12676.99 101735.43
12983.61 5572460
13187.47 893755.38
13274.85 6930.7
13493.54 16527.6
13698.01 22377.07
13949.38 227257.72
14020.93 277733.47
14989.47 101390.74
16155.38 67273.9
16724.8 326505.16
16913.08 329951.47
17450.93 19386.53
17637.86 21113.38
19432 2004191.88
19646.28 206449.14
20395.95 24807.82
22874.05 7233.82
23258.96 112606.2
29716.09 265391.41
