# Supplementary material for: Identification of Cryptic Anopheles Mosquito Species by Molecular Protein Profiling
Source: PLoS One. 2013 Feb 28;8(2):e57486. doi: 10.1371/journal.pone.0057486 (PMC3585343; doi:10.1371/journal.pone.0057486)
Supplement: Dataset S1 — MALDI-TOF MS peak lists. The folder contains the 1,740 MALDI-TOF MS peak lists that were the basis of the present analysis. The file names correspond to the column “PEAKLIST” in Table S1 containing a detailed description of the specimens and its classification by the different SDA models. (ZIP) [file pone.0057486.s005.zip › Peak lists/mabr_D10_1435-2H4.txt]

"m/z" "intensity"
2001.82 168036.56
2556.29 81421.87
3276.52 46287.23
3807.04 36824.57
4325.87 28751.94
4417.47 24997.36
4724.62 48476.59
4793.69 572245.19
4877.51 30043.53
5046.04 142040.83
5094.13 192394.17
5116.98 6587627
5144.94 190456.41
5187.88 808592.38
5250.66 1885618.13
5280.51 119046.15
5328.94 507578.09
5344.95 3708496
5359.01 164900.84
5416.41 116107.23
5455.14 41520.41
5472.67 24105.59
5607.3 68120.43
5781.05 39955.27
6014.93 95585.78
6063.23 88512.31
6240.53 634237.63
6253.46 54803.85
6262.01 978355.75
6343.88 554810.44
6378.24 148674.2
6491.78 4068886.25
6559.44 777180.81
6574.77 37211.93
6593.41 13798.62
6605.23 566136.38
6635.16 37925.99
6975.03 413723.81
7289.01 23691.2
7523.46 391681.56
7683.54 376294.63
7710.93 8041.17
7776.97 227719.13
7792.87 22396.2
8014.78 590740.38
8174.55 60775.32
8188.26 468823.66
8217.76 708411.94
8236.28 364644.38
8365.51 639309.06
8653.93 375286.53
8716.18 115972.48
8731.18 90728.63
8881.62 62684.72
9109.4 181946.73
9124.17 45504.57
9234.9 419597.53
9249.48 98425.14
9450.79 1155311.88
9572.44 153699.59
9589.63 4078462
9617.88 190084.56
9656.04 49558.88
9757.64 1218857.25
9795.78 49017.99
9814.21 31914.02
10072.25 379484.5
10085.36 77109.02
10216.18 3081019.25
10241.99 108813.63
10292.94 76741.62
10379.62 25893.85
10559.01 350453.56
10579.84 39694.41
10717.08 400664.19
11155.8 152945.53
11318.1 556967.56
11360.94 49230.08
11938.8 198343.17
11964.07 59648.84
12127.16 825823.13
12155.12 15854.07
12481.81 1653232.63
12523.43 3939832.5
12687.24 1295222
12983.48 12746893
13051.3 33251.48
13189.53 696005.81
13271.54 211867.23
13349.65 61576.3
13494.16 48704.44
13640.32 92322.74
13947.42 1047867.44
14009 11383.39
14782.82 96620.49
15660.55 91939.28
16726.25 94185.82
29720.54 190207.98
