# Supplementary material for: Identification of Cryptic Anopheles Mosquito Species by Molecular Protein Profiling
Source: PLoS One. 2013 Feb 28;8(2):e57486. doi: 10.1371/journal.pone.0057486 (PMC3585343; doi:10.1371/journal.pone.0057486)
Supplement: Dataset S1 — MALDI-TOF MS peak lists. The folder contains the 1,740 MALDI-TOF MS peak lists that were the basis of the present analysis. The file names correspond to the column “PEAKLIST” in Table S1 containing a detailed description of the specimens and its classification by the different SDA models. (ZIP) [file pone.0057486.s005.zip › Peak lists/mabr_D10_1435-2I3.txt]

"m/z" "intensity"
2000.16 11405.73
2002.71 36292.64
2006.54 215967.47
2606.82 364190.28
4105.17 196360.02
4466.79 23544.98
4530.41 134060.33
4618.42 52806.89
4814.57 78122.82
5031.82 94805.77
5048.44 33458.9
5093.44 451506.75
5108.23 58752.09
5217.37 9961818
5236.14 3217292
5254.19 123507.3
5263.11 387188.13
5329.09 392375.56
5344.77 2437929.75
5377.96 383809
5423.51 173286.17
5457.28 28080.45
5659.13 67777.71
5966.01 30657.45
6043.47 11149.49
6261.26 893937.94
6288.61 371874.41
6320.66 1617633.38
6447.66 2608575.75
6510.97 31254.32
6635.58 108227.09
7148.99 214368.88
7621.28 62761.14
7682.46 48503.36
7795.35 77971.44
7812.19 54953.89
7928.43 82553.21
8065.74 152958.39
8177.74 505482.09
8196.75 660113.69
8213.2 2464436.75
8236.89 179697.48
8562.61 637478.56
8652.29 149048.47
8713.55 133152.11
8729.39 226338.92
8892.11 26207.98
9111.41 312215.97
9203.62 57265.53
9220.04 62042.27
9455.72 519415.22
9537.05 113768.7
9561.98 577874.75
9623.87 654247.69
9730.33 480005.63
9920.46 33586.61
9940.5 41333.59
10188.19 5897475
10250.1 17826.09
10352.93 153483.13
10411.19 299785.88
10871.95 52654
10923.34 100582.96
11317.6 771028.13
11359.47 148271.45
11503.58 27401.77
11520.33 81402.41
11666.09 21672.18
12047.04 230489
12522.47 3820853.25
12577.96 2414999
12895.73 8012164
13103.31 86431.86
13117.74 59277.58
13271.19 432904.63
13348.42 68166.29
13469.73 7580.96
13642.74 211643.94
13818.79 23605.6
14779.77 10840.95
16725.18 34798.15
19846.11 274709.88
29739.16 114240.8
