# Supplementary material for: Identification of Cryptic Anopheles Mosquito Species by Molecular Protein Profiling
Source: PLoS One. 2013 Feb 28;8(2):e57486. doi: 10.1371/journal.pone.0057486 (PMC3585343; doi:10.1371/journal.pone.0057486)
Supplement: Dataset S1 — MALDI-TOF MS peak lists. The folder contains the 1,740 MALDI-TOF MS peak lists that were the basis of the present analysis. The file names correspond to the column “PEAKLIST” in Table S1 containing a detailed description of the specimens and its classification by the different SDA models. (ZIP) [file pone.0057486.s005.zip › Peak lists/mabr_D10_1435-2J3.txt]

"m/z" "intensity"
2005 7819.78
2007.55 66742.55
2012.53 64846.07
2022.11 24830.39
2167.48 6414.54
2670.61 495806.97
2793.49 87503.31
2877.83 1737.21
3019.84 11799.98
3277.91 187297.66
3291.16 218306.95
3304.61 67351.6
3469.39 117324.29
3547.91 13846.96
3735.71 83277.95
3752.79 19864.48
3808.46 247743.53
3903.55 30054.14
4006.27 58222.53
4011.59 8203.82
4023.2 344532
4181.47 21722.61
4240.9 354844.78
4445.79 922841.38
4487.63 6613.19
4553.95 1371521.88
4597.62 96065.63
4623.31 884538.38
4631.89 2785.21
4654.9 14375.02
4666.38 13465.96
4934.41 57248.66
5046.09 643383.25
5072.03 1740638
5089.69 146635.25
5096.87 133635.89
5108.13 143970.31
5149.74 196613.64
5217.51 432837.44
5233.68 117688.4
5264.68 2596583.75
5289.33 565083.5
5328.93 72447.45
5345.38 12004170
5371.65 353735.13
5402.17 56002.67
5476.58 116951.13
5487.69 78953.02
5506.17 568662.06
5550.26 286825.5
5591.72 3487215.5
5607.34 159438.11
5618.92 93646.3
5648.45 262153.19
5794.94 431148.06
5821.83 541224.5
5923.41 177753.22
6043.37 2793600.25
6059.49 14607.93
6069.43 98757.92
6100.58 139132.36
6206.22 19529.22
6265.26 377099.06
6287.62 389568.56
6339.03 176461.47
6344.29 123637.74
6363.8 1338565
6437.55 59368.48
6446.58 714120.75
6560.15 3185338.75
6586.19 4849716.5
6601.31 83500.49
6614.12 2499503
6748.62 216885.75
6766.64 185824.66
6791.98 314925.47
6836.97 18617.68
6899.05 812186.44
6942.39 2019328.5
6957.41 117221.14
6989 66240.78
7105.2 72255.73
7224.14 25817.11
7343.69 133819.56
7501.49 23158.03
7617.66 810933.94
7683.71 631314.44
7726.01 630667.69
7799.03 167605.66
7810.83 1687662.63
7836.06 81711.13
7874.78 39755.51
7886.24 17144.94
8015.29 1393222.88
8096.28 407484.72
8216.95 215334.69
8240.65 76911.62
8266.01 195529.47
8281.58 22376.8
8364.31 821242.5
8499.41 337123.19
8561.53 464598.81
8633.22 84744.52
8791.71 526959.88
9109.57 8482114
9248.8 4779695.5
9270.18 296352.41
9288.98 108225.77
9315.48 238069.42
9333.31 191624.05
9488.57 160893.34
9516.37 329490
9656.01 248003.06
9683.33 51557.86
9703.43 1303386.38
9805.29 76176.52
10293.33 349877.53
10600.84 254822.66
10672.37 83241.15
10804.45 961456.63
11276.72 24774.77
11610.77 84871.87
11688.22 15267.72
12036.83 159847.58
12200.28 112094.29
12472.24 404614.13
12574.73 1019336.5
12674.93 1778572.38
12736.36 22534.6
12892.37 2940486.5
12971.76 67036.38
13096.54 23050.87
13140.21 33116.82
13301.79 18073.57
13752.97 56611.54
13975.17 196097.75
14938.62 29124.55
16724.13 392140.84
16917.87 40504.3
19403.51 1223789.88
19604.58 90828.58
20365.85 2397.32
23208.12 48622.61
29771.59 15142.12
29809.42 105412.88
