# Supplementary material for: Identification of Cryptic Anopheles Mosquito Species by Molecular Protein Profiling
Source: PLoS One. 2013 Feb 28;8(2):e57486. doi: 10.1371/journal.pone.0057486 (PMC3585343; doi:10.1371/journal.pone.0057486)
Supplement: Dataset S1 — MALDI-TOF MS peak lists. The folder contains the 1,740 MALDI-TOF MS peak lists that were the basis of the present analysis. The file names correspond to the column “PEAKLIST” in Table S1 containing a detailed description of the specimens and its classification by the different SDA models. (ZIP) [file pone.0057486.s005.zip › Peak lists/mabr_D10_1435-2J4.txt]

"m/z" "intensity"
2001.06 38288.99
2005.29 31211.01
2009.59 31749
2670.47 454767.13
2794.44 34629.8
3277.07 205951.19
3291.26 248447.44
3305.4 150673.91
3470.17 76229.31
3735.29 116338.88
3752.01 27258.71
3808.21 286808.34
3902.91 11628.61
4006.66 78005.67
4023.02 293149.16
4241.56 282189.59
4445.74 920455.81
4487.98 22383.69
4554.29 1479008.63
4597.04 95753.98
4623.44 1110743.63
4635.08 15113.29
4665.28 3811.52
4756.77 20063.73
4934.4 72606.38
5046.06 714768
5072.22 1535517.13
5089.98 185951.47
5098.12 93287.98
5109.6 175830.45
5149.38 153332.19
5217.57 396320.78
5232.65 117432.33
5264.63 3118644.5
5288.72 605721.5
5328.75 113910.05
5345.42 12245436
5371.9 312857.28
5476.6 123408.13
5488.83 43337.07
5506.41 566219.25
5551.06 218192.34
5591.62 3545020
5607.46 115059.75
5619.6 82610.63
5649.01 230914.19
5794.81 385377.31
5821.12 534109.06
5922.57 206092.64
6043.32 2972073.5
6070.31 43580.33
6100.52 150093.44
6207.09 13098.95
6264.7 464921.72
6287.53 328568.09
6305.16 27651
6337.98 222725
6343.72 159485.59
6363.7 1423373.5
6446.72 1180595.13
6559.9 3152927.5
6585.95 4961767
6601.3 43502.57
6613.99 2477991.5
6748.72 186303.31
6765.75 200197.41
6791.82 360927.63
6899.13 1021777
6942.21 1772140
6959.36 66433.16
6989.44 123083.06
7103.48 48061.21
7344.22 64014.96
7498.37 11104.66
7617.38 990779.13
7683.29 893955.63
7725.59 684090.88
7798.99 144592.66
7810.39 1758838.25
7825.66 14135.5
7837.48 48446.15
8015.09 1649710.88
8096.19 393994.5
8217.53 226269.14
8240.14 73053.18
8267 154806.48
8279.15 35413.18
8363.78 991299.5
8498.03 335524.09
8561.1 528639.31
8632.64 80666.83
8790.97 618333.63
9108.92 8014703.5
9247.98 5298267
9269.65 235026.13
9287.87 83762.65
9314.79 166878.36
9332.33 148560.11
9488.29 125083.55
9515.65 365424
9655.12 324113.34
9684.64 93665.9
9702.53 1685048.5
9804.22 93825.92
10292.63 406049.31
10600.85 280909.94
10670.52 124738.66
10803.66 1165190.63
11612.75 108825.93
11685.66 17463.56
12036.16 184903.19
12197.93 63925.01
12469.99 366467.59
12573.13 1041284.75
12673.82 2072223.25
12733.54 33893.6
12891.05 3234860
12967.86 94474.86
13093.98 28077.05
13135.58 5170.51
13300.39 8917.52
13751.32 61839.2
13973.48 276242.38
14941.32 50433.97
16719.37 635152.19
16900.37 39337.64
19400.74 1791337.38
19612.28 195612.38
20359.23 8138.6
23193.58 83664.43
29822.86 372202.78
