# Supplementary material for: Identification of Cryptic Anopheles Mosquito Species by Molecular Protein Profiling
Source: PLoS One. 2013 Feb 28;8(2):e57486. doi: 10.1371/journal.pone.0057486 (PMC3585343; doi:10.1371/journal.pone.0057486)
Supplement: Dataset S1 — MALDI-TOF MS peak lists. The folder contains the 1,740 MALDI-TOF MS peak lists that were the basis of the present analysis. The file names correspond to the column “PEAKLIST” in Table S1 containing a detailed description of the specimens and its classification by the different SDA models. (ZIP) [file pone.0057486.s005.zip › Peak lists/mabr_D10_1435-2K3.txt]

"m/z" "intensity"
2000.04 31342.39
2003.81 7167.59
2006.23 21257.75
2010.67 22147.17
2670.5 425252.09
3277.83 249909.17
3301.85 473817.09
3752.94 44666.56
3808.04 36454.63
3887.29 175479.86
3920.02 11239.69
4024.09 36198.7
4108.14 70260.83
4180.71 17583.71
4356.76 185266.73
4553.74 2361613.75
4575.14 10979.47
4616.67 1521149.5
4656.74 63193.9
4665.55 31782.91
4726.55 86904
4794.09 374488.03
4877.81 138085.33
5046.47 272355.53
5093.39 187357.13
5117.21 2617398.75
5144.63 181199
5188.11 396037.25
5217.02 225332.78
5250.69 970518.69
5286.76 59177.23
5315.28 99607.48
5329.3 324576
5345.53 11436451
5371.36 75546.56
5442.11 326051.66
5551.63 242432.92
5591.97 2001752.25
5714.09 38992.33
5857.86 83909.28
5996.89 56459.94
6015.27 3240771.5
6040.56 37439.37
6134.38 78434.23
6177.49 1388353.38
6220.28 75863.26
6241.25 279671.66
6255.37 154151.5
6331.11 36229.13
6343.18 368571.63
6361.49 400956.03
6380.06 46099.16
6493.15 1370603.88
6559.97 3421764.5
6587.12 169852.5
6606.87 7684526
6785.11 613738.19
6812.46 186262.17
6850.68 67896.49
6941.43 89280.29
6975.12 221465.41
7011.52 37603.79
7161.65 29561.94
7288.75 450087.56
7522.96 1140158.88
7683.57 554222.5
7762.33 186476.33
7776.88 2814282.25
7803.91 21521.99
7843.08 560376.19
7902.49 534876.31
8014.85 446197.69
8050.91 33682.65
8193.37 530122.69
8218.39 2488302
8236.91 23920.39
8279.61 98237.63
8364.93 1121572.5
8460.07 715433.94
8478.45 29903.09
8489.23 118317.9
8558.53 318710.81
8716.04 2255599.75
9109.3 12588438
9153.91 427518.44
9234.52 8338677
9315.05 310656.84
9332.88 373496.84
9453.05 686230.69
9572.09 34484.92
9590.16 2966605
9718.34 428916.5
9731.96 644789.63
9757.74 1326226.13
9834.26 58445.09
10088.07 14484.15
10205.26 55776.39
10215.42 58058.18
10252.63 342886.38
10292.64 55547.73
10381.78 33199.64
10533.45 120570.43
10599.65 16408.84
10751.97 27598.57
10884.06 1992611.5
11185.57 76195.61
11327.32 109716.77
11349.7 31082.8
11400.93 49776.07
11429.96 935166.38
11464.33 69552.07
11571.31 22722.34
11632.92 333775.16
11964.41 17318.17
12128.02 79074.84
12267.13 125976.29
12282.76 42328.34
12353.57 3549076
12482.21 451158.25
12508.73 544636.31
12561.5 44482.43
12659.11 370594.25
12984.45 4915490
13188.64 333385.41
13303.01 72468.13
13690.53 42475.97
13947.11 746310.25
14020.43 168018.31
14573.79 97984.92
14785.14 7968.18
14990.66 56572.32
16727.56 1113791.88
16936.15 652462.44
17261.61 11114.86
17457.82 26853.14
17697.45 6988.51
19445.07 2797907.25
19652.87 184800.56
20401.28 72802.77
22873.9 101228.48
23254.64 211806.75
29644.35 384563.22
