# Supplementary material for: Identification of Cryptic Anopheles Mosquito Species by Molecular Protein Profiling
Source: PLoS One. 2013 Feb 28;8(2):e57486. doi: 10.1371/journal.pone.0057486 (PMC3585343; doi:10.1371/journal.pone.0057486)
Supplement: Dataset S1 — MALDI-TOF MS peak lists. The folder contains the 1,740 MALDI-TOF MS peak lists that were the basis of the present analysis. The file names correspond to the column “PEAKLIST” in Table S1 containing a detailed description of the specimens and its classification by the different SDA models. (ZIP) [file pone.0057486.s005.zip › Peak lists/mabr_D10_1435-2K4.txt]

"m/z" "intensity"
2001.32 192115.14
2006.22 56062.03
2010.66 11041.02
2557.19 5111.91
2669.93 557011.13
2791.44 27346.56
3004.44 31904.85
3277.67 226421.69
3301.95 413992.19
3753.81 28841.61
3889.22 127166.46
3920.17 7537.45
4022.35 28738.95
4107.34 121961.34
4228.79 30046.35
4356.26 255002.89
4553.85 2122064.75
4563.08 23145.84
4575.15 26403.91
4616.37 1664114.13
4656.96 73745.63
4665.26 79071.26
4725.44 61989.54
4794.01 580004.88
4878.05 172434.64
5045.98 243952.11
5093.44 75601.49
5117.15 2489872.75
5143.82 117114.73
5187.63 373232.31
5216.97 245472.77
5250.53 804308.19
5285.07 73623.16
5315.68 97310.28
5328.82 305108.72
5345.27 11831523
5372.31 61568.64
5441.97 360076.22
5552.38 231960.83
5591.94 2128217
5714.98 36497.9
5856.7 43771.64
5997.36 36893.37
6015.16 3155975
6040.22 31851.71
6134.98 56467.33
6177.39 1225843.13
6224.44 155980.77
6241.51 321441.91
6255.03 219333.69
6330.42 28301.48
6342.13 430879.63
6361.16 474562.34
6378.17 51912.45
6492.95 1588977
6560.02 3108703.25
6586.55 145391.88
6606.79 7812957
6659.61 30451.57
6784.67 584718.06
6812.89 184385.59
6847.88 27329.04
6941.25 35918.61
6975.32 191245.73
7011.6 61419.47
7161.1 40689.54
7288.46 507741.91
7429.61 18711.93
7522.68 1054518
7683.43 610201.69
7762.19 164227.88
7776.75 2769141.75
7843.22 628133.56
7901.96 434380.59
8014.6 356339.44
8050.93 35365.08
8193.26 554263.06
8218.29 2586562.5
8235.72 22581.48
8279.1 103653.82
8364.7 1042416.13
8460.53 801036.56
8477.67 27324
8488.59 93496.59
8558.72 352316.22
8715.55 2706176.5
9109.11 11738939
9152.86 417966.69
9234.2 8642535
9315.02 260486.13
9332.41 643856.31
9439.9 48777.55
9453.32 569301.88
9571.63 32803.06
9589.71 3456968
9717.74 418499.25
9731.66 654627.13
9757.3 1493757.88
9832.93 57282.89
10216.06 308882.31
10253.42 408310.97
10293.29 48885.45
10532.74 88452.04
10598.47 30207.19
10751.26 23417.76
10883.67 1718155.13
11183.45 81848.55
11325.51 61628.59
11401.05 64109.38
11429.92 996904.06
11458.99 45799.54
11633.05 392391
11964.41 17142.16
12127.04 61412.87
12268.64 95150.95
12281.61 42390.63
12353.09 3102557.5
12481.07 394473.16
12507.75 627052.56
12660.17 288766.03
12983.84 5090109
13191.31 336570.69
13302.93 94619.7
13691 42922.2
13944.95 682746.94
14016.31 245137.88
14571.45 92545.53
14985.36 10848.13
16726.56 1090243.25
16934.57 505046.03
17260.83 15186.3
17465.77 47727.18
19443.98 2623723.25
19654.73 114511.66
20398.29 61904.96
21878.4 3834.63
22882.28 86310.47
23258.76 204319.88
29692.4 374022.91
