# Supplementary material for: Identification of Cryptic Anopheles Mosquito Species by Molecular Protein Profiling
Source: PLoS One. 2013 Feb 28;8(2):e57486. doi: 10.1371/journal.pone.0057486 (PMC3585343; doi:10.1371/journal.pone.0057486)
Supplement: Dataset S1 — MALDI-TOF MS peak lists. The folder contains the 1,740 MALDI-TOF MS peak lists that were the basis of the present analysis. The file names correspond to the column “PEAKLIST” in Table S1 containing a detailed description of the specimens and its classification by the different SDA models. (ZIP) [file pone.0057486.s005.zip › Peak lists/mabr_D10_1435-2L4.txt]

"m/z" "intensity"
2001.03 51563.09
2004.25 47353.08
2009.43 35404.86
2015.36 17953.27
2669.62 507595.03
2792.83 107487.96
3019.37 26497.86
3276.89 16927.38
3283.43 48552.77
3289.72 260202.5
3304.46 54849.68
3753.02 52189.33
3807.87 185115
3853.78 52257.78
3878.43 44979.98
3908.79 34599.63
4022.08 177334.06
4139.88 12064.45
4399.09 187513.89
4444.52 32575.8
4475.61 156408.14
4553.91 2418017.25
4614.31 1420273.5
4664.53 95963.09
4816.2 20785.53
4933.52 61484.05
5045.53 108456.41
5059.3 2866774.5
5086.15 664759.75
5108.13 867712.31
5122.41 109431.13
5133.6 50465.5
5217.43 293858.06
5238.82 139504.31
5264.61 2197934.25
5289.15 1052440
5329.75 173427
5345.66 12151788
5371.49 522809.97
5551.38 393614.41
5592.07 5142308
5608.14 190120.2
5619.84 352088.59
5648.81 59062.49
5772.39 43722.73
5815.82 27402.86
5922.24 66334.93
6044.55 4258524
6061.49 24669.45
6070.38 174685.69
6214.44 1502159.13
6251.19 66951.33
6291.26 55669.19
6335.29 245674.34
6346.17 348054.34
6369.4 361765.31
6443.56 1228743.5
6474.46 1030485.44
6555.18 193649.17
6571.49 1674000.75
6584.64 3115274.75
6603.3 24941.42
6614.65 1137215.88
6643.51 277857.19
6747.46 402683.41
6793.3 39814.24
6820.19 75652.58
6943.14 888830.19
6982.86 21790.06
7225.75 128342.41
7344.05 447626.66
7431.17 140486.56
7501.5 446204.59
7572.94 196521.3
7592.95 613691.81
7684.56 670373.56
7709.59 1293759
7735.33 182588.75
7759.65 452686.19
7825.8 2212285.5
7840.81 20443.73
7911.31 55403.28
8039.25 84233.55
8079.7 610551.88
8209.25 55173.86
8281.39 606900.19
8311.48 496179.19
8333.95 247153.64
8349.03 17740.25
8360.15 41376.21
8429.08 24473.17
8449.09 34832.26
8641.48 82964.42
8660.9 35579.68
8712.97 25070.25
8731.34 91660.23
8777.99 66820.11
8799.24 75434.59
8955.87 168146.75
9111.01 13029975
9146.31 83261.29
9214.94 19755.32
9232.39 8116469.5
9273.27 300682.53
9317.29 360502.72
9334.11 641050.56
9438.57 67347.58
9521.91 154297.3
9579.15 578814.69
9638.03 70834.98
9682.3 22474.7
9726.68 1942591.25
9807.27 177960.78
9828.55 19549.36
9838.08 35502.3
10135.36 295079.41
10256.06 305584.81
10821.15 740576.25
10876.21 99095.52
11130.13 20879.15
11468.37 4914.29
11978.73 70688.98
12428.78 2769428.25
12581.93 767412.88
12672.54 1272330.88
12887.63 4601607.5
12971.47 28817.21
13106.77 30354.21
13765.21 14579.15
13856.45 62863.31
14930.57 8533.19
16723.46 260299.11
16858.31 33708.73
19452.9 1893672.25
19647.96 176912.45
29677.14 277529.66
