# Supplementary material for: Identification of Cryptic Anopheles Mosquito Species by Molecular Protein Profiling
Source: PLoS One. 2013 Feb 28;8(2):e57486. doi: 10.1371/journal.pone.0057486 (PMC3585343; doi:10.1371/journal.pone.0057486)
Supplement: Dataset S1 — MALDI-TOF MS peak lists. The folder contains the 1,740 MALDI-TOF MS peak lists that were the basis of the present analysis. The file names correspond to the column “PEAKLIST” in Table S1 containing a detailed description of the specimens and its classification by the different SDA models. (ZIP) [file pone.0057486.s005.zip › Peak lists/mabr_D10_1437-3A1.txt]

"m/z" "intensity"
2001.26 9364.15
2005.7 31328.33
2013.51 6223.19
2019.1 13645.52
2541.68 29722.82
2544.48 18059.08
2630.81 10683.24
2670.09 231402.36
2774 9012.31
2792.7 5294.19
2875.53 14060.85
2959.99 5930.95
2994.24 58035.91
3029.52 16564.86
3040.11 8130.15
3081.07 3190.23
3108.31 9390.68
3166.02 17388.09
3200.26 5162.54
3248.1 55147.66
3291.9 6214.69
3297.59 135921.81
3313.4 47297.78
3439.77 19255.76
3514.25 10205.63
3521.64 17312.61
3549.5 4756.29
3600.06 26835.93
3724.49 8334.66
3768.89 29188.09
3841.53 10180.75
3854.48 41878.96
3862.04 4869.8
3903.97 101105.48
3959.53 21898.23
4023.68 34920.93
4071.94 10173.05
4187.66 12347.07
4229.56 12106.64
4255.78 5788.26
4320.79 11578.42
4444.68 6992.42
4504.96 6890.53
4546.9 722132.88
4597.78 8520.11
4621.54 341958.78
4651.2 32365.83
4656.83 17307.31
4699.15 121108.64
4734.02 42040
4909.54 6983.16
5032.16 864360.19
5088.68 2623482
5114.75 401312.63
5127.11 35013.61
5217.74 52293.09
5238.37 677307.56
5263.51 329926.94
5291.88 80233.62
5313.98 5942.27
5328.88 93411.46
5345.45 5075179
5372.27 92959.8
5401.49 48694.36
5415.4 26109.31
5506.64 10688.79
5533.64 15820.88
5551.65 238334.42
5591.56 473660.81
5756.39 21667.06
5772.93 11389.67
5799.32 39041.43
5977.03 25782.81
5995.63 1271345.63
6059.29 238953.03
6105.21 581574.38
6207.97 13164.01
6226.33 742455.06
6289.78 61789.26
6308.85 338663.5
6335.84 634051.38
6422.57 585601.81
6483.74 45409.02
6501.05 1007433.63
6602.07 1370807
6626.87 24408.95
6754.27 10655.85
6908.32 6958.77
6943.07 115072.52
7198.56 35516.13
7209.65 27431.62
7225.98 44111.51
7325.91 19933.56
7415.66 84187.02
7453.99 41590.75
7522.88 16478.04
7592.34 243209.97
7683.96 215906.91
7711.5 280835.88
7727.47 62989.07
7811.8 1015394.44
7838.38 27447.72
7924.78 234949.7
7944.18 44754.96
8184.25 98364.3
8221.66 15308.11
8239.51 188206.97
8280.33 6351.56
8347.71 21295.55
8405.72 23966.39
8611.03 5871.4
8628.88 50362.53
8639.07 55236.29
8668.13 29187.73
8742.26 24009.99
9053.94 16573.09
9069.38 221314.83
9095.43 4209190
9244.87 1945700.38
9301.86 173660.3
9319.39 138232.34
9451.95 5019.59
9474.01 280167.28
9501.66 14451.24
9589.56 26469.38
9601.33 87051.7
9731.13 503179.63
9840.93 24496.78
9999.35 99663.77
10161 47490.47
10237.91 41329.17
10256 147092.56
10382.64 7360.04
10659.01 6915.46
10765.8 6394.34
10806.52 424186.47
10895.07 49170.16
11065.2 234792.88
11090.02 46395.64
11233.62 1717.42
11287.33 23711.33
11316.56 10786.93
11511.19 5893.41
11948.43 40262.81
12123.58 9886.42
12209.9 1703660.25
12378.1 6114.69
12415.05 32649.42
12453.41 932930.75
12579.09 185432.78
12616.18 305701.38
12658.9 7531.15
12675.97 4646.48
12844.62 1976348.13
13083.17 20789.87
13135.62 50110.67
13204.4 18366.92
13815.72 38577.14
13946.32 45309.38
14910.48 5461.99
16711.46 25021.86
16860.32 8599.75
16896.42 7993.3
16958.17 2368.64
17866.2 4669.89
19456.16 451997.81
19660.11 9305.66
23225.03 6372.29
29697.89 56068.2
