# Supplementary material for: Identification of Cryptic Anopheles Mosquito Species by Molecular Protein Profiling
Source: PLoS One. 2013 Feb 28;8(2):e57486. doi: 10.1371/journal.pone.0057486 (PMC3585343; doi:10.1371/journal.pone.0057486)
Supplement: Dataset S1 — MALDI-TOF MS peak lists. The folder contains the 1,740 MALDI-TOF MS peak lists that were the basis of the present analysis. The file names correspond to the column “PEAKLIST” in Table S1 containing a detailed description of the specimens and its classification by the different SDA models. (ZIP) [file pone.0057486.s005.zip › Peak lists/mabr_D10_1437-3A2.txt]

"m/z" "intensity"
2000.76 6245.54
2002.44 9279.45
2005.73 37711.68
2007.62 3990.94
2013.48 9640.79
2542.52 72023.42
2670.16 386709.19
2877.82 18133.08
2996.47 45262.92
3299.1 256816.94
3314.04 406293.69
3523.96 11778.78
3753.65 33703.21
3768.94 122513
3904.93 193190.7
3958.69 30686.11
4022.25 24774.42
4444.8 19847.5
4468.05 25609.93
4546.79 1981110.63
4621.73 849650.63
4650.46 11154.04
4657.63 18196.36
4699.12 270557.97
4737.29 33710.79
4910.21 61032.33
5032.07 2996036.75
5089.65 4677934.5
5116.14 682435.44
5124.31 71514.34
5216.63 43850.75
5239.11 1200225.38
5265.12 787426.38
5288.13 60361.49
5293.6 39004.02
5329.16 216482.97
5345.62 10755916
5371.23 131492.55
5402.64 69084.04
5416.78 23367.1
5532.33 96677.23
5551.23 449714.66
5592.03 1040145.5
5772.23 14913.5
5799.19 21019.12
5975.93 87789.2
5995.45 3390466
6059.69 818968.38
6105.37 1442781.88
6201.25 21737.56
6226.23 2134794.5
6290.5 181979.25
6308.73 1881746.25
6337.15 1011051.81
6422.67 2091965
6484.44 126884.27
6501.01 2582109.5
6601.9 5350935
6629.01 280910.66
6754.19 18358.58
6808.6 48949.53
6942.7 328647.59
7210.24 13287.59
7225.81 118310.2
7417 163044.78
7452.86 28992
7524.21 16671.69
7591.96 666350.56
7683.83 639716.88
7711.1 754898.13
7727.59 205741.95
7811.65 2958154.75
7838.35 127334.93
7924.33 986511.56
7943.06 80801.81
8184.84 168123.67
8239.41 505232.44
8347.31 349628.19
8405.3 109455.27
8630.23 222587.11
8639.44 70160.44
8669.62 60498.8
8742.76 21667.13
9052.82 63012.88
9070.26 218805.47
9095.45 11150545
9130.28 65219.27
9244.86 6070825.5
9273.03 67906.66
9301.4 477866.78
9318.93 385728.34
9335.03 35423.34
9451.6 48554.38
9473.95 824815.81
9498.67 7354.71
9507.9 42013.4
9589.63 401044.22
9601.25 124904.67
9627.61 28998.05
9731.47 1966499
9834.7 124004.32
9999.19 214221.55
10161.57 32659.24
10237.7 125697.33
10256.86 425247.78
10659.34 25678.8
10806.51 794359.5
10827.75 31107.05
10896.77 53184.95
11065.78 1002809.44
11092.33 173012.3
11226.06 22184.61
11289.95 151634.34
11318.85 76336.43
11467.92 77827.31
11512.99 75571.48
11595.63 31957.4
11619.74 80145.77
11949.19 326556.97
12210.45 4435746
12374.95 60711.91
12416.24 50533.8
12453.92 2540219.75
12579.08 589676.44
12615.83 1268997.25
12657.35 45461.73
12845.07 7138564.5
13052.51 43860.04
13068.99 15528.66
13136.54 147529.97
13208.24 39573.78
13357.42 26075.12
13813.36 86293.66
13949.24 191605.83
14919.19 11706.38
16724.61 252526.41
16912.54 53966.73
16947.12 24452.06
17882.79 12464.63
19458.92 1633076.88
19670.44 117564.91
23229.38 213476.36
29798.41 219900.55
