# Supplementary material for: Identification of Cryptic Anopheles Mosquito Species by Molecular Protein Profiling
Source: PLoS One. 2013 Feb 28;8(2):e57486. doi: 10.1371/journal.pone.0057486 (PMC3585343; doi:10.1371/journal.pone.0057486)
Supplement: Dataset S1 — MALDI-TOF MS peak lists. The folder contains the 1,740 MALDI-TOF MS peak lists that were the basis of the present analysis. The file names correspond to the column “PEAKLIST” in Table S1 containing a detailed description of the specimens and its classification by the different SDA models. (ZIP) [file pone.0057486.s005.zip › Peak lists/mabr_D10_1437-3A3.txt]

"m/z" "intensity"
2002.74 111123.33
2005.9 32174.03
2008.12 49719.71
2542.98 204330.53
2670.62 682463
2994.55 43306.89
3028.92 9994.43
3248.11 53309.49
3298.11 324841.53
3313.73 539200.63
3521.76 8771.03
3753.39 61491.71
3768.22 137740.95
3853.31 24700.38
3902.31 341180.38
3959.45 86097.77
4022.44 36570.62
4444.57 23954.96
4469.94 11903.8
4546.76 2362205.5
4621.69 1584319.88
4652.16 45868.84
4658.51 16823.51
4699.39 349711.44
4736.11 64794.33
4793.22 28271.86
4867 33816.35
4910.47 138874.59
5031.9 3565503.75
5089.37 6244850.5
5114.36 1125553.75
5130.48 81845.47
5217.97 152957.45
5238.71 1314857.38
5264.5 960728.81
5289.58 241337.36
5329.3 310647.28
5345.65 16076183
5371.37 166583.63
5402.67 119848.59
5416.14 51616.62
5532.35 94076.37
5551.13 803627.94
5591.59 1749671.5
5756.16 31464.69
5798.39 19585.11
5976.39 137852.69
5995.21 5004895.5
6022.1 67537.5
6059.79 1343284.38
6105.7 2082859.38
6194.02 134081.38
6225.97 3323244.25
6289.87 269529.91
6308.35 3233660
6336.4 1390910.38
6422.64 3567168.75
6485.49 203027.06
6500.85 3731466.75
6586.12 67509.85
6601.85 8151780.5
6627.86 457132.03
6754.62 89720.8
6808.04 92191.7
6824.78 38894.69
6942.63 331088.06
6976.71 22753.79
7209.65 43800.63
7225.72 47072.96
7416.38 148000.84
7452.24 67482.84
7524.75 47605.75
7592.11 1040001.44
7683.98 932567.19
7710.72 1151560.13
7726.42 272810.5
7811.25 4660726.5
7837.95 204402.41
7923.8 1507357
7942.12 117322.98
8184.55 290946.72
8238.98 748529.31
8346.87 574225.19
8404.59 265823.41
8611.23 44165.1
8628.8 430745.59
8638.28 45717.66
8667.2 73065.84
8741.73 63136.15
9052.46 52098.69
9068.62 160221.16
9095.38 14294866
9130.06 90724.21
9244.34 9766182
9271.21 71480.12
9301.46 579710.63
9318.55 469065.88
9451.95 69423.09
9473.42 1347584
9500.19 126478.55
9588.79 1710327.63
9626.18 44304.57
9731.06 3157358.25
9833.09 178735.06
9949.27 27672.75
9998.01 396082.19
10159.92 36352.8
10237.71 148004.92
10255.64 789279.5
10659.17 58054.53
10805.86 1329168.5
10892.98 121696.69
11065.42 1285111.13
11091.02 200789.31
11226.64 18380.71
11289.73 93806.95
11317.35 180259.2
11466.56 76984.11
11512.43 171388.97
11595.4 44114.86
11618.69 116067.6
11947.94 614313.19
11979.8 25010.97
12209.67 6795290
12374.66 51786.89
12414.94 92094.28
12453.12 4137070.25
12578.44 1107756.63
12614.5 1932328.88
12657.38 120309.66
12844.06 12419615
13052 72177.94
13066.59 79578.4
13135.51 222244.97
13206.16 80089.37
13270.43 64756.91
13351.86 17266.68
13813.14 225707.5
13948.12 449691.91
14919.08 47370.29
16725.54 588564.94
16915.61 47535.9
16948.64 38563.77
17879.07 42392.98
19459.97 2690088.75
19666.43 245684.11
23231.44 330475.47
29662.85 324155
