# Supplementary material for: Identification of Cryptic Anopheles Mosquito Species by Molecular Protein Profiling
Source: PLoS One. 2013 Feb 28;8(2):e57486. doi: 10.1371/journal.pone.0057486 (PMC3585343; doi:10.1371/journal.pone.0057486)
Supplement: Dataset S1 — MALDI-TOF MS peak lists. The folder contains the 1,740 MALDI-TOF MS peak lists that were the basis of the present analysis. The file names correspond to the column “PEAKLIST” in Table S1 containing a detailed description of the specimens and its classification by the different SDA models. (ZIP) [file pone.0057486.s005.zip › Peak lists/mabr_D10_1437-3A4.txt]

"m/z" "intensity"
2000.99 35695.54
2004.61 24505.43
2007.64 24627.81
2011.01 25463.09
2542.04 215566.97
2669.99 630095.81
2994.7 36105.53
3028.58 13979.45
3248.32 69126.59
3299.28 427996.31
3312.92 706011.19
3753.36 47497.21
3767.73 189695.44
3807.01 28971.59
3852.93 52668.14
3904.19 420233.81
3960.13 59074.78
4023.42 64305.02
4444.4 17527.34
4469.27 25757.41
4546.81 2593815.75
4621.04 1316733.88
4650.29 77079.23
4658.8 41496.53
4699.89 503447.59
4736.31 71927.58
4793.43 32626.91
4868.49 16928.24
4908.92 267375.16
5031.74 3526329.5
5089.12 6941457
5115.94 1011881.38
5129.81 99477.73
5217.85 173729.17
5238.38 1483844.88
5264.06 869712.38
5289.81 300988.72
5328.99 396384.28
5345.45 17182232
5371.72 185590.27
5402.81 156090.03
5416.07 42881.06
5532.41 67890.02
5550.64 735465.19
5591.55 1815309.63
5677.23 28657.12
5755.59 18797.54
5768.92 54484.86
5798.74 76539.27
5976.2 150979.56
5995.26 4880631.5
6059.63 1418908.5
6105.43 2217803.25
6194.35 59183.63
6208.19 31636.94
6226.07 3390827.25
6289.51 326023.84
6308.11 3506742.5
6336.17 1377456.88
6422.66 3530320.75
6484.68 142283.88
6501.02 3667589.75
6585.58 35044.74
6601.92 8248821
6629.41 450418.28
6753.49 135165.78
6808.65 92386.27
6907.78 23446.46
6943.03 428546.75
6975.73 38270.23
7209.85 53970.47
7225.29 119035.36
7417.15 181764.58
7451.86 87169.04
7523.34 121640.19
7592.41 1037984.81
7683.77 1242405.88
7711.18 1115308.88
7727.01 337290.13
7811.61 5016263
7837.91 295584.09
7924.31 1850799.13
7942.5 138918.77
8184.58 400916.59
8239.3 830616.56
8347.49 720157.25
8405.22 241282.48
8611.64 72892.46
8629.35 484706.75
8639.54 151537.38
8668.6 145261.84
8742.73 36137.02
9053.55 83553.95
9069.14 251605.58
9095.76 15497608
9128.02 82822.67
9244.91 9651671
9272.94 60332.98
9301.89 626421.56
9319.14 515352.63
9335.96 44324.08
9452.27 55884.29
9473.75 1406097.5
9500.23 37154.55
9509.6 28057.69
9589.74 546475.31
9600.77 205647.52
9615.64 16142.13
9627.87 84657.54
9732.05 3148308
9834.7 174915.33
9998.62 361732.72
10161.93 89139.8
10238.83 176365.13
10256.62 849501.31
10657.77 49581.71
10806.83 1336272.38
10827.76 43698.56
10896.95 128760.16
11066.77 1301340.63
11093.02 178779.47
11228.84 32515.73
11291.47 98831.91
11318.14 204955.34
11467.23 67229.94
11513.11 96899.43
11595.77 53673.72
11620.53 138280.91
11949.22 640810.31
11980.27 24746.56
12210.86 7536836
12377.05 81587.07
12416.68 102876.41
12454.54 4381062
12579.55 1162885.63
12615.29 2142279.25
12657.84 67431.11
12672.37 35090.39
12845.07 12794935
13054.1 381491.47
13136.77 219612.77
13208.48 111154.4
13272.94 86479.57
13355.6 19981.77
13638.97 28914.12
13813.53 211792.25
13950.14 397139.63
14920.65 37685.14
16724.31 454785.94
16906.8 36302.59
16949.59 76973.37
17881.07 43097.17
19461.78 2587777.5
19670.39 197748.41
20505.65 14836.98
23232.45 374474.97
29720.35 39832.09
29828.68 109278.39
