# Supplementary material for: Identification of Cryptic Anopheles Mosquito Species by Molecular Protein Profiling
Source: PLoS One. 2013 Feb 28;8(2):e57486. doi: 10.1371/journal.pone.0057486 (PMC3585343; doi:10.1371/journal.pone.0057486)
Supplement: Dataset S1 — MALDI-TOF MS peak lists. The folder contains the 1,740 MALDI-TOF MS peak lists that were the basis of the present analysis. The file names correspond to the column “PEAKLIST” in Table S1 containing a detailed description of the specimens and its classification by the different SDA models. (ZIP) [file pone.0057486.s005.zip › Peak lists/mabr_D10_1437-3B3.txt]

"m/z" "intensity"
2001.51 20515.34
2009.31 52187.03
2572.12 6734.59
2574.71 25388.53
2670.75 379403.19
2758.53 8699.58
2793.9 2436924.25
2874.23 7504.94
3017.5 158457.77
3249.96 559289.5
3257.76 89881.63
3756.68 19903.39
3838.57 17438.74
3913.55 188034.59
4127.57 6090.17
4179.05 29527.77
4343.62 178694.09
4517.73 2018274.88
4581.43 120222.54
4590.99 1692236.5
4621.87 34942.4
4627.9 35796.25
4730.3 22866.46
4754.29 16210.11
4788.21 92488.38
4833.83 18243.39
5030.49 383199.03
5114.34 2488786.75
5140.57 959020.38
5220.44 59961.5
5234.01 1145495.63
5259.68 36076.74
5345.4 10355723
5371.46 1017960.25
5396.25 95426.16
5409.16 502203.75
5421.31 318436.63
5487.74 290868.88
5591.68 3858996
5614.5 67599.58
5844.19 122623.8
5889.51 276585.44
6039.1 5871459
6065.03 660127.38
6081.65 53539
6120.71 1040521.56
6199.2 1311597.63
6240.65 591458.25
6319.78 334052.78
6331.84 279588.56
6483.05 1316446.88
6503.62 9285975
6518.64 2820735.5
6545.46 400765.28
6642.64 313141.25
6710.12 336800.66
6725.88 125603.7
6743.87 65117.07
6910.37 24857.85
6988.61 198563.55
7025.69 89410.91
7059.21 291727.94
7358.03 568125.06
7430.98 89256.24
7516.4 1335317.25
7530.34 533526.5
7683.69 1470178.38
7828.76 2794548.5
7854.96 77206.75
7986.86 75925.8
8033.09 230213.05
8150.2 778453.13
8257.51 66241.09
8276.76 327742.28
8320.94 580879.13
8358.38 97197.67
8374.04 53559.21
8530.59 183146.06
8552.65 54701.29
8688.58 2717575.5
8800.64 125783.91
8864.28 76950.47
8888.05 88352.59
8994.4 51340.04
9036.89 9658139
9183.07 11005879
9209.57 56946.6
9242.74 377067.34
9260.22 205250.61
9389.12 115648.22
9430.34 798737.06
9462.3 650080
9489.78 102070.52
9577.46 1314559.25
9695.83 2533484
9798.71 152075.56
9970.84 24625.9
9990.49 456685.09
10061.61 3224500.5
10105.19 96320.45
10211.28 1022791.69
10234.81 198153.94
10266.43 44856.53
10285.31 141548.91
10561.56 48966.73
10625.7 72030.68
10771.38 101378.17
10790.56 1437003.88
10817.72 2608651.25
10843.82 1592215.13
10976.82 1281038.63
11001.69 272663.66
11042.21 379349.97
11066.36 101182.19
11201.04 598948.75
11443.26 89409.53
11484.09 146717.86
11570.02 740630.19
11778.99 1077693.13
12101.9 23725.56
12238.89 3719283
12396.04 3591280.25
12439.72 156962.81
12638.3 804328.94
12662.78 594696.25
12737.75 21219.56
12964.32 5070940
13099.74 109172.43
13129.14 19267.7
13170.81 62795.03
13284.1 1194026.38
13309.04 111958.42
13507.77 118665.1
13817.73 297688.75
13974.56 822221.75
14657.24 4319.15
14895.81 114026.91
16724.98 569340.25
17096.57 170431.3
17715.63 73334.01
17773.24 3736.72
18872.54 6833.56
19387.18 2731168
19601.23 216054.66
20369.01 125055.41
23133.18 1077990.25
23337.81 20045.57
29653.1 20816.04
29787.45 213315.75
