# Supplementary material for: Identification of Cryptic Anopheles Mosquito Species by Molecular Protein Profiling
Source: PLoS One. 2013 Feb 28;8(2):e57486. doi: 10.1371/journal.pone.0057486 (PMC3585343; doi:10.1371/journal.pone.0057486)
Supplement: Dataset S1 — MALDI-TOF MS peak lists. The folder contains the 1,740 MALDI-TOF MS peak lists that were the basis of the present analysis. The file names correspond to the column “PEAKLIST” in Table S1 containing a detailed description of the specimens and its classification by the different SDA models. (ZIP) [file pone.0057486.s005.zip › Peak lists/mabr_D10_1437-3B4.txt]

"m/z" "intensity"
2000.75 70041.59
2003.97 35358.72
2007.74 25221.4
2010.3 46717.33
2021.29 32617.85
2572.04 19296.76
2670.53 280652.13
2793.61 2174757.75
3016.09 92061.46
3249.57 532000.31
3256.59 118680.03
3677.32 39259.01
3913.97 56382.31
4344.44 52577.04
4517.98 1690247.75
4581.29 90736.86
4590.85 1253281.63
4606.44 8874.99
4622.04 13420.04
4732.87 18167.29
4756.25 18852.45
4788.62 15262.04
5031.81 324314.03
5114.49 2464211.75
5140.3 962848.88
5218.66 22908.34
5234.84 1195415
5261.93 39647.73
5345.93 9101686
5372.43 856517.5
5395.46 33953.01
5409.15 558550.69
5421.53 336385.09
5488.41 312736.84
5551.12 21699.09
5592.37 3432202.5
5844.37 130242.33
5889.8 256479.28
6039.66 5217629.5
6065.83 607437.56
6083.86 35294.61
6120.81 862050
6199.44 924700.81
6240.89 484932
6320.52 116146.59
6333.06 115317.88
6483.94 884353.44
6504.27 8133297.5
6519.54 2924406
6550.26 460402.47
6643.7 426185.63
6665.5 17152.73
6710.7 268385.59
6728.43 106218.81
6745.07 135303.47
6754.82 42527.55
6989.24 114785.78
7027.21 92119.31
7059.35 229980.08
7358.74 576230.56
7431.71 82859.2
7517.54 1090875.75
7531.08 490583.94
7684.74 1353742
7829.71 2411243.5
7856.31 91996.4
7988.78 59498.46
8033.81 209335.08
8151.49 835263.56
8258.69 43183.95
8278.63 233364.84
8322.55 421999.38
8359.72 49275.17
8366.45 5037.84
8373.32 39560.2
8530.16 59601.77
8555.01 30978.49
8654.34 30058.21
8689.72 1750530.13
8800.39 72673.14
8863.62 89772.41
8888.24 40892.61
8995.75 57424.46
9038.25 8543755
9072.54 28723.56
9184.32 8974694
9211.55 68661.39
9244.44 278998.16
9261.63 172821.02
9390.71 70825.5
9431.65 701007.44
9463.91 557581.81
9490.37 96298.97
9579.1 735192.13
9697.2 2302289.25
9800.85 171992.89
9992.38 519365.28
10063.22 2834452.25
10106.35 74536.73
10212.62 842502.25
10235.55 188356.41
10253.94 8710.27
10266.57 21691.22
10287.12 89242.88
10563.9 69624.87
10627.91 61103.63
10773.63 122077.91
10792.03 1351506.13
10819.35 3187186.25
10845.45 1891247.5
10978.02 1451507.88
11003.21 378335.09
11043.73 571073.06
11068.53 206952.69
11202.12 634078
11445.2 83946.55
11486.21 153806.78
11570.06 755804.69
11781.02 1064525.38
12102.85 15218.89
12241.36 2795670
12278.11 29407.24
12398.22 2871762.5
12442.08 153404.44
12641.38 596852.25
12664.86 494109.84
12966.64 3925114.5
13100.37 114551.92
13130.82 33595.06
13174.22 37345.8
13286.33 2256365
13509.71 179779.25
13727.91 25746.97
13819.21 249831.92
13977.5 668797.25
14897.52 73266.13
16727.87 580214.06
17096.22 106946.08
17561 7430.88
17724.57 115293.2
17770.39 27451.23
19391.58 2419397.5
19604.01 235804.72
20379.68 94475.34
23136.34 1133527.5
23346.98 12885.01
29804.36 341347.5
