# Supplementary material for: Identification of Cryptic Anopheles Mosquito Species by Molecular Protein Profiling
Source: PLoS One. 2013 Feb 28;8(2):e57486. doi: 10.1371/journal.pone.0057486 (PMC3585343; doi:10.1371/journal.pone.0057486)
Supplement: Dataset S1 — MALDI-TOF MS peak lists. The folder contains the 1,740 MALDI-TOF MS peak lists that were the basis of the present analysis. The file names correspond to the column “PEAKLIST” in Table S1 containing a detailed description of the specimens and its classification by the different SDA models. (ZIP) [file pone.0057486.s005.zip › Peak lists/mabr_D10_1439-1A1.txt]

"m/z" "intensity"
2000.37 89868.38
2004.94 33587.39
2010.8 26064.91
2555.51 79814.13
2670.14 717788.25
3004.84 80147.06
3277.54 220428.61
3301.49 460217.84
3314.19 9183.95
3766.92 3277.48
3886.69 113206.49
3919.82 21197.17
4107.85 237910.61
4115.85 41227.35
4181.15 14462.79
4327.12 11870.34
4356.22 406382.16
4553.82 2099695.25
4565.18 36404.45
4616.27 1113246.13
4632.4 43028.03
4656.67 56724.17
4665.38 30489.14
4725.28 145358.7
4794.2 33257.43
5117.09 4087365.5
5143.77 941942.25
5187.6 776721.25
5215.01 260580.69
5250.65 456146.06
5278.33 79031.51
5329.09 236959.47
5345.44 13361133
5372.27 949364
5509.65 131952.56
5551.54 394803.53
5569.47 13953.13
5590.9 38562.48
5733.08 16292.31
6015.23 2610185.5
6041.82 307213.56
6063.67 11581.17
6134.05 435330.22
6150.89 16062.05
6177.42 1075579.5
6220.71 25757.02
6241.1 403120.75
6255.47 261313.61
6349.55 179844.89
6378.91 171324.52
6492.18 1249280.13
6560.26 2557651.75
6587.54 563609.94
6607.18 6233173.5
6634.56 367525.91
6769.82 273056.16
6784.54 101414.05
6813.89 218683.67
6829.65 21168.41
6850.02 64247.75
6976.16 90576.38
7012.09 213315.17
7209.42 15149.09
7288.97 246176.11
7496.25 15564.88
7536.88 657998.5
7565.07 13100.45
7683.9 273535.97
7712.37 62625.39
7761.78 32595.93
7777.41 1977245.38
7805.12 27516.91
7843.12 776700.25
7901.89 187500.38
7982.21 16793.05
8015.26 292668.47
8082.77 120704.13
8107.64 43171.93
8189.67 50765.86
8218.92 2586488
8236.36 474385.78
8259.14 78447.72
8279.09 187245.27
8365.96 706969.69
8383.28 28336.41
8425.42 18850.53
8444.32 84602.47
8457.16 126685.99
8559 98362.81
8654.31 76266.91
8687.32 311669.13
8716.47 3010196
8743.41 178548.86
8879.76 127809.65
8922.84 82434.75
8945.27 58020.84
9068.01 55101.23
9109.97 10650406
9136.8 49563.9
9157.91 221893.8
9234.98 5844444.5
9273.56 657351.88
9316.43 398430
9333.83 413413.53
9398.08 87128.78
9454.08 1235080
9480.98 209668.94
9496.19 82912.31
9590.84 704597.5
9718.06 1005644.63
9758.82 135443.63
9798.63 36958.85
9820.35 58631.46
9999.34 61808.16
10076.84 12037.78
10217.25 1218925.75
10243.08 61863.13
10257.38 336292.28
10285.08 16301.79
10533.81 552932.44
10559.72 249001.64
10720.55 27733.51
10756.66 26496.6
10867.09 181363.03
10884.94 350568.03
11318.57 23647.48
11434.73 15946.8
11467.84 313256.53
11632.17 18277.62
11947.27 99427.86
12129.05 294685.06
12160 98178.56
12268.07 1634019.38
12354.4 2402778.25
12482.46 884103.44
12510.83 607756.81
12561.45 41717.16
12660.98 20795.75
12694.97 62057.97
12984.49 4546781.5
13187.59 868705.56
13271.38 21355.14
13704.34 13867.18
13949.5 160304.73
14021.62 147894.41
14989.89 83726.43
16722.56 118541.3
16909.55 203080.22
17464.46 18304.67
17637.58 17153.67
18787.83 10657.71
19430.67 912014.94
19644.82 91047.27
20401.46 26348.57
29729.99 97833.46
