# Supplementary material for: Identification of Cryptic Anopheles Mosquito Species by Molecular Protein Profiling
Source: PLoS One. 2013 Feb 28;8(2):e57486. doi: 10.1371/journal.pone.0057486 (PMC3585343; doi:10.1371/journal.pone.0057486)
Supplement: Dataset S1 — MALDI-TOF MS peak lists. The folder contains the 1,740 MALDI-TOF MS peak lists that were the basis of the present analysis. The file names correspond to the column “PEAKLIST” in Table S1 containing a detailed description of the specimens and its classification by the different SDA models. (ZIP) [file pone.0057486.s005.zip › Peak lists/mabr_D10_1439-1A2.txt]

"m/z" "intensity"
2000.28 31311.63
2003.37 57449.86
2007.74 21268.27
2013.13 12508.31
2020.27 31993.21
2554.12 70961.88
2667.47 676417.13
3002.04 110649.09
3274.17 321524.59
3297.66 697042.94
3883.26 98116.27
3916.07 18304.51
4103.31 72345.81
4110.72 4710.08
4177.39 21438.36
4352.27 279723.31
4549.04 2938673.75
4559.78 64284.06
4611.11 1290850.5
4630.5 77514.42
4652.07 162652.3
4660.58 108049.21
4721.03 99221.93
4788.41 127944.39
5087.63 88798.17
5111.97 3229682.75
5138.83 667192.25
5183.37 589831
5209.99 157127.69
5244.94 985837.88
5260.93 197116.06
5274.66 268610.19
5322.84 146274.98
5339.83 11680758
5366.85 738554.94
5503.85 94585.5
5546.03 343109.19
5586.23 21793.36
6008.95 2861341.75
6035.74 328711.69
6056.28 48225.27
6127.63 436664.06
6170.83 1168112.13
6233.72 372407.88
6248.19 188268.33
6324.72 22759.13
6342.76 149597.67
6372.68 151774.42
6471.68 40041.49
6485.09 1281420.13
6553.21 3406451.5
6579.97 578994.44
6599.95 7136759
6627.91 358300.22
6761.78 376385.22
6777.96 151427.13
6806.79 231897.33
6823.15 29886.88
6842.87 77607.48
6934.32 17619.13
6968.24 59119.07
7004.37 180532.86
7281.56 223017.31
7528.92 549117.06
7675.77 433423.94
7705.26 73452.13
7754.62 46187.8
7769.3 1799750
7796.18 40371.23
7834.13 638484.25
7893.9 355937.53
8007.13 299822.66
8074.7 109173.81
8098.6 37860.54
8180.8 82075.15
8210.02 2133256
8227.44 315428.09
8252.65 26574.9
8270.52 155117.27
8356.47 749369.94
8372.53 36001.56
8414.89 16155.42
8434.32 97484.4
8446.73 219272.25
8549.82 57635.43
8678.55 181251.94
8706.83 2282877.75
8733.74 92120.34
8871.19 50571.2
8912.24 35853.77
8936.35 49724.04
9057.8 67803.78
9099.85 14982540
9126.5 73910.73
9149.03 127995.81
9224.86 6937127.5
9262.52 865801.31
9305.62 630027.63
9323.15 628482.75
9388.35 121472.12
9429.99 58570.88
9443.55 654308.5
9469.68 116452.54
9486.49 52935.75
9580.29 786383.56
9707.36 1855708.25
9747.92 145644.64
9788.13 86927.09
9810.12 272819.88
9987.84 74930.04
10205.95 988786
10245.11 410915.53
10522.27 1177437
10548.46 467801.63
10576.08 13557.71
10681 15030.2
10745.01 122928.52
10854.68 237184.14
10872.2 388607.63
11455.17 350774.22
11560.33 31717.08
11619.8 66776.03
11932.88 46575.4
12115.58 269864.56
12145.51 91523.88
12253.94 1259693.38
12340.67 2672341.75
12468.9 822050.69
12497.24 472541.72
12562.1 17997.92
12645.86 89204.18
12673.05 35276.71
12969.64 4099506.5
13172.66 653304.63
13681.76 20898.38
13932.4 151088.56
14005.68 159860.67
14971.48 57992.96
16711.06 279410.56
16886.94 254207.39
17448.45 50205.84
17614.01 21995.96
18768.08 14493.91
19408.48 1861337.25
19622.79 240765.75
20370.37 38028.93
23231.05 65115.59
29760.29 141336.48
