# Supplementary material for: Identification of Cryptic Anopheles Mosquito Species by Molecular Protein Profiling
Source: PLoS One. 2013 Feb 28;8(2):e57486. doi: 10.1371/journal.pone.0057486 (PMC3585343; doi:10.1371/journal.pone.0057486)
Supplement: Dataset S1 — MALDI-TOF MS peak lists. The folder contains the 1,740 MALDI-TOF MS peak lists that were the basis of the present analysis. The file names correspond to the column “PEAKLIST” in Table S1 containing a detailed description of the specimens and its classification by the different SDA models. (ZIP) [file pone.0057486.s005.zip › Peak lists/mabr_D10_1439-1A3.txt]

"m/z" "intensity"
2001.17 28006.57
2004.26 7994.83
2006.07 35617.28
2009.84 43506.51
2013.74 41223.52
2553.19 78492.27
2667.76 842311.88
3001.51 68394.52
3274.21 313796.66
3298.13 809197.31
3882.07 173218.48
3915.71 30492.33
3943.85 7939.32
4102.94 135355.52
4114.96 8845.32
4177.98 79937.66
4352.27 415187.38
4548.83 3614389.25
4561.59 51928.95
4569.3 33031.2
4611.3 1950029.13
4627.22 89948.25
4651.55 139328.03
4661.08 58993.14
4720.91 115529.53
4789.02 111840.96
5089.53 137485.44
5112.15 5280211
5138.26 1056928
5182.69 842222.06
5210.17 205198.17
5245.01 1228514.88
5260.89 175630.13
5274.07 400988.5
5322.58 255507.11
5339.68 17629766
5366.26 1029025.75
5378.47 18902.08
5436.31 56780.04
5503.81 129823.19
5545.76 511602.22
5727.41 43280.88
6008.76 4607608.5
6035.08 553602.69
6057.73 122537.3
6127.56 526204.94
6170.99 1720262.13
6213.51 42868.77
6234.47 727340.69
6248.23 342941.16
6339.21 200683.66
6372.71 98524.36
6470.87 51127
6485 2145572.75
6552.87 4042737.5
6580.12 757671.75
6599.86 10776867
6627.81 585040.56
6761.8 547623.63
6777.61 162521.97
6806.19 392111.31
6822.67 67125.78
6842.64 132038.67
6967.5 129536.82
7004.38 289861.22
7201.73 25635.34
7281.56 424798.63
7528.65 992327.56
7675.49 634750.94
7704.32 70235.88
7753.8 37165.83
7768.75 3260699.75
7796.02 63270.19
7834.11 1229621
7893.47 635302.75
8006.16 356966.63
8073.86 184731.3
8179.54 160145.55
8209.71 3370794.25
8227.53 504582.06
8249.47 87246.64
8270.48 303069.59
8356.29 1541082.63
8371.66 36468.81
8434.41 67296.55
8447.65 313639.5
8549.35 112952.44
8643.85 38212.49
8677.94 408082.91
8706.76 3918621
8733.96 198226.86
8870.84 136077.13
8913.59 79485.97
8935.43 93747.58
9057.72 56279.06
9099.49 17092256
9125.42 65392.73
9147.66 222407.81
9224.63 10256543
9262.01 1152345
9305.68 664159.5
9323.07 649958.94
9387.67 173956.19
9443.31 1627485.88
9470.32 186998.95
9485.51 113476
9579.75 1446745
9706.66 2449016
9746.93 205552.3
9787.72 131798.53
9809.12 273899.75
9988.48 108765.04
10204.91 1743997
10244.98 736738.56
10521.51 1466627.25
10547.24 471936.28
10744.7 137462.02
10854.36 443069.75
10871.89 637844.06
11454.19 414564.94
11561.43 50725.52
11619.12 141011.17
11934.31 151904.11
12114.04 712976.75
12145.62 186770.5
12253.22 1876012.38
12340.1 3870102.25
12467.32 1378744.38
12496.17 683694.25
12545.38 76293.13
12645.95 54084.45
12672.63 189447.59
12968.7 7670796
13172.91 1179947.5
13255.39 53891.43
13682 51858.61
13932.81 344031.06
14005.01 344751.91
14972.59 139581.98
16132.23 6868.46
16707.12 460667.56
16886.48 431404
17437.05 62648.55
17622.67 47553.13
18763.41 39970.73
19407.47 2746666.25
19609.78 328337.38
20385.15 72317.41
23225.44 96828.61
29676.04 18360.97
29809.36 152900.45
