# Supplementary material for: Identification of Cryptic Anopheles Mosquito Species by Molecular Protein Profiling
Source: PLoS One. 2013 Feb 28;8(2):e57486. doi: 10.1371/journal.pone.0057486 (PMC3585343; doi:10.1371/journal.pone.0057486)
Supplement: Dataset S1 — MALDI-TOF MS peak lists. The folder contains the 1,740 MALDI-TOF MS peak lists that were the basis of the present analysis. The file names correspond to the column “PEAKLIST” in Table S1 containing a detailed description of the specimens and its classification by the different SDA models. (ZIP) [file pone.0057486.s005.zip › Peak lists/mabr_D10_1439-1A4.txt]

"m/z" "intensity"
2000.45 30060.92
2002.73 8516.95
2005.35 12856.71
2009.32 51398.61
2552.84 16688.57
2554.88 30502.83
2667.26 1050357.88
3001.68 164980.55
3274 475078.13
3297.83 895534.25
3883.69 247227
4103.39 296672
4112.63 8227.52
4123.51 15867.09
4175.64 57176.57
4352.47 818733.38
4549.16 4435713.5
4563.25 58628.54
4611.34 2568756
4629.51 79458.34
4650.88 172007.22
4660.2 65468.51
4720.76 188905.5
4788.87 202659.69
5090.28 101195.84
5112.04 6524494
5138.48 1353528.25
5182.7 874784.13
5210.4 305845.31
5245.14 1451889.25
5261.24 200466.69
5274.1 461648.31
5322.94 359665.94
5339.82 23603726
5366.84 1692270
5379.39 12749.18
5436.02 53454.45
5504.19 269510.88
5546.15 704844.88
5563.49 20730.65
5585.01 91128.86
6009 5869343
6035.91 760722.13
6057.39 180831.2
6127.82 683787.69
6170.9 2387345.25
6214.38 90092.95
6234.51 866817.69
6248.39 332410.5
6274.4 24835.52
6341.41 265938.84
6353.85 20786.77
6372.41 63578.45
6485.2 3137792.25
6553.2 5496162
6580.69 1007569.63
6600.19 12978077
6627.54 856999.25
6762.53 645861.19
6777.85 259590.22
6806.55 473470.88
6824.65 68297.02
6842.52 200686.19
6968.26 240319.08
7004.9 471045.81
7201.52 38329.76
7282 630813.5
7487.77 34473.28
7529.26 1360872
7553.25 56620.9
7570.88 14909.85
7676 829749.88
7704.83 161470.44
7753.53 47062.17
7769 3910844.75
7795.89 103376.37
7834.77 1454046.38
7893.75 626210.63
8006.99 461969.22
8074.57 324868.19
8098.87 33823.95
8180.81 208582.67
8210.03 4628362.5
8227.86 652585.19
8249.39 137953.78
8270.54 384823.66
8356.64 2160662.5
8415.89 35180.65
8436.84 95041.88
8448.15 353240.44
8550.7 232198.77
8645.22 66533.35
8678.61 454671.03
8707.03 6365793.5
8734.08 367413.72
8871.27 197113.53
8913.46 187917.58
8936.71 69067.98
9057.61 64720.65
9100.09 22176520
9126.18 47724.34
9146.55 138133.86
9225.11 14801871
9262.49 1482040.88
9306.32 897015.94
9323.42 831047.25
9388.33 233921.27
9443.83 2349248.75
9470.4 287808.19
9485.31 132861.63
9580.43 2221972
9707.66 2749401.5
9748.38 312504.31
9788 127402.08
9808.65 244661.16
9987.88 157414.27
10205.55 2424406.25
10245.47 1072638.25
10522.51 1757689.88
10548.09 673015.13
10681.73 32082.74
10745.75 191541.3
10855.42 422511.28
10872.79 762253.38
11306.73 36455.36
11431.91 47521.49
11455.03 520147.44
11561.33 75759.89
11619.51 132952.53
11935.07 240509.66
12114.84 1082197.88
12145.43 247473.88
12253.71 2574999
12340.77 5676038
12468.51 1787590.5
12496.52 1076420.75
12545.74 44831.97
12561.72 27010.36
12647.68 86422.09
12671.67 18661.4
12684 54366.74
12969.64 11247247
13172.51 1853700.75
13257.59 69299.98
13682.88 69050.34
13934.09 513794.28
14006.48 587897.81
14973.14 236267.39
16141.73 12206.96
16705.41 617258.13
16888.89 607064.44
17104.76 2369.16
17443.74 97561.3
17618.06 105484.66
18768.87 60023.18
19410.81 3311249.25
19575.14 34668.32
19617.8 247248.84
20385.49 190041.94
23229.17 87866.19
29672.63 17632.62
29782.64 131769.38
